# Supplementary material for: Low Diversity Cryptococcus neoformans Variety grubii Multilocus Sequence Types from Thailand Are Consistent with an Ancestral African Origin
Source: PLoS Pathog. 2011 Apr 28;7(4):e1001343. doi: 10.1371/journal.ppat.1001343 (PMC3089418; doi:10.1371/journal.ppat.1001343)
Supplement: Dataset S1 — XML file of the current global population of Cng assuming a relaxed log-normal clock and a fixed substitution rate of 0.9 x 10-9 per generation. (1.09 MB XML) [file ppat.1001343.s007.xml]

<?xml version="1.0" standalone="yes"?>
<!-- Generated by BEAUTi v1.5.3                                              -->
<!--       by Alexei J. Drummond and Andrew Rambaut                          -->
<!--       Department of Computer Science, University of Auckland and        -->
<!--       Institute of Evolutionary Biology, University of Edinburgh        -->
<!--       http://beast.bio.ed.ac.uk/                                        -->
<beast>
	
	<!-- The list of taxa analyse (can also include dates/ages).                 -->
	<!-- ntax=261                                                                -->
	<taxa id="taxa">
		<taxon id="A3_38_20"/>
		<taxon id="arg1373"/>
		<taxon id="arg1366"/>
		<taxon id="ma120"/>
		<taxon id="c23"/>
		<taxon id="A1_35_8"/>
		<taxon id="A1"/>
		<taxon id="Tn470"/>
		<taxon id="th84"/>
		<taxon id="th206"/>
		<taxon id="Tn148"/>
		<taxon id="ug2463"/>
		<taxon id="th104"/>
		<taxon id="bt1"/>
		<taxon id="bt31"/>
		<taxon id="bt109"/>
		<taxon id="bt33"/>
		<taxon id="bt65"/>
		<taxon id="bt76"/>
		<taxon id="bt131"/>
		<taxon id="bt68"/>
		<taxon id="bt130"/>
		<taxon id="bt24"/>
		<taxon id="A2_28_23"/>
		<taxon id="A2_102_5"/>
		<taxon id="11109"/>
		<taxon id="11112"/>
		<taxon id="1111I_08"/>
		<taxon id="1219"/>
		<taxon id="1291_09"/>
		<taxon id="1_488"/>
		<taxon id="1_489"/>
		<taxon id="1_587"/>
		<taxon id="1_588"/>
		<taxon id="1_846"/>
		<taxon id="20662_07"/>
		<taxon id="2461_07"/>
		<taxon id="2550II_07"/>
		<taxon id="2551_07"/>
		<taxon id="269"/>
		<taxon id="28170_07"/>
		<taxon id="2895I_08"/>
		<taxon id="4500_07"/>
		<taxon id="4_187"/>
		<taxon id="4_202"/>
		<taxon id="4_231"/>
		<taxon id="4_253"/>
		<taxon id="4_315"/>
		<taxon id="4_319"/>
		<taxon id="4_381"/>
		<taxon id="4_83"/>
		<taxon id="4_9"/>
		<taxon id="50NC1"/>
		<taxon id="50NC2"/>
		<taxon id="50NC5"/>
		<taxon id="CN48"/>
		<taxon id="CN49004"/>
		<taxon id="CN49005"/>
		<taxon id="CN49006"/>
		<taxon id="CN49008"/>
		<taxon id="CN4901"/>
		<taxon id="CN4902"/>
		<taxon id="CN4903"/>
		<taxon id="CN4904"/>
		<taxon id="CN4905"/>
		<taxon id="CN4906"/>
		<taxon id="CN4907"/>
		<taxon id="CN4909"/>
		<taxon id="CN4914"/>
		<taxon id="CN4915"/>
		<taxon id="CN4916"/>
		<taxon id="CN4917"/>
		<taxon id="CN4918"/>
		<taxon id="CN4919"/>
		<taxon id="CN4920"/>
		<taxon id="CN4921"/>
		<taxon id="CN4924"/>
		<taxon id="CN4926"/>
		<taxon id="CN4927"/>
		<taxon id="CN4931"/>
		<taxon id="CN4932"/>
		<taxon id="CN4933"/>
		<taxon id="CN4934"/>
		<taxon id="CN4936"/>
		<taxon id="CN4937"/>
		<taxon id="CN4938"/>
		<taxon id="CN4940"/>
		<taxon id="CN4941"/>
		<taxon id="CN4942"/>
		<taxon id="CN4943"/>
		<taxon id="CN4944"/>
		<taxon id="CN4945"/>
		<taxon id="CN4946"/>
		<taxon id="CN4947"/>
		<taxon id="CN4948"/>
		<taxon id="CN4949"/>
		<taxon id="CN4950"/>
		<taxon id="CN4952"/>
		<taxon id="CN4954"/>
		<taxon id="CN4955"/>
		<taxon id="CN4956"/>
		<taxon id="CN4957"/>
		<taxon id="CN4960"/>
		<taxon id="CN4964"/>
		<taxon id="CN4967"/>
		<taxon id="CN4968"/>
		<taxon id="CN4970"/>
		<taxon id="CN4977"/>
		<taxon id="CN4980"/>
		<taxon id="CN4983"/>
		<taxon id="CN4987"/>
		<taxon id="CN4988"/>
		<taxon id="CN4989"/>
		<taxon id="CN4993"/>
		<taxon id="CN4995"/>
		<taxon id="CN4998"/>
		<taxon id="CN5001"/>
		<taxon id="CN5002"/>
		<taxon id="CN5003"/>
		<taxon id="CN5005"/>
		<taxon id="CN5007"/>
		<taxon id="CN5008"/>
		<taxon id="CN5009"/>
		<taxon id="CN5010"/>
		<taxon id="CN5011"/>
		<taxon id="CN5012"/>
		<taxon id="CN5013"/>
		<taxon id="CN5014"/>
		<taxon id="CN5015"/>
		<taxon id="CN5017"/>
		<taxon id="CN5018"/>
		<taxon id="CN5019"/>
		<taxon id="P6"/>
		<taxon id="bt206"/>
		<taxon id="bt84"/>
		<taxon id="bt89"/>
		<taxon id="bt35"/>
		<taxon id="bt46"/>
		<taxon id="bt63"/>
		<taxon id="bt150"/>
		<taxon id="bt104"/>
		<taxon id="bt15"/>
		<taxon id="ug2467"/>
		<taxon id="ug2459"/>
		<taxon id="c26"/>
		<taxon id="A3_1_1"/>
		<taxon id="bt100"/>
		<taxon id="bt134"/>
		<taxon id="bt125"/>
		<taxon id="bt85"/>
		<taxon id="bt88"/>
		<taxon id="bt204"/>
		<taxon id="mal9"/>
		<taxon id="ug2471"/>
		<taxon id="br2362"/>
		<taxon id="br794"/>
		<taxon id="br795"/>
		<taxon id="ug2458"/>
		<taxon id="Tn10"/>
		<taxon id="za1346"/>
		<taxon id="c27"/>
		<taxon id="za1345"/>
		<taxon id="bt60"/>
		<taxon id="bt121"/>
		<taxon id="bt27"/>
		<taxon id="bt9"/>
		<taxon id="A4_1_12"/>
		<taxon id="in2629"/>
		<taxon id="in2632"/>
		<taxon id="A4_34_6"/>
		<taxon id="JH125.91"/>
		<taxon id="it743"/>
		<taxon id="jp1086"/>
		<taxon id="jp1088"/>
		<taxon id="c8"/>
		<taxon id="A5_35_17"/>
		<taxon id="c12"/>
		<taxon id="JH8_1"/>
		<taxon id="c16"/>
		<taxon id="A7_35_23"/>
		<taxon id="ug2462"/>
		<taxon id="ug2472"/>
		<taxon id="c45"/>
		<taxon id="c2"/>
		<taxon id="c44"/>
		<taxon id="CM1"/>
		<taxon id="CM6"/>
		<taxon id="CM12"/>
		<taxon id="CM13"/>
		<taxon id="CM17"/>
		<taxon id="CM18"/>
		<taxon id="CM22"/>
		<taxon id="CM23"/>
		<taxon id="CM25"/>
		<taxon id="CM33"/>
		<taxon id="CM37"/>
		<taxon id="CM38"/>
		<taxon id="CM40"/>
		<taxon id="CM41"/>
		<taxon id="CM43"/>
		<taxon id="CM46"/>
		<taxon id="CM47"/>
		<taxon id="CM48"/>
		<taxon id="CM49"/>
		<taxon id="CM51"/>
		<taxon id="CM58"/>
		<taxon id="CM61"/>
		<taxon id="CM7"/>
		<taxon id="CM8"/>
		<taxon id="CM39"/>
		<taxon id="CM42"/>
		<taxon id="CM44"/>
		<taxon id="CM55"/>
		<taxon id="CM56"/>
		<taxon id="CM57"/>
		<taxon id="CM59"/>
		<taxon id="CM26"/>
		<taxon id="CM63"/>
		<taxon id="K2"/>
		<taxon id="Pg1"/>
		<taxon id="D6"/>
		<taxon id="D1"/>
		<taxon id="CM4"/>
		<taxon id="CM10"/>
		<taxon id="CM15"/>
		<taxon id="CM2"/>
		<taxon id="CM20"/>
		<taxon id="CM24"/>
		<taxon id="CM28"/>
		<taxon id="CM32"/>
		<taxon id="CM11"/>
		<taxon id="CM29"/>
		<taxon id="CM34"/>
		<taxon id="CM52"/>
		<taxon id="CM36"/>
		<taxon id="CM45"/>
		<taxon id="CM50"/>
		<taxon id="CM14"/>
		<taxon id="CM16"/>
		<taxon id="CM27"/>
		<taxon id="CM3"/>
		<taxon id="CM5"/>
		<taxon id="CM60"/>
		<taxon id="CM64"/>
		<taxon id="Pt1"/>
		<taxon id="Pt3"/>
		<taxon id="Pt9"/>
		<taxon id="Pg2"/>
		<taxon id="D3"/>
		<taxon id="Pg26"/>
		<taxon id="D2"/>
		<taxon id="CM30"/>
		<taxon id="J1"/>
		<taxon id="Pt12"/>
		<taxon id="Pg37"/>
		<taxon id="D5"/>
		<taxon id="CM35"/>
		<taxon id="CM21"/>
		<taxon id="K45"/>
		<taxon id="Pt5"/>
		<taxon id="D9"/>
	</taxa>
	
	<taxa id="Africa/Asia">
		<taxon idref="11109"/>
		<taxon idref="11112"/>
		<taxon idref="1111I_08"/>
		<taxon idref="1219"/>
		<taxon idref="1291_09"/>
		<taxon idref="1_488"/>
		<taxon idref="1_489"/>
		<taxon idref="1_587"/>
		<taxon idref="1_588"/>
		<taxon idref="1_846"/>
		<taxon idref="20662_07"/>
		<taxon idref="2461_07"/>
		<taxon idref="2550II_07"/>
		<taxon idref="2551_07"/>
		<taxon idref="269"/>
		<taxon idref="28170_07"/>
		<taxon idref="2895I_08"/>
		<taxon idref="4500_07"/>
		<taxon idref="4_187"/>
		<taxon idref="4_202"/>
		<taxon idref="4_231"/>
		<taxon idref="4_253"/>
		<taxon idref="4_315"/>
		<taxon idref="4_319"/>
		<taxon idref="4_381"/>
		<taxon idref="4_83"/>
		<taxon idref="4_9"/>
		<taxon idref="50NC1"/>
		<taxon idref="50NC2"/>
		<taxon idref="50NC5"/>
		<taxon idref="CM1"/>
		<taxon idref="CM10"/>
		<taxon idref="CM11"/>
		<taxon idref="CM12"/>
		<taxon idref="CM13"/>
		<taxon idref="CM14"/>
		<taxon idref="CM15"/>
		<taxon idref="CM16"/>
		<taxon idref="CM17"/>
		<taxon idref="CM18"/>
		<taxon idref="CM2"/>
		<taxon idref="CM20"/>
		<taxon idref="CM21"/>
		<taxon idref="CM22"/>
		<taxon idref="CM23"/>
		<taxon idref="CM24"/>
		<taxon idref="CM25"/>
		<taxon idref="CM26"/>
		<taxon idref="CM27"/>
		<taxon idref="CM28"/>
		<taxon idref="CM29"/>
		<taxon idref="CM3"/>
		<taxon idref="CM30"/>
		<taxon idref="CM32"/>
		<taxon idref="CM33"/>
		<taxon idref="CM34"/>
		<taxon idref="CM35"/>
		<taxon idref="CM36"/>
		<taxon idref="CM37"/>
		<taxon idref="CM38"/>
		<taxon idref="CM39"/>
		<taxon idref="CM4"/>
		<taxon idref="CM40"/>
		<taxon idref="CM41"/>
		<taxon idref="CM42"/>
		<taxon idref="CM43"/>
		<taxon idref="CM44"/>
		<taxon idref="CM45"/>
		<taxon idref="CM46"/>
		<taxon idref="CM47"/>
		<taxon idref="CM48"/>
		<taxon idref="CM49"/>
		<taxon idref="CM5"/>
		<taxon idref="CM50"/>
		<taxon idref="CM51"/>
		<taxon idref="CM52"/>
		<taxon idref="CM55"/>
		<taxon idref="CM56"/>
		<taxon idref="CM57"/>
		<taxon idref="CM58"/>
		<taxon idref="CM59"/>
		<taxon idref="CM6"/>
		<taxon idref="CM60"/>
		<taxon idref="CM61"/>
		<taxon idref="CM63"/>
		<taxon idref="CM64"/>
		<taxon idref="CM7"/>
		<taxon idref="CM8"/>
		<taxon idref="CN48"/>
		<taxon idref="CN49004"/>
		<taxon idref="CN49005"/>
		<taxon idref="CN49006"/>
		<taxon idref="CN49008"/>
		<taxon idref="CN4901"/>
		<taxon idref="CN4902"/>
		<taxon idref="CN4903"/>
		<taxon idref="CN4904"/>
		<taxon idref="CN4905"/>
		<taxon idref="CN4906"/>
		<taxon idref="CN4907"/>
		<taxon idref="CN4909"/>
		<taxon idref="CN4914"/>
		<taxon idref="CN4915"/>
		<taxon idref="CN4916"/>
		<taxon idref="CN4917"/>
		<taxon idref="CN4918"/>
		<taxon idref="CN4919"/>
		<taxon idref="CN4920"/>
		<taxon idref="CN4921"/>
		<taxon idref="CN4924"/>
		<taxon idref="CN4926"/>
		<taxon idref="CN4927"/>
		<taxon idref="CN4931"/>
		<taxon idref="CN4932"/>
		<taxon idref="CN4933"/>
		<taxon idref="CN4934"/>
		<taxon idref="CN4936"/>
		<taxon idref="CN4937"/>
		<taxon idref="CN4938"/>
		<taxon idref="CN4940"/>
		<taxon idref="CN4941"/>
		<taxon idref="CN4942"/>
		<taxon idref="CN4943"/>
		<taxon idref="CN4944"/>
		<taxon idref="CN4945"/>
		<taxon idref="CN4946"/>
		<taxon idref="CN4947"/>
		<taxon idref="CN4948"/>
		<taxon idref="CN4949"/>
		<taxon idref="CN4950"/>
		<taxon idref="CN4952"/>
		<taxon idref="CN4954"/>
		<taxon idref="CN4955"/>
		<taxon idref="CN4956"/>
		<taxon idref="CN4957"/>
		<taxon idref="CN4960"/>
		<taxon idref="CN4964"/>
		<taxon idref="CN4967"/>
		<taxon idref="CN4968"/>
		<taxon idref="CN4970"/>
		<taxon idref="CN4977"/>
		<taxon idref="CN4980"/>
		<taxon idref="CN4983"/>
		<taxon idref="CN4987"/>
		<taxon idref="CN4988"/>
		<taxon idref="CN4989"/>
		<taxon idref="CN4993"/>
		<taxon idref="CN4995"/>
		<taxon idref="CN4998"/>
		<taxon idref="CN5001"/>
		<taxon idref="CN5002"/>
		<taxon idref="CN5003"/>
		<taxon idref="CN5005"/>
		<taxon idref="CN5007"/>
		<taxon idref="CN5008"/>
		<taxon idref="CN5009"/>
		<taxon idref="CN5010"/>
		<taxon idref="CN5011"/>
		<taxon idref="CN5012"/>
		<taxon idref="CN5013"/>
		<taxon idref="CN5014"/>
		<taxon idref="CN5015"/>
		<taxon idref="CN5017"/>
		<taxon idref="CN5018"/>
		<taxon idref="CN5019"/>
		<taxon idref="D1"/>
		<taxon idref="D2"/>
		<taxon idref="D3"/>
		<taxon idref="D5"/>
		<taxon idref="D6"/>
		<taxon idref="D9"/>
		<taxon idref="J1"/>
		<taxon idref="JH125.91"/>
		<taxon idref="K2"/>
		<taxon idref="K45"/>
		<taxon idref="P6"/>
		<taxon idref="Pg1"/>
		<taxon idref="Pg2"/>
		<taxon idref="Pg26"/>
		<taxon idref="Pg37"/>
		<taxon idref="Pt1"/>
		<taxon idref="Pt12"/>
		<taxon idref="Pt3"/>
		<taxon idref="Pt5"/>
		<taxon idref="Pt9"/>
		<taxon idref="Tn10"/>
		<taxon idref="Tn148"/>
		<taxon idref="Tn470"/>
		<taxon idref="bt1"/>
		<taxon idref="bt100"/>
		<taxon idref="bt104"/>
		<taxon idref="bt109"/>
		<taxon idref="bt121"/>
		<taxon idref="bt125"/>
		<taxon idref="bt130"/>
		<taxon idref="bt131"/>
		<taxon idref="bt134"/>
		<taxon idref="bt15"/>
		<taxon idref="bt150"/>
		<taxon idref="bt204"/>
		<taxon idref="bt206"/>
		<taxon idref="bt24"/>
		<taxon idref="bt27"/>
		<taxon idref="bt31"/>
		<taxon idref="bt33"/>
		<taxon idref="bt35"/>
		<taxon idref="bt46"/>
		<taxon idref="bt60"/>
		<taxon idref="bt63"/>
		<taxon idref="bt65"/>
		<taxon idref="bt68"/>
		<taxon idref="bt76"/>
		<taxon idref="bt84"/>
		<taxon idref="bt85"/>
		<taxon idref="bt88"/>
		<taxon idref="bt89"/>
		<taxon idref="bt9"/>
		<taxon idref="in2629"/>
		<taxon idref="in2632"/>
		<taxon idref="jp1086"/>
		<taxon idref="jp1088"/>
		<taxon idref="ma120"/>
		<taxon idref="mal9"/>
		<taxon idref="th104"/>
		<taxon idref="th206"/>
		<taxon idref="th84"/>
		<taxon idref="ug2458"/>
		<taxon idref="ug2459"/>
		<taxon idref="ug2462"/>
		<taxon idref="ug2463"/>
		<taxon idref="ug2467"/>
		<taxon idref="ug2471"/>
		<taxon idref="ug2472"/>
		<taxon idref="za1345"/>
		<taxon idref="za1346"/>
	</taxa>
	<taxa id="global">
		<taxon idref="11109"/>
		<taxon idref="11112"/>
		<taxon idref="1111I_08"/>
		<taxon idref="1219"/>
		<taxon idref="1291_09"/>
		<taxon idref="1_488"/>
		<taxon idref="1_489"/>
		<taxon idref="1_587"/>
		<taxon idref="1_588"/>
		<taxon idref="1_846"/>
		<taxon idref="20662_07"/>
		<taxon idref="2461_07"/>
		<taxon idref="2550II_07"/>
		<taxon idref="2551_07"/>
		<taxon idref="269"/>
		<taxon idref="28170_07"/>
		<taxon idref="2895I_08"/>
		<taxon idref="4500_07"/>
		<taxon idref="4_187"/>
		<taxon idref="4_202"/>
		<taxon idref="4_231"/>
		<taxon idref="4_253"/>
		<taxon idref="4_315"/>
		<taxon idref="4_319"/>
		<taxon idref="4_381"/>
		<taxon idref="4_83"/>
		<taxon idref="4_9"/>
		<taxon idref="50NC1"/>
		<taxon idref="50NC2"/>
		<taxon idref="50NC5"/>
		<taxon idref="A1"/>
		<taxon idref="A1_35_8"/>
		<taxon idref="A2_102_5"/>
		<taxon idref="A2_28_23"/>
		<taxon idref="A3_1_1"/>
		<taxon idref="A3_38_20"/>
		<taxon idref="A4_1_12"/>
		<taxon idref="A4_34_6"/>
		<taxon idref="A5_35_17"/>
		<taxon idref="A7_35_23"/>
		<taxon idref="CM1"/>
		<taxon idref="CM10"/>
		<taxon idref="CM11"/>
		<taxon idref="CM12"/>
		<taxon idref="CM13"/>
		<taxon idref="CM14"/>
		<taxon idref="CM15"/>
		<taxon idref="CM16"/>
		<taxon idref="CM17"/>
		<taxon idref="CM18"/>
		<taxon idref="CM2"/>
		<taxon idref="CM20"/>
		<taxon idref="CM21"/>
		<taxon idref="CM22"/>
		<taxon idref="CM23"/>
		<taxon idref="CM24"/>
		<taxon idref="CM25"/>
		<taxon idref="CM26"/>
		<taxon idref="CM27"/>
		<taxon idref="CM28"/>
		<taxon idref="CM29"/>
		<taxon idref="CM3"/>
		<taxon idref="CM30"/>
		<taxon idref="CM32"/>
		<taxon idref="CM33"/>
		<taxon idref="CM34"/>
		<taxon idref="CM35"/>
		<taxon idref="CM36"/>
		<taxon idref="CM37"/>
		<taxon idref="CM38"/>
		<taxon idref="CM39"/>
		<taxon idref="CM4"/>
		<taxon idref="CM40"/>
		<taxon idref="CM41"/>
		<taxon idref="CM42"/>
		<taxon idref="CM43"/>
		<taxon idref="CM44"/>
		<taxon idref="CM45"/>
		<taxon idref="CM46"/>
		<taxon idref="CM47"/>
		<taxon idref="CM48"/>
		<taxon idref="CM49"/>
		<taxon idref="CM5"/>
		<taxon idref="CM50"/>
		<taxon idref="CM51"/>
		<taxon idref="CM52"/>
		<taxon idref="CM55"/>
		<taxon idref="CM56"/>
		<taxon idref="CM57"/>
		<taxon idref="CM58"/>
		<taxon idref="CM59"/>
		<taxon idref="CM6"/>
		<taxon idref="CM60"/>
		<taxon idref="CM61"/>
		<taxon idref="CM63"/>
		<taxon idref="CM64"/>
		<taxon idref="CM7"/>
		<taxon idref="CM8"/>
		<taxon idref="CN48"/>
		<taxon idref="CN49004"/>
		<taxon idref="CN49005"/>
		<taxon idref="CN49006"/>
		<taxon idref="CN49008"/>
		<taxon idref="CN4901"/>
		<taxon idref="CN4902"/>
		<taxon idref="CN4903"/>
		<taxon idref="CN4904"/>
		<taxon idref="CN4905"/>
		<taxon idref="CN4906"/>
		<taxon idref="CN4907"/>
		<taxon idref="CN4909"/>
		<taxon idref="CN4914"/>
		<taxon idref="CN4915"/>
		<taxon idref="CN4916"/>
		<taxon idref="CN4917"/>
		<taxon idref="CN4918"/>
		<taxon idref="CN4919"/>
		<taxon idref="CN4920"/>
		<taxon idref="CN4921"/>
		<taxon idref="CN4924"/>
		<taxon idref="CN4926"/>
		<taxon idref="CN4927"/>
		<taxon idref="CN4931"/>
		<taxon idref="CN4932"/>
		<taxon idref="CN4933"/>
		<taxon idref="CN4934"/>
		<taxon idref="CN4936"/>
		<taxon idref="CN4937"/>
		<taxon idref="CN4938"/>
		<taxon idref="CN4940"/>
		<taxon idref="CN4941"/>
		<taxon idref="CN4942"/>
		<taxon idref="CN4943"/>
		<taxon idref="CN4944"/>
		<taxon idref="CN4945"/>
		<taxon idref="CN4946"/>
		<taxon idref="CN4947"/>
		<taxon idref="CN4948"/>
		<taxon idref="CN4949"/>
		<taxon idref="CN4950"/>
		<taxon idref="CN4952"/>
		<taxon idref="CN4954"/>
		<taxon idref="CN4955"/>
		<taxon idref="CN4956"/>
		<taxon idref="CN4957"/>
		<taxon idref="CN4960"/>
		<taxon idref="CN4964"/>
		<taxon idref="CN4967"/>
		<taxon idref="CN4968"/>
		<taxon idref="CN4970"/>
		<taxon idref="CN4977"/>
		<taxon idref="CN4980"/>
		<taxon idref="CN4983"/>
		<taxon idref="CN4987"/>
		<taxon idref="CN4988"/>
		<taxon idref="CN4989"/>
		<taxon idref="CN4993"/>
		<taxon idref="CN4995"/>
		<taxon idref="CN4998"/>
		<taxon idref="CN5001"/>
		<taxon idref="CN5002"/>
		<taxon idref="CN5003"/>
		<taxon idref="CN5005"/>
		<taxon idref="CN5007"/>
		<taxon idref="CN5008"/>
		<taxon idref="CN5009"/>
		<taxon idref="CN5010"/>
		<taxon idref="CN5011"/>
		<taxon idref="CN5012"/>
		<taxon idref="CN5013"/>
		<taxon idref="CN5014"/>
		<taxon idref="CN5015"/>
		<taxon idref="CN5017"/>
		<taxon idref="CN5018"/>
		<taxon idref="CN5019"/>
		<taxon idref="D1"/>
		<taxon idref="D2"/>
		<taxon idref="D3"/>
		<taxon idref="D5"/>
		<taxon idref="D6"/>
		<taxon idref="D9"/>
		<taxon idref="J1"/>
		<taxon idref="JH125.91"/>
		<taxon idref="JH8_1"/>
		<taxon idref="K2"/>
		<taxon idref="K45"/>
		<taxon idref="P6"/>
		<taxon idref="Pg1"/>
		<taxon idref="Pg2"/>
		<taxon idref="Pg26"/>
		<taxon idref="Pg37"/>
		<taxon idref="Pt1"/>
		<taxon idref="Pt12"/>
		<taxon idref="Pt3"/>
		<taxon idref="Pt5"/>
		<taxon idref="Pt9"/>
		<taxon idref="Tn10"/>
		<taxon idref="Tn148"/>
		<taxon idref="Tn470"/>
		<taxon idref="arg1366"/>
		<taxon idref="arg1373"/>
		<taxon idref="br2362"/>
		<taxon idref="br794"/>
		<taxon idref="br795"/>
		<taxon idref="bt1"/>
		<taxon idref="bt100"/>
		<taxon idref="bt104"/>
		<taxon idref="bt109"/>
		<taxon idref="bt121"/>
		<taxon idref="bt125"/>
		<taxon idref="bt130"/>
		<taxon idref="bt131"/>
		<taxon idref="bt134"/>
		<taxon idref="bt15"/>
		<taxon idref="bt150"/>
		<taxon idref="bt204"/>
		<taxon idref="bt206"/>
		<taxon idref="bt24"/>
		<taxon idref="bt27"/>
		<taxon idref="bt31"/>
		<taxon idref="bt33"/>
		<taxon idref="bt35"/>
		<taxon idref="bt46"/>
		<taxon idref="bt60"/>
		<taxon idref="bt63"/>
		<taxon idref="bt65"/>
		<taxon idref="bt68"/>
		<taxon idref="bt76"/>
		<taxon idref="bt84"/>
		<taxon idref="bt85"/>
		<taxon idref="bt88"/>
		<taxon idref="bt89"/>
		<taxon idref="bt9"/>
		<taxon idref="c12"/>
		<taxon idref="c16"/>
		<taxon idref="c2"/>
		<taxon idref="c23"/>
		<taxon idref="c26"/>
		<taxon idref="c27"/>
		<taxon idref="c44"/>
		<taxon idref="c45"/>
		<taxon idref="c8"/>
		<taxon idref="in2629"/>
		<taxon idref="in2632"/>
		<taxon idref="it743"/>
		<taxon idref="jp1086"/>
		<taxon idref="jp1088"/>
		<taxon idref="ma120"/>
		<taxon idref="mal9"/>
		<taxon idref="th104"/>
		<taxon idref="th206"/>
		<taxon idref="th84"/>
		<taxon idref="ug2458"/>
		<taxon idref="ug2459"/>
		<taxon idref="ug2462"/>
		<taxon idref="ug2463"/>
		<taxon idref="ug2467"/>
		<taxon idref="ug2471"/>
		<taxon idref="ug2472"/>
		<taxon idref="za1345"/>
		<taxon idref="za1346"/>
	</taxa>
	
	<!-- The sequence alignment (each sequence refers to a taxon above).         -->
	<!-- ntax=261 nchar=3900                                                     -->
	<alignment id="alignment1" dataType="nucleotide">
		<sequence>
			<taxon idref="A3_38_20"/>
			CCACGCAAGGCAAGATATCATTCATGAAAACGACCGAGTCGAAGACTTCTCCGTCATTGTCACGAAGCTCGTGGAGGGGCAGCATGGCGGCGTTTCGAACTTCGGCGAGGTATTCGATACGATGGTTGAACAGACCGCGGGTACGCATAGATGTTCGGATGATGATCCTCAGACCGACCGTTCGCGCGAGGGCATCAAAAATCTTCAAGAGTGCCTTTGTCTGGTCGTTGGAACCGTTTTCGTAAATGGAGACAAAGACATTGTGGTAGCCCAAGATGGCAGCTGCTCGGAAGAGTGTCGCAAAGATATCAGGGATAACGTCAAACGAGTTGTACAGGTTGATGGCGAAGAAGTACTTGTGCTGCCTCGCTTGCAGATCCCGCTTGATACTGTCCATCCTGTCGTTTCCAGTGGTCGACGCCATGGTCAGGTGGGAATCACTCTTACCGCCAAACAGTTTGCCCAACCAGCCAGAGTTGGACCAAGGCTTCTTGTACCCGAGCTTCATATACCACCGATGTGACTTCCGAATTTGTGCGCTGTTCTTGAGCTACGGTAGCTAACAACTATGTGATAGGTCGTATTGGTCGAATTGTTCTCAGGTATGCTTTTAAATCAACGGGGTAGGACGTCCATGTATCTAACATTCAAGTTAGGAACGCCATCGAGCATGGAGATCTCGAGGTTGTTGCTGTCAACGAGTGAGTGTCCCAAATGTTGACCCATTGGATGAATTACTAAATTGTCCATAGCCCTTTCATTGACTTGGACTACATGGTACGGTACTCCTGTCTGCCCAATAACCTCGTTTAGTACTAACGCTATTGCACAGGTCTACATGTTCAAGTATGACTCCGTAAGTCTTCGATACTTCTAGCGCTCTATATGGCTTATTAACCTGATTCCCGACAGACTCATGGTCGTTTTAAGGGCTCCGTCGAGGTTAAGGACGGTAAGCTTTACATCAACAACAAGGCCATTGCCGTCTTCTAAGCCCTTGTTCTATAGATTTGTCTCTAACATGTTGGGTCTCGGGGGGCTTCCTCTAGAGACTTGGATGTAAGGGGCTTTACGCATTCGCATAACTTATGAAGTGTGGATGACTCTAGGAGGGGTCTGAGAATGTGCTGTGCCAGCCAGGCTGATAATAGTTTAATTGTTAGCTTGGACTTGTACACAGTCTCATCAGTCTTCAGCTTGGGTCATTGATATTCTGTAAGTCAAAACTT-ATCCATTCACTGTAGTAGGTTGCGGAGGACTTGAAAGTTCTCTCTGCAATTGAGACACTTACCAGGCCATCGCAAGTTGGCAGTGTACGCTACTGATTTTATGGTCGTGGGGGACTTGGGAGCTGGTGCTT-GTGTCGCATGAGGTA------------ACGGATGGAAGAGAAGCATATG-GTATGTCGCGGGGGACTTGGGGTAAGACGCCTTGCGGCAAGTAGAGTCAA-CCAGTAGTGACTTCTTTTAGTCGTGGGGGACTTTGGTAATGGTAGTGAGCCGGAATAAGGGATGGATAAATGTAGTATGG-ATGGTGACAGGGGGAGCAGCAGAGCGTACGCAGTGGGTATGTATATAGTTGAAAA-GGGATGGGCAGTAGAATTTTGAGAA-TTAATGACCTAAGGG-TGATTCTAATAGGCTTGTCAAGAAAAAAGTTAAGTTGAATCAAGCTGGGTCAAGCAAAGTCTAGAAAAGATTTATTGGTAAGTATCAGCTGATATCCTGCTCATATCGAAAA-GTACTTTTTAATGTACTAACT-CTAATCCAGACTGGCATGGTTTGCGGCAGCTTGGCACGGCTTTCATGGACGGTGTCCCTGGTATAACACAGGTAAGAATCCTTAGGAACCACAG-GAATCGGT-CAACTTATAAACTGCATAGTGTCCTATTCCCCCTGGAAGCTCATTTACCTACCAATTCACCGTAAGCCATCAGTCAGGCACGTTTTGGTGGCATTCCCATTATTCCAATTCCATGGCCGACGGCATTTGGGGCCCGTCAGTTTTCCTGACTTTTGATAACAAGTTATCACAGCTGATAGGATACCATAGCTTAATTATCCATTCGCCCAATGAACCCCTCCAAAGGGGACGAGACTATGACGAGGATCGAATCGTTTTTATAACTGACTGGGTGTAAGTATGACCGTTCTTTGGTGAGGCTCAAGCTAAACACGATGTTCCAGAGCTATCACGCAAGTCAGTAGATGAACACATACATCATGCCAGAAACCCACGTTTTCAAGAAGATTTGTGGGCAACTGACCCCCATTAGACATGAAAGTCCCGGTTGCCCAACTCCCACCGCTCAGACCAGCCCAGTAGCTTACGCCGTCAAGCCAACCACCAGTCTCGCTTTCGGACGCTTCCGTGCTCTCATTCATCATGCCCATGATACCACCCAACCCCGTACTGTGCCAATGATAAGTAATGAGCATATCTTTTGCAACATTAATCCACTCACAGCATTGCACGGTAACCACCGCCGGACAAGGCGACACCGATGTTAGGTGTCCGGGGAGGAGTTTCGAGCCCTCGGGCAGCCATCATCTGCTCGATTACAGGTTGGACAAGTTTCTCACGAGCCTCAATGTAGGCTCGTTCACCGGAACCTAAACCAGTCTAGCCGGGAATGATCATAAGTAATGTTCCACATTTTGGTGACGAGGATATTGCAACTTACAGTGGCATTTCTAATCCAAGTAACATGACAATGGGCACATACCGAGGTCACCAACGTGCCTCTCGGAGTCGGTGGGAGCACCGTGGTGCTTTTTAAAGGGGTTGTAATGGGGGCCAGCAGAGGTACAGCCGTTGGTGTTGTCTCCAAACTCGTGGACGTGCATGCCTCGCTTGGCGTCAGCGTCCATGTCCTTAATCTGATCAGTGATTATCATGTCAGCGACCGGATGTTACTCCACGATGAATCCAATGACGTACCTCACCAGTGATGCAAACGGGAGCATTTTCCGACTCCTGGGTGAAGCATACAGTGCCGTGGACGTAGGATTCACCCTTGAGGACAACAACAGCCTATAATGGTT------CATTGTTTGGATGAAACATCGTAGGGGCGATGAGGCGAGCACGTGGATGTGTGATCGGTGGAGTTGTGCCGAGTAAGAAGACCGGCGTGGTTTCATGATTGCGCAATAAGAT-AGGGGAGGAGGATGGGCGGGAGAGCGCGGAGACCCGAGAGGTGGGAGAGACAGA---AGGAAGGGGACCTGCGGTGAGCGATTTTTCGGCAACTTTACCTTGAAGTCCGGCCGGTGAGCCATATCGAGCAATTCATAGTCCAATCGAATCTGACATGTGTCCAGTCAATCCCCTTACTTCTTCAATGCCGGTCTCCTTTATTCTTCATCACTTCTCTCAACTACGGCCCAGGCTTACGCCAAGGTACTTTCCTCTTCTAGGATTCCCGACTTTGACGTCCTCTTTGGCCCTGCTTACAAGGGTATCTCCTTGGCTGCTGTCTCCGCTGTAAGCCTTTACCAGCAGACCGGCAAAGATATCGGTTACTGCTACAACAGGAAGGAGAAGAAGGACGTAAGTCTGTCCTGACCAGTGCGACAGCGATTAGCTCATAGCCAGCAGCATGGTGAGGGCGGTACTATGGTCGGTGCACCTCTCAAGGGACGAATCGTCATCATCGATGATGTTCTCACCTCTGGCAAGGCCATTCGTGAAGCTATTGACATTCTCAAGGCCTCTCCTGAAGCGAAGCTCGTTGGAATTGTCCAGCTTGTCGACAGACAAGAGAAAGGCCAGAGCGGTAGCGGCAAGAGTACCGTACAGGAGGTTGAGGAAGAGTTCGGTGTGCCCGTCGAGCCTATCATTGGTTTGGATGATATCGTGAAGTACTTGGAAAGCTC
		</sequence>
		<sequence>
			<taxon idref="arg1373"/>
			CCACGCAAGGCAAGATATCATTCATGAAAACGACCGAGTCGAAGACTTCTCCGTCATTGTCACGAAGCTCGTGGAGGGGCAGCATGGCGGCGTTTCGAACTTCGGCGAGGTATTCGATACGATGGTTGAACAGACCGCGGGTACGCATAGATGTTCGGATGATGATCCTCAGACCGACCGTTCGCGCGAGGGCATCAAAAATCTTCAAGAGTGCCTTTGTCTGGTCGTTGGAACCGTTTTCGTAAATGGAGACAAAGACATTGTGGTAGCCCAAGATGGCAGCTGCTCGGAAGAGTGTCGCAAAGATATCAGGGATAACGTCAAACGAGTTGTACAGGTTGATGGCGAAGAAGTACTTGTGCTGCCTCGCTTGCAGATCCCGCTTGATACTGTCCATCCTGTCGTTTCCAGTGGTCGACGCCATGGTCAGGTGGGAATCACTCTTACCGCCAAACAGTTTGCCCAACCAGCCAGAGTTGGACCAAGGCTTCTTGTACCCGAGCTTCATATACCACCGATGTGACTTCCGAATTTGTGCGCTGTTCTTGAGCTACGGTAGCTAACAACTATGTGATAGGTCGTATTGGTCGAATTGTTCTCAGGTATGCTTTTAAATCAACGGGGTAGGACGTCCATGTATCTAACATTCAAGTTAGGAACGCCATCGAGCATGGAGATCTCGAGGTTGTTGCTGTCAACGAGTGAGTGTCCCAAATGTTGACCCATTGGATGAATTACTAAATTGTCCATAGCCCTTTCATTGACTTGGACTACATGGTACGGTACTCCTGTCTGCCCAATAACCTCGTTTAGTACTAACGCTATTGCACAGGTCTACATGTTCAAGTATGACTCCGTAAGTCTTCGATACTTCTAGCGCTCTATATGGCTTATTAACCTGATTCCCGACAGACTCATGGTCGTTTTAAGGGCTCCGTCGAGGTTAAGGACGGTAAGCTTTACATCAACAACAAGGCCATTGCCGTCTTCTAAGCCCTTGTTCTATAGATTTGTCTCTAACATGTTGGGTCTCGGGGGGCTTCCTCTAGAGACTTGGATGTAAGGGGCTTTACGCATTCGCATAACTTATGAAGTGTGGATGACTCTAGGAGGGGTCTGAGAATGTGCTGTGCCAGCCAGGCTGATAATAGTTTAATTGTTAGCTTGGACTTGTACACAGTCTCATCAGTCTTCAGCTTGGGTCATTGATATTCTGTAAGTCAAAACTT-ATCCATTCACTGTAGTAGGTTGCGGAGGACTTGAAAGTTCTCTCTGCAATTGAGACACTTACCAGGCCATCGCAAGTTGGCAGTGTACGCTACTGATTTTATGGTCGTGGGGGACTTGGGAGCTGGTGCTT-GTGTCGCATGAGGTA------------ACGGATGGAAGAGAAGCATATG-GTATGTCGCGGGGGACTTGGGGTAAGACGCCTTGCGGCAAGTAGAGTCAA-CCAGTAGTGACTTCTTTTAGTCGTGGGGGACTTTGGTAATGGTAGTGAGCCGGAATAAGGGATGGATAAATGTAGTATGG-ATGGTGACAGGGGGAGCAGCAGAGCGTACGCAGTGGGTATGTATATAGTTGAAAA-GGGATGGGCAGTAGAATTTTGAGAA-TTAATGACCTAAGGG-TGATTCTAATAGGCTTGTCAAGAAAAAAGTTAAGTTGAATCAAGCTGGGTCAAGCAAAGTCTAGAAAAGATTTATTGGTAAGTATCAGCTGATATCCTGCTCATATCGAAAA-GTACTTTTTAATGTACTAACT-CTAATCCAGACTGGCATGGTTTGCGGCAGCTTGGCACGGCTTTCATGGACGGTGTCCCTGGTATAACACAGGTAAGAATCCTTAGGAACCACAG-GAATCGGT-CAACTTATAAACTGCATAGTGTCCTATTCCCCCTGGAAGCTCATTTACCTACCAATTCACCGTAAGCCATCAGTCAGGCACGTTTTGGTGGCATTCCCATTATTCCAATTCCATGGCCGACGGCATTTGGGGCCCGTCAGTTTTCCTGACTTTTGATAACAAGTTATCACAGCTGATAGGATACCATAGCTTAATTATCCATTCGCCCAATGAACCCCTCCAAAGGGGACGAGACTATGACGAGGATCGAATCGTTTTTATAACTGACTGGGTGTAAGTATGACCGTTCTTTGGTGAGGCTCAAGCTAAACACGATGTTCCAGAGCTATCACGCAAGTCAGTAGATGAACACATACATCATGCCAGAAACCCACGTTTTCAAGAAGATTTGTGGGCAACTGACCCCCATTAGACATGAAAGTCCCGGTTGCCCAACTCCCACCGCTCAGACCAGCCCAGTAGCTTACGCCGTCAAGCCAACCACCAGTCTCGCTTTCGGACGCTTCCGTGCTCTCATTCATCATGCCCATGATACCACCCAACCCCGTACTGTGCCAATGATAAGTAATGAGCATATCTTTTGCAACATTAATCCACTCACAGCATTGCACGGTAACCACCGCCGGACAAGGCGACACCGATGTTAGGTGTCCGGGGAGGAGTTTCGAGCCCTCGGGCAGCCATCATCTGCTCGATTACAGGTTGGACAAGTTTCTCACGAGCCTCAATGTAGGCTCGTTCACCGGAACCTAAACCAGTCTAGCCGGGAATGATCATAAGTAATGTTCCACATTTTGGTGACGAGGATATTGCAACTTACAGTGGCATTTCTAATCCAAGTAACATGACAATGGGCACATACCGAGGTCACCAACGTGCCTCTCGGAGTCGGTGGGAGCACCGTGGTGCTTTTTAAAGGGGTTGTAATGGGGGCCAGCAGAGGTACAGCCGTTGGTGTTGTCTCCAAACTCGTGGACGTGCATGCCTCGCTTGGCGTCAGCGTCCATGTCCTTAATCTGATCAGTGATTATCATGTCAGCGACCGGATGTTACTCCACGATGAATCCAATGACGTACCTCACCAGTGATGCAAACGGGAGCATTTTCCGACTCCTGGGTGAAGCATACAGTGCCGTGGACGTAGGATTCACCCTTGAGGACAACAACAGCCTATAATGGTT------CATTGTTTGGATGAAACATCGTAGGGGCGATGAGGCGAGCACGTGGATGTGTGATCGGTGGAGTTGTGCCGAGTAAGAAGACCGGCGTGGTTTCATGATTGCGCAATAAGAT-AGGGGAGGAGGATGGGCGGGAGAGCGCGGAGACCCGAGAGGTGGGAGAGACAGA---AGGAAGGGGACCTGCGGTGAGCGATTTTTCGGCAACTTTACCTTGAAGTCCGGCCGGTGAGCCATATCGAGCAATTCATAGTCCAATCGAATCTGACATGTGTCCAGTCAATCCCCTTACTTCTTCAATGCCGGTCTCCTTTATTCTTCATCACTTCTCTCAACTACGGCCCAGGCTTACGCCAAGGTACTTTCCTCTTCTAGGATTCCCGACTTTGACGTCCTCTTTGGCCCTGCTTACAAGGGTATCTCCTTGGCTGCTGTCTCCGCTGTAAGCCTTTACCAGCAGACCGGCAAAGATATCGGTTACTGCTACAACAGGAAGGAGAAGAAGGACGTAAGTCTGTCCTGACCAGTGCGACAGCGATTAGCTCATAGCCAGCAGCATGGTGAGGGCGGTACTATGGTTGGTGCACCTCTCAAGGGACGAATCGTCATCATCGATGATGTTCTCACCTCTGGCAAGGCCATTCGTGAAGCTATTGACATTCTCAAGGCCTCTCCTGAAGCGAAGCTCGTTGGAATTGTCCAGCTTGTCGACAGACAAGAGAAAGGCCAGAGCGGTAGCGGCAAGAGTACCGTACAGGAGGTTGAGGAAGAGTTCGGTGTGCCCGTCGAGCCTATCATTGGTTTGGATGATATCGTGAAGTACTTGGAAAGCTC
		</sequence>
		<sequence>
			<taxon idref="arg1366"/>
			CCACGCAAGGCAAGATATCATTCATGAAAACGACCGAGTCGAAGACTTCTCCGTCATTGTCACGAAGCTCGTGGAGGGGCAGCATGGCGGCGTTTCGAACTTCGGCGAGGTATTCGATACGATGGTTGAACAGACCGCGGGTACGCATAGATGTTCGGATGATGATCCTCAGACCGACCGTTCGCGCGAGGGCATCAAAAATCTTCAAGAGTGCCTTTGTCTGGTCGTTGGAACCGTTTTCGTAAATGGAGACAAAGACATTGTGGTAGCCCAAGATGGCAGCTGCTCGGAAGAGTGTCGCAAAGATATCAGGGATAACGTCAAACGAGTTGTACAGGTTGATGGCGAAGAAGTACTTGTGCTGCCTCGCTTGCAGATCCCGCTTGATACTGTCCATCCTGTCGTTTCCAGTGGTCGACGCCATGGTCAGGTGGGAATCACTCTTACCGCCAAACAGTTTGCCCAACCAGCCAGAGTTGGACCAAGGCTTCTTGTACCCGAGCTTCATATACCACCGATGTGACTTCCGAATTTGTGCGCTGTTCTTGAGCTACGGTAGCTAACAACTATGTGATAGGTCGTATTGGTCGAATTGTTCTCAGGTATGCTTTTAAATCAACGGGGTAGGACGTCCATGTATCTAACATTCAAGTTAGGAACGCCATCGAGCATGGAGATCTCGAGGTTGTTGCTGTCAACGAGTGAGTGTCCCAAATGTTGACCCATTGGATGAATTACTAAATTGTCCATAGCCCTTTCATTGACTTGGACTACATGGTACGGTACTCCTGTCTGCCCAATAACCTCGTTTAGTACTAACGCTATTGCACAGGTCTACATGTTCAAGTATGACTCCGTAAGTCTTCGATACTTCTAGCGCTCTATATGGCTTATTAACCTGATTCCCGACAGACTCATGGTCGTTTTAAGGGCTCCGTCGAGGTTAAGGACGGTAAGCTTTACATCAACAACAAGGCCATTGCCGTCTTCTAAGCCCTTGTTCTATAGATTTGTCTCTAACATGTTGGGTCTCGGGGGGCTTCCTCTAGAGACTTGGATGTAAGGGGCTTTACGCATTCGCATAACTTATGAAGTGTGGATGACTCTAGGAGGGGTCTGAGAATGTGCTGTGCCAGCCAGGCTGATAATAGTTTAATTGTTAGCTTGGACTTGTACACAGTCTCATCAGTCTTCAGCTTGGGTCATTGATATTCTGTAAGTCAAAACTT-ATCCATTCACTGTAGTAGGTTGCGGAGGACTTGAAAGTTCTCTCTGCAATTGAGACACTTACCAGGCCATCGCAAGTTGGCAGTGTACGCTACTGATTTTATGGTCGTGGGGGACTTGGGAGCTGGTGCTT-GTGTCGCATGAGGTA------------ACGGATGGAAGAGAAGCATATG-GTATGTCGCGGGGGACTTGGGGTAAGACGCCTTGCGGCAAGTAGAGTCAA-CCAGTAGTGACTTCTTTTAGTCGTGGGGGACTTTGGTAATGGTAGTGAGCCGGAATAAGGGATGGATAAATGTAGTATGG-ATGGTGACAGGGGGAGCAGCAGAGCGTACGCAGTGGGTATGTATATAGTTGAAAA-GGGATGGGCAGTAGAATTTTGAGAA-TTAATGACCTAAGGG-TGATTCTAATAGGCTTGTCAAGAAAAAAGTTAAGTTGAATCAAGCTGGGTCAAGCAAAGTCTAGAAAAGATTTATTGGTAAGTATCAGCTGATATCCTGCTCATATCGAAAA-GTACTTTTTAATGTACTAACT-CTAATCCAGACTGGCATGGTTTGCGGCAGCTTGGCACGGCTTTCATGGACGGTGTCCCTGGTATAACACAGGTAAGAATCCTTAGGAACCACAG-GAATCGGT-CAACTTATAAACTGCATAGTGTCCTATTCCCCCTGGAAGCTCATTTACCTACCAATTCACCGTAAGCCATCAGTCAGGCACGTTTTGGTGGCATTCCCATTATTCCAATTCCATGGCCGACGGCATTTGGGGCCCGTCAGTTTTCCTGACTTTTGATAACAAGTTATCACAGCTGATAGGATACCATAGCTTAATTATCCATTCGCCCAATGAACCCCTCCAAAGGGGACGAGACTATGACGAGGATCGAATCGTTTTTATAACTGACTGGGTGTAAGTATGACCGTTCTTTGGTGAGGCTCAAGCTAAACACGATGTTCCAGAGCTATCACGCAAGTCAGTAGATGAACACATACATCATGCCAGAAACCCACGTTTTCAAGAAGATTTGTGGGCAACTGACCCCCATTAGACATGAAAGTCCCGGTTGCCCAACTCCCACCGCTCAGACCAGCCCAGTAGCTTACGCCGTCAAGCCAACCACCAGTCTCGCTTTCGGACGCTTCCGTGCTCTCATTCATCATGCCCATGATACCACCCAACCCCGTACTGTGCCAATGATAAGTAATGAGCATATCTTTTGCAACATTAATCCACTCACAGCATTGCACGGTAACCACCGCCGGACAAGGCGACACCGATGTTAGGTGTCCGGGGAGGAGTTTCGAGCCCTCGGGCAGCCATCATCTGCTCGATTACAGGTTGGACAAGTTTCTCACGAGCCTCAATGTAGGCTCGTTCACCGGAACCTAAACCAGTCTAGCCGGGAATGATCATAAGTAATGTTCCACATTTTGGTGACGAGGATATTGCAACTTACAGTGGCATTTCTAATCCAAGTAACATGACAATGGGCACATACCGAGGTCACCAACGTGCCTCTCGGAGTCGGTGGGAGCACCGTGGTGCTTTTTAAAGGGGTTGTAATGGGGGCCAGCAGAGGTACAGCCGTTGGTGTTGTCTCCAAACTCGTGGACGTGCATGCCTCGCTTGGCGTCAGCGTCCATGTCCTTAATCTGATCAGTGATTATCATGTCAGCGACCGGATGTTACTCCACGATGAATCCAATGACGTACCTCACCAGTGATGCAAACGGGAGCATTTTCCGACTCCTGGGTGAAGCATACAGTGCCGTGGACGTAGGATTCACCCTTGAGGACAACAACAGCCTATAATGGTT------CATTGTTTGGATGAAACATCGTAGGGGCGATGAGGCGAGCACGTGGATGTGTGATCGGTGGAGTTGTGCCGAGTAAGAAGACCGGCGTGGTTTCATGATTGCGCAATAAGAT-AGGGGAGGAGGATGGGCGGGAGAGCGCGGAGACCCGAGAGGTGGGAGAGACAGA---AGGAAGGGGACCTGCGGTGAGCGATTTTTCGGCAACTTTACCTTGAAGTCCGGCCGGTGAGCCATATCGAGCAATTCATAGTCCAATCGAATCTGACATGTGTCCAGTCAATCCCCTTACTTCTTCAATGCCGGTCTCCTTTATTCTTCATCACTTCTCTCAACTACGGCCCAGGCTTACGCCAAGGTACTTTCCTCTTCTAGGATTCCCGACTTTGACGTCCTCTTTGGCCCTGCTTACAAGGGTATCTCCTTGGCTGCTGTCTCCGCTGTAAGCCTTTACCAGCAGACCGGCAAAGATATCGGTTACTGCTACAACAGGAAGGAGAAGAAGGACGTAAGTCTGTCCTGACCAGTGCGACAGCGATTAGCTCATAGCCAGCAGCATGGTGAGGGCGGTACTATGGTTGGTGCACCTCTCAAGGGACGAATCGTCATCATCGATGATGTTCTCACCTCTGGCAAGGCCATTCGTGAAGCTATTGACATTCTCAAGGCCTCTCCTGAAGCGAAGCTCGTTGGAATTGTCCAGCTTGTCGACAGACAAGAGAAAGGCCAGAGCGGTAGCGGCAAGAGTACCGTACAGGAGGTTGAGGAAGAGTTCGGTGTGCCCGTCGAGCCTATCATTGGTTTGGATGATATCGTGAAGTACTTGGAAAGCTC
		</sequence>
		<sequence>
			<taxon idref="ma120"/>
			CCACGCAAGGCAAGATATCATTCATGAAAACGACCGAGTCGAAGACTTCTCCGTCATTGTCACGAAGCTCGTGGAGGGGCAGCATGGCGGCGTTTCGAACTTCGGCGAGGTATTCGATACGATGGTTGAACAGACCGCGGGTACGCATAGATGTTCGGATGATGATCCTCAGACCGACCGTTCGCGCGAGGGCATCAAAAATCTTCAAGAGTGCCTTTGTCTGGTCGTTGGAACCGTTTTCGTAAATGGAGACAAAGACATTGTGGTAGCCCAAGATGGCAGCTGCTCGGAAGAGTGTCGCAAAGATATCAGGGATAACGTCAAACGAGTTGTACAGGTTGATGGCGAAGAAGTACTTGTGCTGCCTCGCTTGCAGATCCCGCTTGATACTGTCCATCCTGTCGTTTCCAGTGGTCGACGCCATGGTCAGGTGGGAATCACTCTTACCGCCAAACAGTTTGCCCAACCAGCCAGAGTTGGACCAAGGCTTCTTGTACCCGAGCTTCATATACCACCGATGTGACTTCCGAATTTGTGCGCTGTTCTTGAGCTACGGTAGCTAACAACTATGTGATAGGTCGTATTGGTCGAATTGTTCTCAGGTATGCTTTTAAATCAACGGGGTAGGACGTCCATGTATCTAACATTCAAGTTAGGAACGCCATCGAGCATGGAGATCTCGAGGTTGTTGCTGTCAACGAGTGAGTGTCCCAAATGTTGACCCATTGGATGAATTACTAAATTGTCCATAGCCCTTTCATTGACTTGGACTACATGGTACGGTACTCCTGTCTGCCCAATAACCTCGTTTAGTACTAACGCTATTGCACAGGTCTACATGTTCAAGTATGACTCCGTAAGTCTTCGATACTTCTAGCGCTCTATATGGCTTATTAACCTGATTCCCGACAGACTCATGGTCGTTTTAAGGGCTCCGTCGAGGTTAAGGACGGTAAGCTTTACATCAACAACAAGGCCATTGCCGTCTTCTAAGCCCTTGTTCTATAGATTTGTCTCTAACATGTTGGGTCTCGGGGGGCTTCCTCTAGAGACTTGGATGTAAGGGGCTTTACGCATTCGCATAACTTATGAAGTGTGGATGACTCTAGGAGGGGTCTGAGAATGTGCTGTGCCAGCCAGGCTGATAATAGTTTAATTGTTAGCTTGGACTTGTACACAGTCTCATCAGTCTTCAGCTTGGGTCATTGATATTCTGTAAGTCAAAACTT-ATCCATTCACTGTAGTAGGTTGCGGAGGACTTGAAAGTTCTCTCTGCAATTGAGACACTTACCAGGCCATCGCAAGTTGGCAGTGTACGCTACTGATTTTATGGTCGTGGGGGACTTGGGAGCTGGTGCTT-GTGTCGCATGAGGTA------------ACGGATGGAAGAGAAGCATATG-GTATGTCGCGGGGGACTTGGGGTAAGACGCCTTGCGGCAAGTAGAGTCAA-CCAGTAGTGACTTCTTTTAGTCGTGGGGGACTTTGGTAATGGTAGTGAGCCGGAATAAGGGATGGATAAATGTAGTATGG-ATGGTGACAGGGGGAGCAGCAGAGCGTACGCAGTGGGTATGTATATAGTTGAAAA-GGGATGGGCAGTAGAATTTTGAGAA-TTAATGACCTAAGGG-TGATTCTAATAGGCTTGTCAAGAAAAAAGTTAAGTTGAATCAAGCTGGGTCAAGCAAAGTCTAGAAAAGATTTATTGGTAAGTATCAGCTGATATCCTGCTCATATCGAAAA-GTACTTTTTAATGTACTAACT-CTAATCCAGACTGGCATGGTTTGCGGCAGCTTGGCACGGCTTTCATGGACGGTGTCCCTGGTATAACACAGGTAAGAATCCTTAGGAACCACAG-GAATCGGT-CAACTTATAAACTGCATAGTGTCCTATTCCCCCTGGAAGCTCATTTACCTACCAATTCACCGTAAGCCATCAGTCAGGCACGTTTTGGTGGCATTCCCATTATTCCAATTCCATGGCCGACGGCATTTGGGGCCCGTCAGTTTTCCTGACTTTTGATAACAAGTTATCACAGCTGATAGGATACCATAGCTTAATTATCCATTCGCCCAATGAACCCCTCCAAAGGGGACGAGACTATGACGAGGATCGAATCGTTTTTATAACTGACTGGGTGTAAGTATGACCGTTCTTTGGTGAGGCTCAAGCTAAACACGATGTTCCAGAGCTATCACGCAAGTCAGTAGATGAACACATACATCATGCCAGAAACCCACGTTTTCAAGAAGATTTGTGGGCAACTGACCCCCATTAGACATGAAAGTCCCGGTTGCCCAACTCCCACCGCTCAGACCAGCCCAGTAGCTTACGCCGTCAAGCCAACCACCAGTCTCGCTTTCGGACGCTTCCGTGCTCTCATTCATCATGCCCATGATACCACCCAACCCCGTACTGTGCCAATGATAAGTAATGAGCATATCTTTTGCAACATTAATCCACTCACAGCATTGCACGGTAACCACCGCCGGACAAGGCGACACCGATGTTAGGTGTCCGGGGAGGAGTTTCGAGCCCTCGGGCAGCCATCATCTGCTCGATTACAGGTTGGACAAGTTTCTCACGAGCCTCAATGTAGGCTCGTTCACCGGAACCTAAACCAGTCTAGCCGGGAATGATCATAAGTAATGTTCCACATTTTGGTGACGAGGATATTGCAACTTACAGTGGCATTTCTAATCCAAGTAACATGACAATGGGCACATACCGAGGTCACCAACGTGCCTCTCGGAGTCGGTGGGAGCACCGTGGTGCTTTTTAAAGGGGTTGTAATGGGGGCCAGCAGAGGTACAGCCGTTGGTGTTGTCTCCAAACTCGTGGACGTGCATGCCTCGCTTGGCGTCAGCGTCCATGTCCTTAATCTGATCAGTGATTATCATGTCAGCGACCGGATGTTACTCCACGATGAATCCAATGACGTACCTCACCAGTGATGCAAACGGGAGCATTTTCCGACTCCTGGGTGAAGCATACAGTGCCGTGGACGTAGGATTCACCCTTGAGGACAACAACAGCCTATAATGGTT------CATTGTTTGGATGAAACATCGTAGGGGCGATGAGGCGAGCACGTGGATGTGTGATCGGTGGAGTTGTGCCGAGTAAGAAGACCGGCGTGGTTTCATGATTGCGCAATAAGAT-AGGGGAGGAGGATGGGCGGGAGAGCGCGGAGACCCGAGAGGTGGGAGAGACAGA---AGGAAGGGGACCTGCGGTGAGCGATTTTTCGGCAACTTTACCTTGAAGTCCGGCCGGTGAGCCATATCGAGCAATTCATAGTCCAATCGAATCTGACATGTGTCCAGTCAATCCCCTTACTTCTTCAATGCCGGTCTCCTTTATTCTTCATCACTTCTCTCAACTACGGCCCAGGCTTACGCCAAGGTACTTTCCTCTTCTAGGATTCCCGACTTTGACGTCCTCTTTGGCCCTGCTTACAAGGGTATCTCCTTGGCTGCTGTCTCCGCTGTAAGCCTTTACCAGCAGACCGGCAAAGATATCGGTTACTGCTACAACAGGAAGGAGAAGAAGGACGTAAGTCTGTCCTGACCAGTGCGACAGCGATTAGCTCATAGCCAGCAGCATGGTGAGGGCGGTACTATGGTTGGTGCACCTCTCAAGGGACGAATCGTCATCATCGATGATGTTCTCACCTCTGGCAAGGCCATTCGTGAAGCTATTGACATTCTCAAGGCCTCTCCTGAAGCGAAGCTCGTTGGAATTGTCCAGCTTGTCGACAGACAAGAGAAAGGCCAGAGCGGTAGCGGCAAGAGTACCGTACAGGAGGTTGAGGAAGAGTTCGGTGTGCCCGTCGAGCCTATCATTGGTTTGGATGATATCGTGAAGTACTTGGAAAGCTC
		</sequence>
		<sequence>
			<taxon idref="c23"/>
			CCACGCAAGGCAAGATATCATTCATGAAAACGACCGAGTCGAAGACTTCTCCGTCATTGTCACGAAGCTCGTGGAGGGGCAGCATGGCGGCGTTTCGAACTTCGGCGAGGTATTCGATACGATGGTTGAACAGACCGCGGGTACGCATAGATGTTCGGATGATGATCCTCAGACCGACCGTTCGCGCGAGGGCATCAAAAATCTTCAAGAGTGCCTTTGTCTGGTCGTTGGAACCGTTTTCGTAAATGGAGACAAAGACATTGTGGTAGCCCAAGATGGCAGCTGCTCGGAAGAGTGTCGCAAAGATATCAGGGATAACGTCAAACGAGTTGTACAGGTTGATGGCGAAGAAGTACTTGTGCTGCCTCGCTTGCAGATCCCGCTTGATACTGTCCATCCTGTCGTTTCCAGTGGTCGACGCCATGGTCAGGTGGGAATCACTCTTACCGCCAAACAGTTTGCCCAACCAGCCAGAGTTGGACCAAGGCTTCTTGTACCCGAGCTTCATATACCACCGATGTGACTTCCGAATTTGTGCGCTGTTCTTGAGCTACGGTAGCTAACAACTATGTGATAGGTCGTATTGGTCGAATTGTTCTCAGGTATGCTTTTAAATCAACGGGGTAGGACGTCCATGTATCTAACATTCAAGTTAGGAACGCCATCGAGCATGGAGATCTCGAGGTTGTTGCTGTCAACGAGTGAGTGTCCCAAATGTTGACCCATTGGATGAATTACTAAATTGTCCATAGCCCTTTCATTGACTTGGACTACATGGTACGGTACTCCTGTCTGCCCAATAACCTCGTTTAGTACTAACGCTATTGCACAGGTCTACATGTTCAAGTATGACTCCGTAAGTCTTCGATACTTCTAGCGCTCTATATGGCTTATTAACCTGATTCCCGACAGACTCATGGTCGTTTTAAGGGCTCCGTCGAGGTTAAGGACGGTAAGCTTTACATCAACAACAAGGCCATTGCCGTCTTCTAAGCCCTTGTTCTATAGATTTGTCTCTAACATGTTGGGTCTCGGGGGGCTTCCTCTAGAGACTTGGATGTAAGGGGCTTTACGCATTCGCATAACTTATGAAGTGTGGATGACTCTAGGAGGGGTCTGAGAATGTGCTGTGCCAGCCAGGCTGATAATAGTTTAATTGTTAGCTTGGACTTGTACACAGTCTCATCAGTCTTCAGCTTGGGTCATTGATATTCTGTAAGTCAAAACTT-ATCCATTCACTGTAGTAGGTTGCGGAGGACTTGAAAGTTCTCTCTGCAATTGAGACACTTACCAGGCCATCGCAAGTTGGCAGTGTACGCTACTGATTTTATGGTCGTGGGGGACTTGGGAGCTGGTGCTT-GTGTCGCATGAGGTA------------ACGGATGGAAGAGAAGCATATG-GTATGTCGCGGGGGACTTGGGGTAAGACGCCTTGCGGCAAGTAGAGTCAA-CCAGTAGTGACTTCTTTTAGTCGTGGGGGACTTTGGTAATGGTAGTGAGCCGGAATAAGGGATGGATAAATGTAGTATGG-ATGGTGACAGGGGGAGCAGCAGAGCGTACGCAGTGGGTATGTATATAGTTGAAAA-GGGATGGGCAGTAGAATTTTGAGAA-TTAATGACCTAAGGG-TGATTCTAATAGGCTTGTCAAGAAAAAAGTTAAGTTGAATCAAGCTGGGTCAAGCAAAGTCTAGAAAAGATTTATTGGTAAGTATCAGCTGATATCCTGCTCATATCGAAAA-GTACTTTTTAATGTACTAACT-CTAATCCAGACTGGCATGGTTTGCGGCAGCTTGGCACGGCTTTCATGGACGGTGTCCCTGGTATAACACAGGTAAGAATCCTTAGGAACCACAG-GAATCGGT-CAACTTATAAACTGCATAGTGTCCTATTCCCCCTGGAAGCTCATTTACCTACCAATTCACCGTAAGCCATCAGTCAGGCACGTTTTGGTGGCATTCCCATTATTCCAATTCCATGGCCGACGGCATTTGGGGCCCGTCAGTTTTCCTGACTTTTGATAACAAGTTATCACAGCTGATAGGATACCATAGCTTAATTATCCATTCGCCCAATGAACCCCTCCAAAGGGGACGAGACTATGACGAGGATCGAATCGTTTTTATAACTGACTGGGTGTAAGTATGACCGTTCTTTGGTGAGGCTCAAGCTAAACACGATGTTCCAGAGCTATCACGCAAGTCAGTAGATGAACACATACATCATGCCAGAAACCCACGTTTTCAAGAAGATTTGTGGGCAACTGACCCCCATTAGACATGAAAGTCCCGGTTGCCCAACTCCCACCGCTCAGACCAGCCCAGTAGCTTACGCCGTCAAGCCAACCACCAGTCTCGCTTTCGGACGCTTCCGTGCTCTCATTCATCATGCCCATGATACCACCCAACCCCGTACTGTGCCAATGATAAGTAATGAGCATATCTTTTGCAACATTAATCCACTCACAGCATTGCACGGTAACCACCGCCGGACAAGGCGACACCGATGTTAGGTGTCCGGGGAGGAGTTTCGAGCCCTCGGGCAGCCATCATCTGCTCGATTACAGGTTGGACAAGTTTCTCACGAGCCTCAATGTAGGCTCGTTCACCGGAACCTAAACCAGTCTAGCCGGGAATGATCATAAGTAATGTTCCACATTTTGGTGACGAGGATATTGCAACTTACAGTGGCATTTCTAATCCAAGTAACATGACAATGGGCACATACCGAGGTCACCAACGTGCCTCTCGGAGTCGGTGGGAGCACCGTGGTGCTTTTTAAAGGGGTTGTAATGGGGGCCAGCAGAGGTACAGCCGTTGGTGTTGTCTCCAAACTCGTGGACGTGCATGCCTCGCTTGGCGTCAGCGTCCATGTCCTTAATCTGATCAGTGATTATCATGTCAGCGACCGGATGTTACTCCACGATGAATCCAATGACGTACCTCACCAGTGATGCAAACGGGAGCATTTTCCGACTCCTGGGTGAAGCATACAGTGCCGTGGACGTAGGATTCACCCTTGAGGACAACAACAGCCTATAATGGTT------CATTGTTTGGATGAAACATCGTAGGGGCGATGAGGCGAGCACGTGGATGTGTGATCGGTGGAGTTGTGCCGAGTAAGAAGACCGGCGTGGTTTCATGATTGCGCAATAAGAT-AGGGGAGGAGGATGGGCGGGAGAGCGCGGAGACCCGAGAGGTGGGAGAGACAGA---AGGAAGGGGACCTGCGGTGAGCGATTTTTCGGCAACTTTACCTTGAAGTCCGGCCGGTGAGCCATATCGAGCAATTCATAGTCCAATCGAATCTGACATGTGTCCAGTCAATCCCCTTACTTCTTCAATGCCGGTCTCCTTTATTCTTCATCACTTCTCTCAACTACGGCCCAGGCTTACGCCAAGGTACTTTCCTCTTCTAGGATTCCCGACTTTGACGTCCTCTTTGGCCCTGCTTACAAGGGTATCTCCTTGGCTGCTGTCTCCGCTGTAAGCCTTTACCAGCAGACCGGCAAAGATATCGGTTACTGCTACAACAGGAAGGAGAAGAAGGACGTAAGTCTGTCCTGACCAGTGCGACAGCGATTAGCTCATAGCCAGCAGCATGGTGAGGGCGGTACTATGGTTGGTGCACCTCTCAAGGGACGAATCGTCATCATCGATGATGTTCTCACCTCTGGCAAGGCCATTCGTGAAGCTATTGACATTCTCAAGGCCTCTCCTGAAGCGAAGCTCGTTGGAATTGTCCAGCTTGTCGACAGACAAGAGAAAGGCCAGAGCGGTAGCGGCAAGAGTACCGTACAGGAGGTTGAGGAAGAGTTCGGTGTGCCCGTCGAGCCTATCATTGGTTTGGATGATATCGTGAAGTACTTGGAAAGCTC
		</sequence>
		<sequence>
			<taxon idref="A1_35_8"/>
			CCACGCAAGGCAAGATATCATTCATGAAAACGACCGAGTCGAAGACTTCTCCGTCATTGTCACGAAGCTCGTGGAGGGGCAGCATGGCGGCGTTTCGAACTTCGGCGAGGTATTCGATACGATGGTTGAACAGACCGCGGGTACGCATAGATGTTCGGATGATGATCCTCAGACCGACCGTTCGCGCGAGGGCATCAAAAATCTTCAAGAGTGCCTTTGTCTGGTCGTTGGAACCGTTTTCGTAAATGGAGACAAAGACATTGTGGTAGCCCAAGATGGCAGCTGCTCGGAAGAGTGTCGCAAAGATATCAGGGATAACGTCAAACGAGTTGTACAGGTTGATGGCGAAGAAGTACTTGTGCTGCCTCGCTTGCAGATCCCGCTTGATACTGTCCATCCTGTCGTTTCCAGTGGTCGACGCCATGGTCAGGTGGGAATCACTCTTACCGCCAAACAGTTTGCCCAACCAGCCAGAGTTGGACCAAGGCTTCTTGTACCCGAGCTTCATATACCACCGATGTGACTTCCGAATTTGTGCGCTGTTCTTGAGCTACGGTAGCTAACAACTATGTGATAGGTCGTATTGGTCGAATTGTTCTCAGGTATGCTTTTAAATCAACGGGGTAGGACGTCCATGTATCTAACATTCAAGTTAGGAACGCCATCGAGCATGGAGATCTCGAGGTTGTTGCTGTCAACGAGTGAGTGTCCCAAATGTTGACCCATTGGATGAATTACTAAATTGTCCATAGCCCTTTCATTGACTTGGACTACATGGTACGGTACTCCTGTCTGCCCAATAACCTCGTTTAGTACTAACGCTATTGCACAGGTCTACATGTTCAAGTATGACTCCGTAAGTCTTCGATACTTCTAGCGCTCTATATGGCTTATTAACCTGATTCCCGACAGACTCATGGTCGTTTTAAGGGCTCCGTCGAGGTTAAGGACGGTAAGCTTTACATCAACAACAAGGCCATTGCCGTCTTCTAAGCCCTTGTTCTATAGATTTGTCTCTAACATGTTGGGTCTCGGGGGGCTTCCTCTAGAGACTTGGATGTAAGGGGCTTTACGCATTCGCATAACTTATGAAGTGTGGATGACTCTAGGAGGGGTCTGAGAATGTGCTGTGCCAGCCAGGCTGATAATAGTTTAATTGTTAGCTTGGACTTGTACACAGTCTCATCAGTCTTCAGCTTGGGTCATTGATATTCTGTAAGTCAAAACTT-ATCCATTCACTGTAGTAGGTTGCGGAGGACTTGAAAGTTCTCTCTGCAATTGAGACACTTACCAGGCCATCGCAAGTTGGCAGTGTACGCTACTGATTTTATGGTCGTGGGGGACTTGGGAGCTGGTGCTT-GTGTCGCATGAGGTA------------ACGGATGGAAGAGAAGCATATG-GTATGTCGCGGGGGACTTGGGGTAAGACGCCTTGCGGCAAGTAGAGTCAA-CCAGTAGTGACTTCTTTTAGTCGTGGGGGACTTTGGTAATGGTAGTGAGCCGGAATAAGGGATGGATAAATGTAGTATGG-ATGGTGACAGGGGGAGCAGCAGAGCGTACGCAGTGGGTATGTATATAGTTGAAAA-GGGATGGGCAGTAGAATTTTGAGAA-TTAATGACCTAAGGG-TGATTCTAATAGGCTTGTCAAGAAAAAAGTTAAGTTGAATCAAGCTGGGTCAAGCAAAGTCTAGAAAAGATTTATTGGTAAGTATCAGCTGATATCCTGCTCATATCGAAAA-GTACTTTTTAATGTACTAACT-CTAATCCAGACTGGCATGGTTTGCGGCAGCTTGGCACGGCTTTCATGGACGGTGTCCCTGGTATAACACAGGTAAGAATCCTTAGGAACCACAG-GAATCGGT-CAACTTATAAACTGCATAGTGTCCTATTCCCCCTGGAAGCTCATTTACCTACCAATTCACCGTAAGCCATCAGTCAGGCACGTTTTGGTGGCATTCCCATTATTCCAATTCCATGGCCGACGGCATTTGGGGCCCGTCAGTTTTCCTGACTTTTGATAACAAGTTATCACAGCTGATAGGATACCATAGCTTAATTATCCATTCGCCCAATGAACCCCTCCAAAGGGGACGAGACTATGACGAGGATCGAATCGTTTTTATAACTGACTGGGTGTAAGTATGACCGTTCTTTGGTGAGGCTCAAGCTAAACACGATGTTCCAGAGCTATCACGCAAGTCAGTAGATGAACACATACATCATGCCAGAAACCCACGTTTTCAAGAAGATTTGTGGGCAACTGACCCCCATTAGACATGAAAGTCCCGGTTGCCCAACTCCCACCGCTCAGACCAGCCCAGTAGCTTACGCCGTCAAGCCAACCACCAGTCTCGCTTTCGGACGCTTCCGTGCTCTCATTCATCATGCCCATGATACCACCCAACCCCGTACTGTGCCAATGATAAGTAATGAGCATATCTTTTGCAACATTAATCCACTCACAGCATTGCACGGTAACCACCGCCGGACAAGGCGACACCGATGTTAGGTGTCCGGGGAGGAGTTTCGAGCCCTCGGGCAGCCATCATCTGCTCGATTACAGGTTGGACAAGTTTCTCACGAGCCTCAATGTAGGCTCGTTCACCGGAACCTAAACCAGTCTAGCCGGGAATGATCATAAGTAATGTTCCACATTTTGGTGACGAGGATATTGCAACTTACAGTGGCATTTCTAATCCAAGTAACATGACAATGGGCACATACCGAGGTCACCAACGTGCCTCTCGGAGTCGGTGGGAGCACCGTGGTGCTTTTTAAAGGGGTTGTAATGGGGGCCAGCAGAGGTACAGCCGTTGGTGTTGTCTCCAAACTCGTGGACGTGCATGCCTCGCTTGGCGTCAGCGTCCATGTCCTTAATCTGATCAGTGATTATCATGTCAGCGACCGGATGTTACTCCACGATGAATCCAATGACGTACCTCACCAGTGATGCAAACGGGAGCATTTTCCGACTCCTGGGTGAAGCATACAGTGCCGTGGACGTAGGATTCACCCTTGAGGACAACAACAGCCTATAATGGTT------CATTGTTTGGATGAAACATCGTAGGGGCGATGAGGCGAGCACGTGGATGTGTGATCGGTGGAGTTGTGCCGAGTAAGAAGACCGGCGTGGTTTCATGATTGCGCAATAAGAT-AGGGGAGGAGGATGGGCGGGAGAGCGCGGAGACCCGAGAGGTGGGAGAGACAGA---AGGAAGGGGACCTGCGGTGAGCGATTTTTCGGCAACTTTACCTTGAAGTCCGGCCGGTGAGCCATATCGAGCAATTCATAGTCCAATCGAATCTGACATGTGTCCAGTCAATCCCCTTACTTCTTCAATGCCGGTCTCCTTTATTCTTCATCACTTCTCTCAACTACGGCCCAGGCTTACGCCAAGGTACTTTCCTCTTCTAGGATTCCCGACTTTGACGTCCTCTTTGGCCCTGCTTACAAGGGTATCTCCTTGGCTGCTGTCTCCGCTGTAAGCCTTTACCAGCAGACCGGCAAAGATATCGGTTACTGCTACAACAGGAAGGAGAAGAAGGACGTAAGTCTGTCCTGACCAGTGCGACAGCGATTAGCTCATAGCCAGCAGCATGGTGAGGGCGGTACTATGGTTGGTGCACCTCTCAAGGGACGAATCGTCATCATCGATGATGTTCTCACCTCTGGCAAGGCCATTCGTGAAGCTATTGACATTCTCAAGGCCTCTCCTGAAGCGAAGCTCGTTGGAATTGTCCAGCTTGTCGACAGACAAGAGAAAGGCCAGAGCGGTAGCGGCAAGAGTACCGTACAGGAGGTTGAGGAAGAGTTCGGTGTGCCCGTCGAGCCTATCATTGGTTTGGATGATATCGTGAAGTACTTGGAAAGCTC
		</sequence>
		<sequence>
			<taxon idref="A1"/>
			CCACGCAAGGCAAGATATCATTCATGAAAACGACCGAGTCGAAGACTTCTCCGTCATTGTCACGAAGCTCGTGGAGGGGCAGCATGGCGGCGTTTCGAACTTCGGCGAGGTATTCGATACGATGGTTGAACAGACCGCGGGTACGCATAGATGTTCGGATGATGATCCTCAGACCGACCGTTCGCGCGAGGGCATCAAAAATCTTCAAGAGTGCCTTTGTCTGGTCGTTGGAACCGTTTTCGTAAATGGAGACAAAGACATTGTGGTAGCCCAAGATGGCAGCTGCTCGGAAGAGTGTCGCAAAGATATCAGGGATAACGTCAAACGAGTTGTACAGGTTGATGGCGAAGAAGTACTTGTGCTGCCTCGCTTGCAGATCCCGCTTGATACTGTCCATCCTGTCGTTTCCAGTGGTCGACGCCATGGTCAGGTGGGAATCACTCTTACCGCCAAACAGTTTGCCCAACCAGCCAGAGTTGGACCAAGGCTTCTTGTACCCGAGCTTCATATACCACCGATGTGACTTCCGAATTTGTGCGCTGTTCTTGAGCTACGGTAGCTAACAACTATGTGATAGGTCGTATTGGTCGAATTGTTCTCAGGTATGCTTTTAAATCAACGGGGTAGGACGTCCATGTATCTAACATTCAAGTTAGGAACGCCATCGAGCATGGAGATCTCGAGGTTGTTGCTGTCAACGAGTGAGTGTCCCAAATGTTGACCCATTGGATGAATTACTAAATTGTCCATAGCCCTTTCATTGACTTGGACTACATGGTACGGTACTCCTGTCTGCCCAATAACCTCGTTTAGTACTAACGCTATTGCACAGGTCTACATGTTCAAGTATGACTCCGTAAGTCTTCGATACTTCTAGCGCTCTATATGGCTTATTAACCTGATTCCCGACAGACTCATGGTCGTTTTAAGGGCTCCGTCGAGGTTAAGGACGGTAAGCTTTACATCAACAACAAGGCCATTGCCGTCTTCTAAGCCCTTGTTCTATAGATTTGTCTCTAACATGTTGGGTCTCGGGGGGCTTCCTCTAGAGACTTGGATGTAAGGGGCTTTACGCATTCGCATAACTTATGAAGTGTGGATGACTCTAGGAGGGGTCTGAGAATGTGCTGTGCCAGCCAGGCTGATAATAGTTTAATTGTTAGCTTGGACTTGTACACAGTCTCATCAGTCTTCAGCTTGGGTCATTGATATTCTGTAAGTCAAAACTT-ATCCATTCACTGTAGTAGGTTGCGGAGGACTTGAAAGTTCTCTCTGCAATTGAGACACTTACCAGGCCATCGCAAGTTGGCAGTGTACGCTACTGATTTTATGGTCGTGGGGGACTTGGGAGCTGGTGCTT-GTGTCGCATGAGGTA------------ACGGATGGAAGAGAAGCATATG-GTATGTCGCGGGGGACTTGGGGTAAGACGCCTTGCGGCAAGTAGAGTCAA-CCAGTAGTGACTTCTTTTAGTCGTGGGGGACTTTGGTAATGGTAGTGAGCCGGAATAAGGGATGGATAAATGTAGTATGG-ATGGTGACAGGGGGAGCAGCAGAGCGTACGCAGTGGGTATGTATATAGTTGAAAA-GGGATGGGCAGTAGAATTTTGAGAA-TTAATGACCTAAGGG-TGATTCTAATAGGCTTGTCAAGAAAAAAGTTAAGTTGAATCAAGCTGGGTCAAGCAAAGTCTAGAAAAGATTTATTGGTAAGTATCAGCTGATATCCTGCTCATATCGAAAA-GTACTTTTTAATGTACTAACT-CTAATCCAGACTGGCATGGTTTGCGGCAGCTTGGCACGGCTTTCATGGACGGTGTCCCTGGTATAACACAGGTAAGAATCCTTAGGAACCACAG-GAATCGGT-CAACTTATAAACTGCATAGTGTCCTATTCCCCCTGGAAGCTCATTTACCTACCAATTCACCGTAAGCCATCAGTCAGGCACGTTTTGGTGGCATTCCCATTATTCCAATTCCATGGCCGACGGCATTTGGGGCCCGTCAGTTTTCCTGACTTTTGATAACAAGTTATCACAGCTGATAGGATACCATAGCTTAATTATCCATTCGCCCAATGAACCCCTCCAAAGGGGACGAGACTATGACGAGGATCGAATCGTTTTTATAACTGACTGGGTGTAAGTATGACCGTTCTTTGGTGAGGCTCAAGCTAAACACGATGTTCCAGAGCTATCACGCAAGTCAGTAGATGAACACATACATCATGCCAGAAACCCACGTTTTCAAGAAGATTTGTGGGCAACTGACCCCCATTAGACATGAAAGTCCCGGTTGCCCAACTCCCACCGCTCAGACCAGCCCAGTAGCTTACGCCGTCAAGCCAACCACCAGTCTCGCTTTCGGACGCTTCCGTGCTCTCATTCATCATGCCCATGATACCACCCAACCCCGTACTGTGCCAATGATAAGTAATGAGCATATCTTTTGCAACATTAATCCACTCACAGCATTGCACGGTAACCACCGCCGGACAAGGCGACACCGATGTTAGGTGTCCGGGGAGGAGTTTCGAGCCCTCGGGCAGCCATCATCTGCTCGATTACAGGTTGGACAAGTTTCTCACGAGCCTCAATGTAGGCTCGTTCACCGGAACCTAAACCAGTCTAGCCGGGAATGATCATAAGTAATGTTCCACATTTTGGTGACGAGGATATTGCAACTTACAGTGGCATTTCTAATCCAAGTAACATGACAATGGGCACATACCGAGGTCACCAACGTGCCTCTCGGAGTCGGTGGGAGCACCGTGGTGCTTTTTAAAGGGGTTGTAATGGGGGCCAGCAGAGGTACAGCCGTTGGTGTTGTCTCCAAACTCGTGGACGTGCATGCCTCGCTTGGCGTCAGCGTCCATGTCCTTAATCTGATCAGTGATTATCATGTCAGCGACCGGATGTTACTCCACGATGAATCCAATGACGTACCTCACCAGTGATGCAAACGGGAGCATTTTCCGACTCCTGGGTGAAGCATACAGTGCCGTGGACGTAGGATTCACCCTTGAGGACAACAACAGCCTATAATGGTT------CATTGTTTGGATGAAACATCGTAGGGGCGATGAGGCGAGCACGTGGATGTGTGATCGGTGGAGTTGTGCCGAGTAAGAAGACCGGCGTGGTTTCATGATTGCGCAATAAGAT-AGGGGAGGAGGATGGGCGGGAGAGCGCGGAGACCCGAGAGGTGGGAGAGACAGA---AGGAAGGGGACCTGCGGTGAGCGATTTTTCGGCAACTTTACCTTGAAGTCCGGCCGGTGAGCCATATCGAGCAATTCATAGTCCAATCGAATCTGACATGTGTCCAGTCAATCCCCTTACTTCTTCAATGCCGGTCTCCTTTATTCTTCATCACTTCTCTCAACTACGGCCCAGGCTTACGCCAAGGTACTTTCCTCTTCTAGGATTCCCGACTTTGACGTCCTCTTTGGCCCTGCTTACAAGGGTATCTCCTTGGCTGCTGTCTCCGCTGTAAGCCTTTACCAGCAGACCGGCAAAGATATCGGTTACTGCTACAACAGGAAGGAGAAGAAGGACGTAAGTCTGTCCTGACCAGTGCGACAGCGATTAGCTCATAGCCAGCAGCATGGTGAGGGCGGTACTATGGTTGGTGCACCTCTCAAGGGACGAATCGTCATCATCGATGATGTTCTCACCTCTGGCAAGGCCATTCGTGAAGCTATTGACATTCTCAAGGCCTCTCCTGAAGCGAAGCTCGTTGGAATTGTCCAGCTTGTCGACAGACAAGAGAAAGGCCAGAGCGGTAGCGGCAAGAGTACCGTACAGGAGGTTGAGGAAGAGTTCGGTGTGCCCGTCGAGCCTATCATTGGTTTGGATGATATCGTGAAGTACTTGGAAAGCTC
		</sequence>
		<sequence>
			<taxon idref="Tn470"/>
			CCACGCAAGGCAAGATATCATTCATGAAAACGACCGAGTCGAAGACTTCTCCGTCATTGTCACGAAGCTCGTGGAGGGGCAGCATGGCGGCGTTTCGAACTTCGGCGAGGTATTCGATACGATGGTTGAACAGACCGCGGGTACGCATAGATGTTCGGATGATGATCCTCAGACCGACCGTTCGCGCGAGGGCATCAAAAATCTTCAAGAGTGCCTTTGTCTGGTCGTTGGAACCGTTTTCGTAAATGGAGACAAAGACATTGTGGTAGCCCAAGATGGCAGCTGCTCGGAAGAGTGTCGCAAAGATATCAGGGATAACGTCAAACGAGTTGTACAGGTTGATGGCGAAGAAGTACTTGTGCTGCCTCGCTTGCAGATCCCGCTTGATACTGTCCATCCTGTCGTTTCCAGTGGTCGACGCCATGGTCAGGTGGGAATCACTCTTACCGCCAAACAGTTTGCCCAACCAGCCAGAGTTGGACCAAGGCTTCTTGTACCCGAGCTTCATATACCACCGATGTGACTTCCGAATTTGTGCGCTGTTCTTGAGCTACGGTAGCTAACAACTATGTGATAGGTCGTATTGGTCGAATTGTTCTCAGGTATGCTTTTAAATCAACGGGGTAGGACGTCCATGTATCTAACATTCAAGTTAGGAACGCCATCGAGCATGGAGATCTCGAGGTTGTTGCTGTCAACGAGTGAGTGTCCCAAATGTTGACCCATTGGATGAATTACTAAATTGTCCATAGCCCTTTCATTGACTTGGACTACATGGTACGGTACTCCTGTCTGCCCAATAACCTCGTTTAGTACTAACGCTATTGCACAGGTCTACATGTTCAAGTATGACTCCGTAAGTCTTCGATACTTCTAGCGCTCTATATGGCTTATTAACCTGATTCCCGACAGACTCATGGTCGTTTTAAGGGCTCCGTCGAGGTTAAGGACGGTAAGCTTTACATCAACAACAAGGCCATTGCCGTCTTCTAAGCCCTTGTTCTATAGATTTGTCTCTAACATGTTGGGTCTCGGGGGGCTTCCTCTAGAGACTTGGATGTAAGGGGCTTTACGCATTCGCATAACTTATGAAGTGTGGATGACTCTAGGAGGGGTCTGAGAATGTGCTGTGCCAGCCAGGCTGATAATAGTTTAATTGTTAGCTTGGACTTGTACACAGTCTCATCAGTCTTCAGCTTGGGTCATTGATATTCTGTAAGTCAAAACTT-ATCCATTCACTGTAGTAGGTTGCGGAGGACTTGAAAGTTCTCTCTGCAATTGAGACACTTACCAGGCCATCGCAAGTTGGCAGTGTACGCTACTGATTTTATGGTCGTGGGGGACTTGGGAGCTGGTGCTT-GTGTCGCATGAGGTA------------ACGGATGGAAGAGAAGCATATG-GTATGTCGCGGGGGACTTGGGGTAAGACGCCTTGCGGCAAGTAGAGTCAA-CCAGTAGTGACTTCTTTTAGTCGTGGGGGACTTTGGTAATGGTAGTGAGCCGGAATAAGGGATGGATAAATGTAGTATGG-ATGGTGACAGGGGGAGCAGCAGAGCGTACGCAGTGGGTATGTATATAGTTGAAAA-GGGATGGGCAGTAGAATTTTGAGAA-TTAATGACCTAAGGG-TGATTCTAATAGGCTTGTCAAGAAAAAAGTTAAGTTGAATCAAGCTGGGTCAAGCAAAGTCTAGAAAAGATTTATTGGTAAGTATCAGCTGATATCCTGCTCATATCGAAAA-GTACTTTTTAATGTACTAACT-CTAATCCAGACTGGCATGGTTTGCGGCAGCTTGGCACGGCTTTCATGGACGGTGTCCCTGGTATAACACAGGTAAGAATCCTTAGGAACCACAG-GAATCGGT-CAACTTATAAACTGCATAGTGTCCTATTCCCCCTGGAAGCTCATTTACCTACCAATTCACCGTAAGCCATCAGTCAGGCACGTTTTGGTGGCATTCCCATTATTCCAATTCCATGGCCGACGGCATTTGGGGCCCGTCAGTTTTCCTGACTTTTGATAACAAGTTATCACAGCTGATAGGATACCATAGCTTAATTATCCATTCGCCCAATGAACCCCTCCAAAGGGGACGAGACTATGACGAGGATCGAATCGTTTTTATAACTGACTGGGTGTAAGTATGACCGTTCTTTGGTGAGGCTCAAGCTAAACACGATGTTCCAGAGCTATCACGCAAGTCAGTAGATGAACACATACATCATGCCAGAAACCCACGTTTTCAAGAAGATTTGTGGGCAACTGACCCCCATTAGACATGAAAGTCCCGGTTGCCCAACTCCCACCGCTCAGACCAGCCCAGTAGCTTACGCCGTCAAGCCAACCACCAGTCTCGCTTTCGGACGCTTCCGTGCTCTCATTCATCATGCCCATGATACCACCCAACCCCGTACTGTGCCAATGATAAGTAATGAGCATATCTTTTGCAACATTAATCCACTCACAGCATTGCACGGTAACCACCGCCGGACAAGGCGACACCGATGTTAGGTGTCCGGGGAGGAGTTTCGAGCCCTCGGGCAGCCATCATCTGCTCGATTACAGGTTGGACAAGTTTCTCACGAGCCTCAATGTAGGCTCGTTCACCGGAACCTAAACCAGTCTAGCCGGGAATGATCATAAGTAATGTTCCACATTTTGGTGACGAGGATATTGCAACTTACAGTGGCATTTCTAATCCAAGTAACATGACAATGGGCACATACCGAGGTCACCAACGTGCCTCTCGGAGTCGGTGGGAGCACCGTGGTGCTTTTTAAAGGGGTTGTAATGGGGGCCAGCAGAGGTACAGCCGTTGGTGTTGTCTCCAAACTCGTGGACGTGCATGCCTCGCTTGGCGTCAGCGTCCATGTCCTTAATCTGATCAGTGATTATCATGTCAGCGACCGGATGTTACTCCACGATGAATCCAATGACGTACCTCACCAGTGATGCAAACGGGAGCATTTTCCGACTCCTGGGTGAAGCATACAGTGCCGTGGACGTAGGATTCACCCTTGAGGACAACAACAGCCTATAATGGTT------CATTGTTTGGATGAAACATCGTAGGGGCGATGAGGCGAGCACGTGGATGTGTGATCGGTGGAGTTGTGCCGAGTAAGAAGACCGGCGTGGTTTCATGATTGCGCAATAAGAT-AGGGGAGGAGGATGGGCGGGAGAGCGCGGAGACCCGAGAGGTGGGAGAGACAGA---AGGAAGGGGACCTGCGGTGAGCGATTTTTCGGCAACTTTACCTTGAAGTCCGGCCGGTGAGCCATATCGAGCAATTCATAGTCCAATCGAATCTGACATGTGTCCAGTCAATCCCCTTACTTCTTCAATGCCGGTCTCCTTTATTCTTCATCACTTCTCTCAACTACGGCCCAGGCTTACGCCAAGGTACTTTCCTCTTCTAGGATTCCCGACTTTGACGTCCTCTTTGGCCCTGCTTACAAGGGTATCTCCTTGGCTGCTGTCTCCGCTGTAAGCCTTTACCAGCAGACCGGCAAAGATATCGGTTACTGCTACAACAGGAAGGAGAAGAAGGACGTAAGTCTGTCCTGACCAGTGCGACAGCGATTAGCTCATAGCCAGCAGCATGGTGAGGGCGGTACTATGGTTGGTGCACCTCTCAAGGGACGAATCGTCATCATCGATGATGTTCTCACCTCTGGCAAGGCCATTCGTGAAGCTATTGACATTCTCAAGGCCTCTCCTGAAGCGAAGCTCGTTGGAATTGTCCAGCTTGTCGACAGACAAGAGAAAGGCCAGAGCGGTAGCGGCAAGAGTACCGTACAGGAGGTTGAGGAAGAGTTCGGTGTGCCCGTCGAGCCTATCATTGGTTTGGATGATATCGTGAAGTACTTGGAAAGCTC
		</sequence>
		<sequence>
			<taxon idref="th84"/>
			CCACGCAAGGCAAGATATCATTCATGAAAACGACCGAGTCAAAGACTTCTCCGTCATTGTCACGAAGCTCGTGGAGGGGCAGCATGGCGGCGTTTCGAACTTCGGCGAGGTATTCGATACGATGGTTGAACAGACCGCGGGTACGCATAGATGTTCGGATGATGATCCTCAGACCGACCGTTCGCGCGAGGGCATCAAAAATCTTCAAGAGTGCCTTTGTCTGGTCGTTGGAACCGTTTTCGTAAATGGAGACAAAGACATTGTGGTAGCCCAAGATGGCAGCTGCTCGGAAGAGTGTCGCAAAGATATCAGGGATAACGTCAAACGAGTTGTACAGGTTGATGGCGAAGAAGTACTTGTGCTGCCTCGCTTGCAGATCCCGCTTGATACTGTCCATCCTGTCGTTTCCAGTGGTCGACGCCATGGTCAGGTGGGAATCACTCTTACCGCCAAACAGTTTGCCCAACCAGCCAGAGTTGGACCAAGGCTTCTTGTACCCGAGCTTCATATACCACCGATGTGACTTCCGAATTTGTGCGCTGTTCTTGAGCTACGGTAGCTAACAACTATGTGATAGGTCGTATTGGTCGAATTGTTCTCAGGTATGCTTTTAAATCAACGGGGTAGGACGTCCATGTATCTAACATTCAAGTTAGGAACGCCATCGAGCATGGAGATCTCGAGGTTGTTGCTGTCAACGAGTGAGTGTCCCAAATGTTGACCCATTGGATGAATTACTAAATTGTCCATAGCCCTTTCATTGACTTGGACTACATGGTACGGTACTCCTGTCTGCCCAATAACCTCGTTTAGTACTAACGCTATTGCACAGGTCTACATGTTCAAGTATGACTCCGTAAGTCTTCGATACTTCTAGCGCTCTATATGGCTTATTAACCTGATTCCCGACAGACTCATGGTCGTTTTAAGGGCTCCGTCGAGGTTAAGGACGGTAAGCTTTACATCAACAACAAGGCCATTGCCGTCTTCTAAGCCCTTGTTCTATAGATTTGTCTCTAACATGTTGGGTCTCGGGGGGCTTCCTCTAGAGACTTGGATGTAAGGGGCTTTACGCATTCGCATAACTTATGAAGTGTGGATGACTCTAGGAGGGGTCTGAGAATGTGCTGTGCCAGCCAGGCTGATAATAGTTTAATTGTTAGCTTGGACTTGTACACAGTCTCATCAGTCTTCAGCTTGGGTCATTGATATTCTGTAAGTCAAAACTT-ATCCATTCACTGTAGTAGGTTGCGGAGGACTTGAAAGTTCTCTCTGCAATTGAGACACTTACCAGGCCATCGCAAGTTGGCAGTGTACGCTACTGATTTTATGGTCGTGGGGGACTTGGGAGCTGGTGCTT-GTGTCGCATGAGGTA------------ACGGATGGAAGAGAAGCATATG-GTATGTCGCGGGGGACTTGGGGTAAGACGCCTTGCGGCAAGTAGAGTCAA-CCAGTAGTGACTTCTTTTAGTCGTGGGGGACTTTGGTAATGGTAGTGAGCCGGAATAAGGGATGGATAAATGTAGTATGG-ATGGTGACAGGGGGAGCAGCAGAGCGTACGCAGTGGGTATGTATATAGTTGAAAA-GGGATGGGCAGTAGAATTTTGAGAA-TTAATGACCTAAGGG-TGATTCTAATAGGCTTGTCAAGAAAAAAGTTAAGTTGAATCAAGCTGGGTCAAGCAAAGTCTAGAAAAGATTTATTGGTAAGTATCAGCTGATATCCTGCTCATATCGAAAACGTACTTTCTAATGTACTAACT-CTAATCCAGACTGGCATGGTTTGCGGCAGCTTGGCACGGCTTTCATGGACGGTGTCCCTGGTATAACACAGGTAAGAATCCTTAGGAACCACAG-GAATCGGT-CAACTTATAAACTGCATAGTGTCCTATTCCGCCTGGAAGCTCATTTACCTACCAATTCACCGTAAGCCATCAATCAGGCACGTTTTGGTGGCATTCCCATTATTCCAATTCCATGGCCGACGGCATTTGGGGCCCGTCAGTTTTCCTGACTTTTGATAACAAGTTATCACAGCTGATAGGATACCATAGCTTAATTATCCATTCGCCCAATGAACCCCTCCAAAGGGGACGAGACTATGACGAGGATCGAATCGTTTTTATAACTGACTGGGTGTAAGTATGACCGTTCTTTGGTGAGGCTCAAGCTAAACACGATGTTCCAGAGCTATCACGCAAGTCAGTAGATGAACACATACATCATGCCAGAAACCCACGTTTTCAAGAAGATTTGTGGGCAACTGACCCCCATTAGACATGAAAGTCCCGGTTGCCCAACTCCCACCGCTCAGACCAGCCCAGTAGCTTACGCCGTCAAGCCAACCACCAGTCTCGCTTTCGGACGCTTCCGTGCTCTCATTCATCATGCCCATGATACCACCCAACCCCGTACTGTGCCAATGATAAGTAATGAGCATATCTTTTGCAACATTAATCCACTCACAGCATTGCACGGTAACCACCGCCGGCCAAGGCGACACCGATGTTAGGTGTCCGGGGAGGAGTTTCGAGCCCTCGGGCAGCCATCATCTGCTCGATTACAGGTTGGACAAGTTTCTCCCGAGCCTCAATGTAGGCTCGTTCACCGGAACCTAAACCAGTCTAGCCGGGAATGATCATAAGTAATGTTCCACATTTTGGTGACGAGGATATTGCAACTTACAGTGGCATTTCTAATCCAAGTAACATGACAATGGGCACATACCGAGGTCACCAACGTGCCTCTCGGAGTCGGTGGGAGCACCGTGGTGCTTTTTAAAGGGGTTGTAATGGGGGCCAGCAGAGGTACAGCCGTTGGTGTTGTCTCCAAACTCGTGGACGTGCATGCCTCGCTTGGCGTCAGCGTCCATGTCCTTAATCTGATCAGTGATTATCATGTCAGCGACCGGATGTTACTCCACGATGAATCCAATGACGTACCTCACCAGTGATGCAAACGGGAGCATTTTCCGACTCCTGGGTGAAGCATACAGTGCCGTGGACGTAGGATTCACCCTTGAGGACAACAACAGCCTATAATGGTT------CATTGTTTGGATGAAACATCGTAGGGGCGATGAGGCGAGCACGTGGATGTGTGATCGGTGGAGTTGTGCCGAGTAAGAAGACCGGCGTGGTTTCATGATTGCGCAATAAGAT-AGGGGAGGAGGATGGGCGGGAGAGCGCGGAGACCCGAGAGGTGGGAGAGACAGA---AGGAAGGGGACCTGCGGTGAGCGATTTTTCGGCAACTTTACCTTGAAGTCCGGCCGGTGAGCCATATCGAGCAATTCATAGTCCAATCGAATCTGACATGTGTCCAGTCAATCCCCTTACTTCTTCAATGCCGGTCTCCTTTATTCTTCATCACTTCTCTCAACTACGGCCCAGGCTTACGCCAAGGTACTTTCCTCTTCTAGGATTCCCGACTTTGACGTCCTCTTTGGCCCTGCTTACAAGGGTATCTCCTTGGCTGCTGTCTCCGCTGTAAGCCTTTACCAGCAGACCGGCAAAGATATCGGTTACTGCTACAACAGGAAGGAGAAGAAGGACGTAAGTCTGTCCTGACCAGTGCGACAGCGATTAGCTCATAGCCAGCAGCATGGTGAGGGCGGTACTATGGTCGGTGCACCTCTCAAGGGACGAATCGTCATCATCGATGATGTTCTCACCTCCGGCAAGGCCATTCGTGAAGCTATTGACATTCTCAAGGCCTCTCCTGAAGCGAAGCTCGTTGGAATTGTCCAGCTTGTCGACAGACAAGAGAAAGGCCAGAGCGGTAGCGGCAAGAGTACCGTACAGGAGGTTGAGGAAGAGTTCGGTGTGCCCGTCGAGCCTATCATTGGTTTGGATGATATCGTGAAGTACTTGGAAAGCTC
		</sequence>
		<sequence>
			<taxon idref="th206"/>
			CCACGCAAGGCAAGATATCATTCATGAAAACGACCGAGTCAAAGACTTCTCCGTCATTGTCACGAAGCTCGTGGAGGGGCAGCATGGCGGCGTTTCGAACTTCGGCGAGGTATTCGATACGATGGTTGAACAGACCGCGGGTACGCATAGATGTTCGGATGATGATCCTCAGACCGACCGTTCGCGCGAGGGCATCAAAAATCTTCAAGAGTGCCTTTGTCTGGTCGTTGGAACCGTTTTCGTAAATGGAGACAAAGACATTGTGGTAGCCCAAGATGGCAGCTGCTCGGAAGAGTGTCGCAAAGATATCAGGGATAACGTCAAACGAGTTGTACAGGTTGATGGCGAAGAAGTACTTGTGCTGCCTCGCTTGCAGATCCCGCTTGATACTGTCCATCCTGTCGTTTCCAGTGGTCGACGCCATGGTCAGGTGGGAATCACTCTTACCGCCAAACAGTTTGCCCAACCAGCCAGAGTTGGACCAAGGCTTCTTGTACCCGAGCTTCATATACCACCGATGTGACTTCCGAATTTGTGCGCTGTTCTTGAGCTACGGTAGCTAACAACTATGTGATAGGTCGTATTGGTCGAATTGTTCTCAGGTATGCTTTTAAATCAACGGGGTAGGACGTCCATGTATCTAACATTCAAGTTAGGAACGCCATCGAGCATGGAGATCTCGAGGTTGTTGCTGTCAACGAGTGAGTGTCCCAAATGTTGACCCATTGGATGAATTACTAAATTGTCCATAGCCCTTTCATTGACTTGGACTACATGGTACGGTACTCCTGTCTGCCCAATAACCTCGTTTAGTACTAACGCTATTGCACAGGTCTACATGTTCAAGTATGACTCCGTAAGTCTTCGATACTTCTAGCGCTCTATATGGCTTATTAACCTGATTCCCGACAGACTCATGGTCGTTTTAAGGGCTCCGTCGAGGTTAAGGACGGTAAGCTTTACATCAACAACAAGGCCATTGCCGTCTTCTAAGCCCTTGTTCTATAGATTTGTCTCTAACATGTTGGGTCTCGGGGGGCTTCCTCTAGAGACTTGGATGTAAGGGGCTTTACGCATTCGCATAACTTATGAAGTGTGGATGACTCTAGGAGGGGTCTGAGAATGTGCTGTGCCAGCCAGGCTGATAATAGTTTAATTGTTAGCTTGGACTTGTACACAGTCTCATCAGTCTTCAGCTTGGGTCATTGATATTCTGTAAGTCAAAACTT-ATCCATTCACTGTAGTAGGTTGCGGAGGACTTGAAAGTTCTCTCTGCAATTGAGACACTTACCAGGCCATCGCAAGTTGGCAGTGTACGCTACTGATTTTATGGTCGTGGGGGACTTGGGAGCTGGTGCTT-GTGTCGCATGAGGTA------------ACGGATGGAAGAGAAGCATATG-GTATGTCGCGGGGGACTTGGGGTAAGACGCCTTGCGGCAAGTAGAGTCAA-CCAGTAGTGACTTCTTTTAGTCGTGGGGGACTTTGGTAATGGTAGTGAGCCGGAATAAGGGATGGATAAATGTAGTATGG-ATGGTGACAGGGGGAGCAGCAGAGCGTACGCAGTGGGTATGTATATAGTTGAAAA-GGGATGGGCAGTAGAATTTTGAGAA-TTAATGACCTAAGGG-TGATTCTAATAGGCTTGTCAAGAAAAAAGTTAAGTTGAATCAAGCTGGGTCAAGCAAAGTCTAGAAAAGATTTATTGGTAAGTATCAGCTGATATCCTGCTCATATCGAAAACGTACTTTCTAATGTACTAACT-CTAATCCAGACTGGCATGGTTTGCGGCAGCTTGGCACGGCTTTCATGGACGGTGTCCCTGGTATAACACAGGTAAGAATCCTTAGGAACCACAG-GAATCGGT-CAACTTATAAACTGCATAGTGTCCTATTCCGCCTGGAAGCTCATTTACCTACCAATTCACCGTAAGCCATCAATCAGGCACGTTTTGGTGGCATTCCCATTATTCCAATTCCATGGCCGACGGCATTTGGGGCCCGTCAGTTTTCCTGACTTTTGATAACAAGTTATCACAGCTGATAGGATACCATAGCTTAATTATCCATTCGCCCAATGAACCCCTCCAAAGGGGACGAGACTATGACGAGGATCGAATCGTTTTTATAACTGACTGGGTGTAAGTATGACCGTTCTTTGGTGAGGCTCAAGCTAAACACGATGTTCCAGAGCTATCACGCAAGTCAGTAGATGAACACATACATCATGCCAGAAACCCACGTTTTCAAGAAGATTTGTGGGCAACTGACCCCCATTAGACATGAAAGTCCCGGTTGCCCAACTCCCACCGCTCAGACCAGCCCAGTAGCTTACGCCGTCAAGCCAACCACCAGTCTCGCTTTCGGACGCTTCCGTGCTCTCATTCATCATGCCCATGATACCACCCAACCCCGTACTGTGCCAATGATAAGTAATGAGCATATCTTTTGCAACATTAATCCACTCACAGCATTGCACGGTAACCACCGCCGGCCAAGGCGACACCGATGTTAGGTGTCCGGGGAGGAGTTTCGAGCCCTCGGGCAGCCATCATCTGCTCGATTACAGGTTGGACAAGTTTCTCCCGAGCCTCAATGTAGGCTCGTTCACCGGAACCTAAACCAGTCTAGCCGGGAATGATCATAAGTAATGTTCCACATTTTGGTGACGAGGATATTGCAACTTACAGTGGCATTTCTAATCCAAGTAACATGACAATGGGCACATACCGAGGTCACCAACGTGCCTCTCGGAGTCGGTGGGAGCACCGTGGTGCTTTTTAAAGGGGTTGTAATGGGGGCCAGCAGAGGTACAGCCGTTGGTGTTGTCTCCAAACTCGTGGACGTGCATGCCTCGCTTGGCGTCAGCGTCCATGTCCTTAATCTGATCAGTGATTATCATGTCAGCGACCGGATGTTACTCCACGATGAATCCAATGACGTACCTCACCAGTGATGCAAACGGGAGCATTTTCCGACTCCTGGGTGAAGCATACAGTGCCGTGGACGTAGGATTCACCCTTGAGGACAACAACAGCCTATAATGGTT------CATTGTTTGGATGAAACATCGTAGGGGCGATGAGGCGAGCACGTGGATGTGTGATCGGTGGAGTTGTGCCGAGTAAGAAGACCGGCGTGGTTTCATGATTGCGCAATAAGAT-AGGGGAGGAGGATGGGCGGGAGAGCGCGGAGACCCGAGAGGTGGGAGAGACAGA---AGGAAGGGGACCTGCGGTGAGCGATTTTTCGGCAACTTTACCTTGAAGTCCGGCCGGTGAGCCATATCGAGCAATTCATAGTCCAATCGAATCTGACATGTGTCCAGTCAATCCCCTTACTTCTTCAATGCCGGTCTCCTTTATTCTTCATCACTTCTCTCAACTACGGCCCAGGCTTACGCCAAGGTACTTTCCTCTTCTAGGATTCCCGACTTTGACGTCCTCTTTGGCCCTGCTTACAAGGGTATCTCCTTGGCTGCTGTCTCCGCTGTAAGCCTTTACCAGCAGACCGGCAAAGATATCGGTTACTGCTACAACAGGAAGGAGAAGAAGGACGTAAGTCTGTCCTGACCAGTGCGACAGCGATTAGCTCATAGCCAGCAGCATGGTGAGGGCGGTACTATGGTCGGTGCACCTCTCAAGGGACGAATCGTCATCATCGATGATGTTCTCACCTCCGGCAAGGCCATTCGTGAAGCTATTGACATTCTCAAGGCCTCTCCTGAAGCGAAGCTCGTTGGAATTGTCCAGCTTGTCGACAGACAAGAGAAAGGCCAGAGCGGTAGCGGCAAGAGTACCGTACAGGAGGTTGAGGAAGAGTTCGGTGTGCCCGTCGAGCCTATCATTGGTTTGGATGATATCGTGAAGTACTTGGAAAGCTC
		</sequence>
		<sequence>
			<taxon idref="Tn148"/>
			CCACGCAAGGCAAGATATCATTCATGAAAACGACCGAGTCAAAGACTTCTCCGTCATTGTCACGAAGCTCGTGGAGGGGCAGCATGGCGGCGTTTCGAACTTCGGCGAGGTATTCGATACGATGGTTGAACAGACCGCGGGTACGCATAGATGTTCGGATGATGATCCTCAGACCGACCGTTCGCGCGAGGGCATCAAAAATCTTCAAGAGTGCCTTTGTCTGGTCGTTGGAACCGTTTTCGTAAATGGAGACAAAGACATTGTGGTAGCCCAAGATGGCAGCTGCTCGGAAGAGTGTCGCAAAGATATCAGGGATAACGTCAAACGAGTTGTACAGGTTGATGGCGAAGAAGTACTTGTGCTGCCTCGCTTGCAGATCCCGCTTGATACTGTCCATCCTGTCGTTTCCAGTGGTCGACGCCATGGTCAGGTGGGAATCACTCTTACCGCCAAACAGTTTGCCCAACCAGCCAGAGTTGGACCAAGGCTTCTTGTACCCGAGCTTCATATACCACCGATGTGACTTCCGAATTTGTGCGCTGTTCTTGAGCTACGGTAGCTAACAACTATGTGATAGGTCGTATTGGTCGAATTGTTCTCAGGTATGCTTTTAAATCAACGGGGTAGGACGTCCATGTATCTAACATTCAAGTTAGGAACGCCATCGAGCATGGAGATCTCGAGGTTGTTGCTGTCAACGAGTGAGTGTCCCAAATGTTGACCCATTGGATGAATTACTAAATTGTCCATAGCCCTTTCATTGACTTGGACTACATGGTACGGTACTCCTGTCTGCCCAATAACCTCGTTTAGTACTAACGCTATTGCACAGGTCTACATGTTCAAGTATGACTCCGTAAGTCTTCGATACTTCTAGCGCTCTATATGGCTTATTAACCTGATTCCCGACAGACTCATGGTCGTTTTAAGGGCTCCGTCGAGGTTAAGGACGGTAAGCTTTACATCAACAACAAGGCCATTGCCGTCTTCTAAGCCCTTGTTCTATAGATTTGTCTCTAACATGTTGGGTCTCGGGGGGCTTCCTCTAGAGACTTGGATGTAAGGGGCTTTACGCATTCGCATAACTTATGAAGTGTGGATGACTCTAGGAGGGGTCTGAGAATGTGCTGTGCCAGCCAGGCTGATAATAGTTTAATTGTTAGCTTGGACTTGTACACAGTCTCATCAGTCTTCAGCTTGGGTCATTGATATTCTGTAAGTCAAAACTT-ATCCATTCACTGTAGTAGGTTGCGGAGGACTTGAAAGTTCTCTCTGCAATTGAGACACTTACCAGGCCATCGCAAGTTGGCAGTGTACGCTACTGATTTTATGGTCGTGGGGGACTTGGGAGCTGGTGCTT-GTGTCGCATGAGGTA------------ACGGATGGAAGAGAAGCATATG-GTATGTCGCGGGGGACTTGGGGTAAGACGCCTTGCGGCAAGTAGAGTCAA-CCAGTAGTGACTTCTTTTAGTCGTGGGGGACTTTGGTAATGGTAGTGAGCCGGAATAAGGGATGGATAAATGTAGTATGG-ATGGTGACAGGGGGAGCAGCAGAGCGTACGCAGTGGGTATGTATATAGTTGAAAA-GGGATGGGCAGTAGAATTTTGAGAA-TTAATGACCTAAGGG-TGATTCTAATAGGCTTGTCAAGAAAAAAGTTAAGTTGAATCAAGCTGGGTCAAGCAAAGTCTAGAAAAGATTTATTGGTAAGTATCAGCTGATATCCTGCTCATATCGAAAACGTACTTTCTAATGTACTAACT-CTAATCCAGACTGGCATGGTTTGCGGCAGCTTGGCACGGCTTTCATGGACGGTGTCCCTGGTATAACACAGGTAAGAATCCTTAGGAACCACAG-GAATCGGT-CAACTTATAAACTGCATAGTGTCCTATTCCGCCTGGAAGCTCATTTACCTACCAATTCACCGTAAGCCATCAATCAGGCACGTTTTGGTGGCATTCCCATTATTCCAATTCCATGGCCGACGGCATTTGGGGCCCGTCAGTTTTCCTGACTTTTGATAACAAGTTATCACAGCTGATAGGATACCATAGCTTAATTATCCATTCGCCCAATGAACCCCTCCAAAGGGGACGAGACTATGACGAGGATCGAATCGTTTTTATAACTGACTGGGTGTAAGTATGACCGTTCTTTGGTGAGGCTCAAGCTAAACACGATGTTCCAGAGCTATCACGCAAGTCAGTAGATGAACACATACATCATGCCAGAAACCCACGTTTTCAAGAAGATTTGTGGGCAACTGACCCCCATTAGACATGAAAGTCCCGGTTGCCCAACTCCCACCGCTCAGACCAGCCCAGTAGCTTACGCCGTCAAGCCAACCACCAGTCTCGCTTTCGGACGCTTCCGTGCTCTCATTCATCATGCCCATGATACCACCCAACCCCGTACTGTGCCAATGATAAGTAATGAGCATATCTTTTGCAACATTAATCCACTCACAGCATTGCACGGTAACCACCGCCGGCCAAGGCGACACCGATGTTAGGTGTCCGGGGAGGAGTTTCGAGCCCTCGGGCAGCCATCATCTGCTCGATTACAGGTTGGACAAGTTTCTCCCGAGCCTCAATGTAGGCTCGTTCACCGGAACCTAAACCAGTCTAGCCGGGAATGATCATAAGTAATGTTCCACATTTTGGTGACGAGGATATTGCAACTTACAGTGGCATTTCTAATCCAAGTAACATGACAATGGGCACATACCGAGGTCACCAACGTGCCTCTCGGAGTCGGTGGGAGCACCGTGGTGCTTTTTAAAGGGGTTGTAATGGGGGCCAGCAGAGGTACAGCCGTTGGTGTTGTCTCCAAACTCGTGGACGTGCATGCCTCGCTTGGCGTCAGCGTCCATGTCCTTAATCTGATCAGTGATTATCATGTCAGCGACCGGATGTTACTCCACGATGAATCCAATGACGTACCTCACCAGTGATGCAAACGGGAGCATTTTCCGACTCCTGGGTGAAGCATACAGTGCCGTGGACGTAGGATTCACCCTTGAGGACAACAACAGCCTATAATGGTT------CATTGTTTGGATGAAACATCGTAGGGGCGATGAGGCGAGCACGTGGATGTGTGATCGGTGGAGTTGTGCCGAGTAAGAAGACCGGCGTGGTTTCATGATTGCGCAATAAGAT-AGGGGAGGAGGATGGGCGGGAGAGCGCGGAGACCCGAGAGGTGGGAGAGACAGA---AGGAAGGGGACCTGCGGTGAGCGATTTTTCGGCAACTTTACCTTGAAGTCCGGCCGGTGAGCCATATCGAGCAATTCATAGTCCAATCGAATCTGACATGTGTCCAGTCAATCCCCTTACTTCTTCAATGCCGGTCTCCTTTATTCTTCATCACTTCTCTCAACTACGGCCCAGGCTTACGCCAAGGTACTTTCCTCTTCTAGGATTCCCGACTTTGACGTCCTCTTTGGCCCTGCTTACAAGGGTATCTCCTTGGCTGCTGTCTCCGCTGTAAGCCTTTACCAGCAGACCGGCAAAGATATCGGTTACTGCTACAACAGGAAGGAGAAGAAGGACGTAAGTCTGTCCTGACCAGTGCGACAGCGATTAGCTCATAGCCAGCAGCATGGTGAGGGCGGTACTATGGTCGGTGCACCTCTCAAGGGACGAATCGTCATCATCGATGATGTTCTCACCTCCGGCAAGGCCATTCGTGAAGCTATTGACATTCTCAAGGCCTCTCCTGAAGCGAAGCTCGTTGGAATTGTCCAGCTTGTCGACAGACAAGAGAAAGGCCAGAGCGGTAGCGGCAAGAGTACCGTACAGGAGGTTGAGGAAGAGTTCGGTGTGCCCGTCGAGCCTATCATTGGTTTGGATGATATCGTGAAGTACTTGGAAAGCTC
		</sequence>
		<sequence>
			<taxon idref="ug2463"/>
			CCACGCAAGGCAAGATATCATTCATGAAAACGACCGAGTCAAAGACTTCTCCGTCATTGTCACGAAGCTCGTGGAGGGGCAGCATGGCGGCGTTTCGAACTTCGGCGAGGTATTCGATACGATGGTTGAACAGACCGCGGGTACGCATAGATGTTCGGATGATGATCCTCAGACCGACCGTTCGCGCGAGGGCATCAAAAATCTTCAAGAGTGCCTTTGTCTGGTCGTTGGAACCGTTTTCGTAAATGGAGACAAAGACATTGTGGTAGCCCAAGATGGCAGCTGCTCGGAAGAGTGTCGCAAAGATATCAGGGATAACGTCAAACGAGTTGTACAGGTTGATGGCGAAGAAGTACTTGTGCTGCCTCGCTTGCAGATCCCGCTTGATACTGTCCATCCTGTCGTTTCCAGTGGTCGACGCCATGGTCAGGTGGGAATCACTCTTACCGCCAAACAGTTTGCCCAACCAGCCAGAGTTGGACCAAGGCTTCTTGTACCCGAGCTTCATATACCACCGATGTGACTTCCGAATTTGTGCGCTGTTCTTGAGCTACGGTAGCTAACAACTATGTGATAGGTCGTATTGGTCGAATTGTTCTCAGGTATGCTTTTAAATCAACGGGGTAGGACGTCCATGTATCTAACATTCAAGTTAGGAACGCCATCGAGCATGGAGATCTCGAGGTTGTTGCTGTCAACGAGTGAGTGTCCCAAATGTTGACCCATTGGATGAATTACTAAATTGTCCATAGCCCTTTCATTGACTTGGACTACATGGTACGGTACTCCTGTCTGCCCAATAACCTCGTTTAGTACTAACGCTATTGCACAGGTCTACATGTTCAAGTATGACTCCGTAAGTCTTCGATACTTCTAGCGCTCTATATGGCTTATTAACCTGATTCCCGACAGACTCATGGTCGTTTTAAGGGCTCCGTCGAGGTTAAGGACGGTAAGCTTTACATCAACAACAAGGCCATTGCCGTCTTCTAAGCCCTTGTTCTATAGATTTGTCTCTAACATGTTGGGTCTCGGGGGGCTTCCTCTAGAGACTTGGATGTAAGGGGCTTTACGCATTCGCATAACTTATGAAGTGTGGATGACTCTAGGAGGGGTCTGAGAATGTGCTGTGCCAGCCAGGCTGATAATAGTTTAATTGTTAGCTTGGACTTGTACACAGTCTCATCAGTCTTCAGCTTGGGTCATTGATATTCTGTAAGTCAAAACTT-ATCCATTCACTGTAGTAGGTTGCGGAGGACTTGAAAGTTCTCTCTGCAATTGAGACACTTACCAGGCCATCGCAAGTTGGCAGTGTACGCTACTGATTTTATGGTCGTGGGGGACTTGGGAGCTGGTGCTT-GTGTCGCATGAGGTA------------ACGGATGGAAGAGAAGCATATG-GTATGTCGCGGGGGACTTGGGGTAAGACGCCTTGCGGCAAGTAGAGTCAA-CCAGTAGTGACTTCTTTTAGTCGTGGGGGACTTTGGTAATGGTAGTGAGCCGGAATAAGGGATGGATAAATGTAGTATGG-ATGGTGACAGGGGGAGCAGCAGAGCGTACGCAGTGGGTATGTATATAGTTGAAAA-GGGATGGGCAGTAGAATTTTGAGAA-TTAATGACCTAAGGG-TGATTCTAATAGGCTTGTCAAGAAAAAAGTTAAGTTGAATCAAGCTGGGTCAAGCAAAGTCTAGAAAAGATTTATTGGTAAGTATCAGCTGATATCCTGCTCATATCGAAAACGTACTTTTTAATGTACTAACT-CTAATCCAGACTGGCATGGTTTGCGGCAGCTTGGCACGGCTTTCATGGACGGTGTCCCTGGTATAACACAGGTAAGAATCCTTAGGAACCACAG-GAATCGGT-CAACTTATAAACTGCATAGTGTCCTATTCCGCCTGGAAGCTCATTTACCTACCAATTCACCGTAAGCCATCAATCAGGCACGTTTTGGTGGCATTCCCATTATTCCAATTCCATGGCCGACGGCATTTGGGGCCCGTCAGTTTTCCTGACTTTTGATAACAAGTTATCACAGCTGATAGGATACCATAGCTTAATTATCCATTCGCCCAATGAACCCCTCCAAAGGGGACGAGACTATGACGAGGATCGAATCGTTTTTATAACTGACTGGGTGTAAGTATGACCGTTCTTTGGTGAGGCTCAAGCTAAACACGATGTTCCAGAGCTATCACGCAAGTCAGTAGATGAACACATACATCATGCCAGAAACCCACGTTTTCAAGAAGATTTGTGGGCAACTGACCCCCATTAGACATGAAAGTCCCGGTTGCCCAACTCCCACCGCTCAGACCAGCCCAGTAGCTTACGCCGTCAAGCCAACCACCAGTCTCGCTTTCGGACGCTTCCGTGCTCTCATTCATCATGCCCATGATACCACCCAACCCCGTACTGTGCCAATGATAAGTAATGAGCATATCTTTTGCAACATTAATCCACTCACAGCATTGCACGGTAACCACCGCCGGCCAAGGCGACACCGATGTTAGGTGTCCGGGGAGGAGTTTCGAGCCCTCGGGCAGCCATCATCTGCTCGATTACAGGTTGGACAAGTTTCTCCCGAGCCTCAATGTAGGCTCGTTCACCGGAACCTAAACCAGTCTAGCCGGGAATGATCATAAGTAATGTTCCACATTTTGGTGACGAGGATATTGCAACTTACAGTGGCATTTCTAATCCAAGTAACATGACAATGGGCACATACCGAGGTCACCAACGTGCCTCTCGGAGTCGGTGGGAGCACCGTGGTGCTTTTTAAAGGGGTTGTAATGGGGGCCAGCAGAGGTACAGCCGTTGGTGTTGTCTCCAAACTCGTGGACGTGCATGCCTCGCTTGGCGTCAGCGTCCATGTCCTTAATCTGATCAGTGATTATCATGTCAGCGACCGGATGTTACTCCACGATGAATCCAATGACGTACCTCACCAGTGATGCAAACGGGAGCATTTTCCGACTCCTGGGTGAAGCATACAGTGCCGTGGACGTAGGATTCACCCTTGAGGACAACAACAGCCTATAATGGTT------CATTGTTTGGATGAAACATCGTAGGGGCGATGAGGCGAGCACGTGGATGTGTGATCGGTGGAGTTGTGCCGAGTAAGAAGACCGGCGTGGTTTCATGATTGCGCAATAAGAT-AGGGGAGGAGGATGGGCGGGAGAGCGCGGAGACCCGAGAGGTGGGAGAGACAGA---AGGAAGGGGACCTGCGGTGAGCGATTTTTCGGCAACTTTACCTTGAAGTCCGGCCGGTGAGCCATATCGAGCAATTCATAGTCCAATCGAATCTGACATGTGTCCAGTCAATCCCCTTACTTCTTCAATGCCGGTCTCCTTTATTCTTCATCACTTCTCTCAACTACGGCCCAGGCTTACGCCAAGGTACTTTCCTCTTCTAGGATTCCCGACTTTGACGTCCTCTTTGGCCCTGCTTACAAGGGTATCTCCTTGGCTGCTGTCTCCGCTGTAAGCCTTTACCAGCAGACCGGCAAAGATATCGGTTACTGCTACAACAGGAAGGAGAAGAAGGACGTAAGTCTGTCCTGACCAGTGCGACAGCGATTAGCTCATAGCCAGCAGCATGGTGAGGGCGGTACTATGGTCGGTGCACCTCTCAAGGGACGAATCGTCATCATCGATGATGTTCTCACCTCCGGCAAGGCCATTCGTGAAGCTATTGACATTCTCAAGGCCTCTCCTGAAGCGAAGCTCGTTGGAATTGTCCAGCTTGTCGACAGACAAGAGAAAGGCCAGAGCGGTAGCGGCAAGAGTACCGTACAGGAGGTTGAGGAAGAGTTCGGTGTGCCCGTCGAGCCTATCATTGGTTTGGATGATATCGTGAAGTACTTGGAAAGCTC
		</sequence>
		<sequence>
			<taxon idref="th104"/>
			CCACGCAAGGCAAGATATCATTCATGAAAACGACCGAGTCAAAGACTTCTCCGTCATTGTCACGAAGCTCGTGGAGGGGCAGCATGGCGGCGTTTCGAACTTCGGCGAGGTATTCGATACGATGGTTGAACAGACCGCGGGTACGCATAGATGTTCGGATGATGATCCTCAGACCGACCGTTCGCGCGAGGGCATCAAAAATCTTCAAGAGTGCCTTTGTCTGGTCGTTGGAACCGTTTTCGTAAATGGAGACAAAGACATTGTGGTAGCCCAAGATGGCAGCTGCTCGGAAGAGTGTCGCAAAGATATCAGGGATAACGTCAAACGAGTTGTACAGGTTGATGGCGAAGAAGTACTTGTGCTGCCTCGCTTGCAGATCCCGCTTGATACTGTCCATCCTGTCGTTTCCAGTGGTCGACGCCATGGTCAGGTGGGAATCACTCTTACCGCCAAACAGTTTGCCCAACCAGCCAGAGTTGGACCAAGGCTTCTTGTACCCGAGCTTCATATACCACCGATGTGACTTCCGAATTTGTGCGCTGTTCTTGAGCTACGGTAGCTAACAACTATGTGATAGGTCGTATTGGTCGAATTGTTCTCAGGTATGCTTTTAAATCAACGGGGTAGGACGTCCATGTATCTAACATTCAAGTTAGGAACGCCATCGAGCATGGAGATCTCGAGGTTGTTGCTGTCAACGAGTGAGTGTCCCAAATGTTGACCCATTGGATGAATTACTAAATTGTCCATAGCCCTTTCATTGACTTGGACTACATGGTACGGTACTCCTGTCTGCCCAATAACCTCGTTTAGTACTAACGCTATTGCACAGGTCTACATGTTCAAGTATGACTCCGTAAGTCTTCGATACTTCTAGCGCTCTATATGGCTTATTAACCTGATTCCCGACAGACTCATGGTCGTTTTAAGGGCTCCGTCGAGGTTAAGGACGGTAAGCTTTACATCAACAACAAGGCCATTGCCGTCTTCTAAGCCCTTGTTCTATAGATTTGTCTCTAACATGTTGGGTCTCGGGGGGCTTCCTCTAGAGACTTGGATGTAAGGGGCTTTACGCATTCGCATAACTTATGAAGTGTGGATGACTCTAGGAGGGGTCTGAGAATGTGCTGTGCCAGCCAGGCTGATAATAGTTTAATTGTTAGCTTGGACTTGTACACAGTCTCATCAGTCTTCAGCTTGGGTCATTGATATTCTGTAAGTCAAAACTT-ATCCATTCACTGTAGTAGGTTGCGGAGGACTTGAAAGTTCTCTCTGCAATTGAGACACTTACCAGGCCATCGCAAGTTGGCAGTGTACGCTACTGATTTTATGGTCGTGGGGGACTTGGGAGCTGGTGCTT-GTGTCGCATGAGGTA------------ACGGATGGAAGAGAAGCATATG-GTATGTCGCGGGGGACTTGGGGTAAGACGCCTTGCGGCAAGTAGAGTCAA-CCAGTAGTGACTTCTTTTAGTCGTGGGGGACTTTGGTAATGGTAGTGAGCCGGAATAAGGGATGGATAAATGTAGTATGG-ATGGTGACAGGGGGAGCAGCAGAGCGTACGCAGTGGGTATGTATATAGTTGAAAA-GGGATGGGCAGTAGAATTTTGAGAA-TTAATGACCTAAGGG-TGATTCTAATAGGCTTGTCAAGAAAAAAGTTAAGTTGAATCAAGCTGGGTCAAGCAAAGTCTAGAAAAGATTTATTGGTAAGTATCAGCTGATATCCTGCTCATATCGAAAACGTACTTTTTAATGTACTAACT-CTAATCCAGACTGGCATGGTTTGCGGCAGCTTGGCACGGCTTTCATGGACGGTGTCCCTGGTATAACACAGGTAAGAATCCTTAGGAACCACAG-GAATCGGT-CAACTTATAAACTGCATAGTGTCCTATTCCGCCTGGAAGCTCATTTACCTACCAATTCACCGTAAGCCATCAATCAGGCACGTTTTGGTGGCATTCCCATTATTCCAATTCCATGGCCGACGGCATTTGGGGCCCGTCAGTTTTCCTGACTTTTGATAACAAGTTATCACAGCTGATAGGATACCATAGCTTAATTATCCATTCGCCCAATGAACCCCTCCAAAGGGGACGAGACTATGACGAGGATCGAATCGTTTTTATAACTGACTGGGTGTAAGTATGACCGTTCTTTGGTGAGGCTCAAGCTAAACACGATGTTCCAGAGCTATCACGCAAGTCAGTAGATGAACACATACATCATGCCAGAAACCCACGTTTTCAAGAAGATTTGTGGGCAACTGACCCCCATTAGACATGAAAGTCCCGGTTGCCCAACTCCCACCGCTCAGACCAGCCCAGTAGCTTACGCCGTCAAGCCAACCACCAGTCTCGCTTTCGGACGCTTCCGTGCTCTCATTCATCATGCCCATGATACCACCCAACCCCGTACTGTGCCAATGATAAGTAATGAGCATATCTTTTGCAACATTAATCCACTCACAGCATTGCACGGTAACCACCGCCGGCCAAGGCGACACCGATGTTAGGTGTCCGGGGAGGAGTTTCGAGCCCTCGGGCAGCCATCATCTGCTCGATTACAGGTTGGACAAGTTTCTCCCGAGCCTCAATGTAGGCTCGTTCACCGGAACCTAAACCAGTCTAGCCGGGAATGATCATAAGTAATGTTCCACATTTTGGTGACGAGGATATTGCAACTTACAGTGGCATTTCTAATCCAAGTAACATGACAATGGGCACATACCGAGGTCACCAACGTGCCTCTCGGAGTCGGTGGGAGCACCGTGGTGCTTTTTAAAGGGGTTGTAATGGGGGCCAGCAGAGGTACAGCCGTTGGTGTTGTCTCCAAACTCGTGGACGTGCATGCCTCGCTTGGCGTCAGCGTCCATGTCCTTAATCTGATCAGTGATTATCATGTCAGCGACCGGATGTTACTCCACGATGAATCCAATGACGTACCTCACCAGTGATGCAAACGGGAGCATTTTCCGACTCCTGGGTGAAGCATACAGTGCCGTGGACGTAGGATTCACCCTTGAGGACAACAACAGCCTATAATGGTT------CATTGTTTGGATGAAACATCGTAGGGGCGATGAGGCGAGCACGTGGATGTGTGATCGGTGGAGTTGTGCCGAGTAAGAAGACCGGCGTGGTTTCATGATTGCGCAATAAGAT-AGGGGAGGAGGATGGGCGGGAGAGCGCGGAGACCCGAGAGGTGGGAGAGACAGA---AGGAAGGGGACCTGCGGTGAGCGATTTTTCGGCAACTTTACCTTGAAGTCCGGCCGGTGAGCCATATCGAGCAATTCATAGTCCAATCGAATCTGACATGTGTCCAGTCAATCCCCTTACTTCTTCAATGCCGGTCTCCTTTATTCTTCATCACTTCTCTCAACTACGGCCCAGGCTTACGCCAAGGTACTTTCCTCTTCTAGGATTCCCGACTTTGACGTCCTCTTTGGCCCTGCTTACAAGGGTATCTCCTTGGCTGCTGTCTCCGCTGTAAGCCTTTACCAGCAGACCGGCAAAGATATCGGTTACTGCTACAACAGGAAGGAGAAGAAGGACGTAAGTCTGTCCTGACCAGTGCGACAGCGATTAGCTCATAGCCAGCAGCATGGTGAGGGCGGTACTATGGTCGGTGCACCTCTCAAGGGACGAATCGTCATCATCGATGATGTTCTCACCTCCGGCAAGGCCATTCGTGAAGCTATTGACATTCTCAAGGCCTCTCCTGAAGCGAAGCTCGTTGGAATTGTCCAGCTTGTCGACAGACAAGAGAAAGGCCAGAGCGGTAGCGGCAAGAGTACCGTACAGGAGGTTGAGGAAGAGTTCGGTGTGCCCGTCGAGCCTATCATTGGTTTGGATGATATCGTGAAGTACTTGGAAAGCTC
		</sequence>
		<sequence>
			<taxon idref="bt1"/>
			CCACGCAAGGCAAGATATCATTCATGAAAACGACCGAGTCAAAGACTTCTCCGTCATTGTCACGAAGCTCGTGGAGGGGCAGCATGGCGGCGTTTCGAACTTCGGCGAGGTATTCGATACGATGGTTGAACAGACCGCGGGTACGCATAGATGTTCGGATGATGATCCTCAGACCGACCGTTCGCGCGAGGGCATCAAAAATCTTCAAGAGTGCCTTTGTCTGGTCGTTGGAACCGTTTTCGTAGATGGAGACAAAGACATTGTGGTAGCCCAAGATGGCAGCTGCTCGGAAGAGTGTCGCAAAGATATCAGGGATAACGTCAAACGAGTTGTACAGGTTGATGGCGAAGAAGTACTTGTGCTGCCTCGCCTGCAGATCCCGCTTGATACTGTCCATCCTGTCGTTTCCAGTGGTCGACGCCATGGTCAGGTGGGAATCACTCTTACCGCCAAACAGTTTGCCCAACCAGCCAGAGTTGGACCAAGGCTTCTTGTACCCGAGCTTCATATACCACCGATGTGACTTCCGAATTTGTGCGCTGTTCTTGAGCTACGGTAGCTAACAACTATGTGATAGGTCGTATTGGTCGAATTGTTCTCAGGTATGCTTTTAAATCAACGTGGTAGGACGTCCATGTATCTAACATTCAAGTTAGGAACGCCATCGAGCATGGAGATCTCGAGGTTGTTGCTGTCAACGAGTGAGTGTCCCAAATGTTGACCCATTATATGAATTACTAAATTGTCCATAGCCCTTTCATTGACTTGGACTACATGGTACGGTACTCCTGTCTGCCCAATAACCTCGTTTAGTACTAACGCTATTGCACAGGTCTACATGTTCAAGTATGACTCCGTAAGTCTTCGATACTTCTAGCGCTCTATATGGCTTATTAACCTGATTCCCAACAGACTCATGGTCGTTTTAAGGGCTCCGTCGAGGTTAAGGACGGTAAGCTTTACATCAACAACAAGGCCATTGCCGTCTTCTAAGCCCTTGTTCTATAGATTTGTCTCTAACATGTTGGGTCTCGGGGGGCTTCCTCTAGAGACTTGGATGTAAGGGGCTTTACGCATTCGCATAACTTATGAAGTGTGGATGACTCTAGGAGGGGTCTGAGAATGTGCTGTGCCAGCCAGGCTGATAATAGTTTAATTGTTAGCTTGGACTTGTACACAGTCTCATCAGTCTTCAGCTTGGGTCATTGATATTCTGTAAGTCAAAACTT-ATCCATTCACTGTAGTAGGTTGCGGAGGACTTGAAAGTTCTCTCTGCAATTGAGACACTTACCAGGCCATCGCAAGTTGGCAGTGTACGCTACTGATTTTATGGTCGTGGGGGACTTGGGAGCTGGTGCTT-GTGTCGCATGAGGTA------------ACGGATGGAAGAGAAGCATATA-GTATGTCGCGGGGGACTTGGGGTAAGACGCCTTGCGGCAAGTAGAGTCAA-CCAGTAGTGACTTCTTTTAGTCGTGGGGGACTTTGGTAATGGTAGTGAGCCGGAATAAGGGATGGATAAATGTAGTATGG-ATGGTGACAGGGGGAGCAGCAGAGCGTACGCAGTGGGTATGTATATAGTTGAAAAAGGGATGGGCAGTAGAATTTTGAGAA-TTAATGACCTAAGGG-TGATTCTAATAGGCTTGTCAAGAAAAAAGTTAAGTTGAATCAAGCTGGGTCAAGCAAAGTCTAGAAAAGATTTATTGGTAAGTATCAGCTGATATCCTGCTCATATCGAAAACGTACTTTTTAATGTACTAATT-CTAATCCAGACTGGCATGGTTTGCGGCAGCTTGGCACGGCTTTCATGGACGGTGTCCCTGGTATAACACAGGTAAGAATCCTTAGGAACCACAG-GAATCGGT-CAACTTATAAACTGCATAGTGTCCTATTCCGCCTGGAAGCTCATTTACCTACCAATTCACCGTAAGCCATCAATCAGGCACGTTTTGGTGGCATTCCCATTATTCCAATTCCATGGCCGACGGCATTTGGGGCCCGTCAGTTTTCCTGACTTTTGATAACAAGTTATCACAGCTGATAGGATACCATAGCCTAATTATCCACTCGCCCAATGAACCCCTCCAAAGGGGACGAGACTATGACGAGGATCGAATCGTTTTTATAACTGACTGGGTGTAAGTATGACCGTTCTTTGGTGAGGCTCAAGCTAAACACGATGTTCCAGAGCTATCACGCAAGTCAGTAGATGAACACATATATCATGCCAGAAACCCACGTTTTCAAGAAGACTTGTGGGCAACTGACCCCCATTAGACATGAAAGTCCCGGTTGCCCAACTCCCACCGCTCAGACCAGCCCAGTAGCTTACGCCGTCAAGCCAACCACCAGTCTCGCTTTCGGACGCTTCCGTGCTCTCATTCATCATGCCCATGATACCACCCAACCCCGTACTGTGCCAATGATAAGTAATGAGCATATCTTTTGCAGCATTAATCCACTCACAGCATTGCACGGTAACCACCGCCGGCCAAGGCGACACCGATGTTAGGTGTCCGGGGAGGAGTTTCGAGCCCTCGGGCAGCCATCATCTGCTCGATTGCAGGTTGGACAAGTTTCTCACGAGCCTCAATGTAGGCTCGTTCACCGGAACCTAAACCAGTCTAGCCGAGAATGATCATAAGTAATGTTCCACATTTTGGTGACGAGGATATTGCAACTTACAGTGGCATTTCTAATCCAAGTAACATGACAATGGGCACATACCGAGGTCACCAACGTGCCTCTCGGAGTCGGTGGGAGCACCGTGGTGCTTTTTAAAGGGGTTGTAATGGGGGCCAGCAGAGGTACAGCCGTTGGTGTTGTCTCCAAACTCGTGGACGTGGAAGCCTCGCTTGGCGTCAGCGTCCATGTCCTTAATCTAATCAGTGATTATCATGTCAGCGACTGGATGTTACTCCACGATGAATCCAATGACGTACCTCACCAGTGATGCAAACGGGAGCATTTTCCGACTCCTGGGTGAAGTATACAGTGCCGTGGACGTAAGATTCACCCTTGAGGACAGCAACAGCCTATAATGGTT------CGTTGTTTGGATGAAACATCGTAGGGGCGATGAGGCGAGCACGTGGATGTGTGATCGGTGGAGTTGTGCCGAGTAAGAAGACCGGCGTGGTTTTATGATTGCGCAATAAAAT-AGGGGAGGAGGATGGGCGGGAGGGCGCGGAGACCCGAGAGGTGGGAGAGACAGA---AGGAAAGGGACCTGCGGTGAGCGATTTTTCGGCAACTTTACCTTGAAGTCCGGCCGGTGAGCCATATCGAGCAATTCATAGTC-AATCGAATCTGACGTGTGTCCAGTCAATCCCCTTACTTCTTCAATGCCGGTCTCCTTTACTCTTCATCACTTCTCTCAACTACGGCTCAGGCTTACGCCAAGGTACTTTCCTCTTCAAGGATTCCCGACTTTGACGTCCTCTTTGGCCCTGCTTACAAGGGTATCTCCTTGGCTGCTGTCTCCGCTGTAAGCCTTTACCAGCAGACCGGCAAAGATATCGGTTACTGCTACAACAGGAAGGAGAAGAAGGACGTAAGTCTGTCCTGACCAGTGCGACAGCGATTAGCTCATAGCCAGTAGCATGGTGAGGGCGGTACTATGGTCGGTGCACCTCTCAAGGGACGAATCGTCATCATCGATGATGTTCTCACCTCTGGCAAGGCCATTCGTGAAGCTATTGACATTCTCAAGGCCTCTCCTGAAGCGAAGCTCGTTGGAATTGTCCAGCTTGTCGACAGACAAGAGAAAGGCCAGAGCGGTAGCGGCAAGAGTACAGTACAGGAGGTTGAGGAAGAGTTCGGTGTGCCCGTCGAGCCTATCATTGGTTTGGATGATATCGTGAAGTACTTGGAAAGCTC
		</sequence>
		<sequence>
			<taxon idref="bt31"/>
			CCACGCAAGGCAAGATATCATTCATGAAAACGACCGAGTCAAAGACTTCTCCGTCATTGTCACGAAGCTCGTGGAGGGGCAGCATGGCGGCGTTTCGAACTTCGGCGAGGTATTCGATACGATGGTTGAACAGACCGCGGGTACGCATAGATGTTCGGATGATGATCCTCAGACCGACCGTTCGCGCGAGGGCATCAAAAATCTTCAAGAGTGCCTTTGTCTGGTCGTTGGAACCGTTTTCGTAGATGGAGACAAAGACATTGTGGTAGCCCAAGATGGCAGCTGCTCGGAAGAGTGTCGCAAAGATATCAGGGATAACGTCAAACGAGTTGTACAGGTTGATGGCGAAGAAGTACTTGTGCTGCCTCGCTTGCAGATCCCGCTTGATACTGTCCATCCTGTCGTTTCCAGTGGTCGACGCCATGGTCAGGTGGGAATCACTCTTACCGCCAAACAGTTTGCCCAACCAGCCAGAGTTGGACCAAGGCTTCTTGTACCCGAGCTTCATATACCACCGATGTGACTTCCGAATTTGTGCGCTGTTCTTGAGCTACGGTAGCTAACAACTATGTGATAGGTCGTATTGGTCGAATTGTTCTCAGGTATGCTTTTAAATCAACGTGGTAGGACGTCCATGTATCTAACATTCAAGTTAGGAACGCCATCGAGCATGGAGATCTCGAGGTTGTTGCTGTCAACGAGTGAGTGTCCCAAATGTTGACCCATTATATGAATTACTAAATTGTCCATAGCCCTTTCATTGACTTGGACTACATGGTACGGTACTCCTGTCTGCCCAATAACCTCGTTTAGTACTAACGCTATTGCACAGGTCTACATGTTCAAGTATGACTCCGTAAGTCTTCGATACTTCTAGCGCTCTATATGGCTTATTAACCTGATTCCCAACAGACTCATGGTCGTTTTAAGGGCTCCGTCGAGGTTAAGGACGGTAAGCTTTACATCAACAACAAGGCCATTGCCGTCTTCTAAGCCCTTGTTCTATAGATTTGTCTCTAACATGTTGGGTCCCGGGGGGCTTCCTCTAGAGACTTGGATGTAAGGGGCTTTACGCATTCGCATAACTTATGAAGTGTGGATGACTCTAGGAGGGGTCTGAGAATGTGCTGTGCCAGCCAGGCTGATAATAGTTTAATTGTTAGCTTGGACTTGTACACAGTCTCATCAGTCTTCAGCTTGGGTCATTGATATTCTGTAAGTCAAAACTT-ATCCATTCACTGTAGTAGGTTGCGGAGGACTTGAAAGTTCTCTCTGCAATTGAGACACTTACCAGGCCATCGCAAGTTGGCAGTGTACGCTACTGATTTTATGGTCGTGGGGGACTTGGGAGCTGGTGCTT-GTGTCGCATGAGGTA------------ACGGATGGAAGAGAAGCATATA-GTATGTCGCGGGGGACTTGGGGTAAGACGCCTTGCGGCAAGTAGAGTCAA-CCAGTAGTGACTTCTTTTAGTCGTGGGGGACTTTGGTAATGGTAGTGAGCCGGAATAAGGGATGGATAAATGTAGTATGGGATGGTGACAGGGTGAGCAGCAGAGCGTACGCAGTGGGTATGTATATAGTTGAAAA-GGGATGGGCAGTAGAATTTTGAGAA-TTAATGACCTAAGGG-TGATTCTAATAGGCTTGTCAAGAAAAAAGTTAAGTTGAATCAAGCTGGGTCAAGCAAAGTCTAGAAAAGATTTATTGGTAAGTATCAGCTGATATCCTGCTCATATCGAAAACGTACTTTTTAATGTACTAATT-CTAATCCAGACTGGCATGGTTTGCGGCAGCTTGGCACGGCTTTCATGGACGGTGTCCCTGGTATAACACAGGTAAGAATCCTTAGGAACCACAG-GAATCGGT-CAACTTATAAACTGCATAGTGTCCTATTCCGCCTGGAAGCTCATTTACCTACCAATTCACCGTAAGCCATCAATCAGGCACGTTTTGGTGGCATTCCCATTATTCCAATTCCATGGCCGACGGCATTTGGGGCCCGTCAGTTTTCCTGACTTTTGATAACAAGTTATCACAGCTGATAGGATACCATAGCCTAATTATCCACTCGCCCAATGAACCCCTCCAAAGGGGACGAGACTATGACGAGGATCGAATCGTTTTTATAACTGACTGGGTGTAAGTATGACCGTTCTTTGGTGAGGCTCAAGCTAAACACGATGTTCCAGAGCTATCACGCAAGTCAGTAGATGAACACATACATCATGCCAGAAACCCACGTTTTCAAGAAGATTTGTGGGCAACTGACCCCCATTAGACATGAAAGTCCCGGTTGCCCAACTCCCACCGCTCAGACCAGCCCAGTAGCTTACGCCGTCAAGCCAACCACCAGTCTCGCTTTCGGACGCTTCCGTGCTCTCATTCATCATGCCCATGATACCACCCAACCCCGTACTGTGCCAATGATAAGTAATGAGCATATCTTTTGCAACATTAATCCACTCACAGCATTGCACGGTAACCACCGCCGGCCAAGGCGACACCGATGTTAGGTGTCCGGGGAGGAGTTTCGAGCCCTCGGGCAGCCATCATCTGCTCGATTGCAGGTTGGACAAGTTTCTCACGAGCCTCAATGTAGGCTCGTTCACCGGAACCTAAACCAGTCTAGCCGGGAATGATCATAAGTAATGTTCCACATTTTGGTGACGAGGATATTGCAACTTACAGTGGCATTTCTAATCCAAGTAACATGACAATGGGCACATACCGAGGTCACCAACGTGCCTCTCGGAGTCGGTGGGAGCACCGTGGTGCTTTTTAAAGGGGTTGTAATGGGGGCCAGCAGAGGTACAGCCGTTGGTGTTGTCTCCAAACTCGTGGACGTGCATGCCTCGCTTGGCGTCAGCGTCCATGTCCTTAATCTGATCAGTGATTATCATGTCAGCGACCGGATGTTACTCCACGATGAATCCAATGACGTACCTCACCAGTGATGCAAACGGGAGCATTTTCCGACTCCTGGGTGAAGCATACAGTGCCGTGGACGTAGGATTCACCCTTGAGGACAACAACAGCCTATAATGGTT------CATTGTTTGGATGAAACATCGTAGGGGCGATGAGGCGAGCACGTGGATGTGTGATCGGTGGAGTTGTGCCGAGTAAGAAGACCGGCGTGGTTTCATGATTGCGCAATAAGAT-AGGGGAGGAGGATGGGCGGGAGAGCGCGGAGACCCGAGAGGTGGGAGAGACAGA---AGGAAGGGGACCTGCGGTGAGCGATTTTTCGGCAACTTTACCTTGAAGTCCGGCCGGTGAGCCATATCGAGCAATTCATAGTC-AATCGAATCTGACGTGTGTCCAGTCAATCCCCTTACTTCTTCAATGCCGGTCTCCTTTACTCTTCATCACTTCTCTCAACTACGGCTCAGGCTTACGCCAAGGTACTTTCCTCTTCTAGGATTCCCGACTTTGACGTCCTCTTTGGCCCTGCTTACAAGGGTATCTCCTTGGCTGCTGTCTCCGCTGTAAGCCTTTACCAGCAGACCGGCAAAGATATCGGTTACTGCTACAACAGGAAGGAGAAGAAGGACGTAAGTCTGTTCTGACCAGTGCGACAGCGATTAGCTCATAGCCAGTAGCATGGTGAGGGCGGTACTATGGTCGGTGCACCTCTCAAGGGACGAATCGTCATCATCGATGATGTTCTCACCTCTGGCAAGGCCATTCGTGAAGCTATTGACATTCTCAAGGCCTCTCCTGAAGCGAAGCTCGTTGGAATTGTCCAGCTTGTCGACAGACAAGAGAAAGGCCAGAGCGGTAGCGGCAAGAGTACAGTACAGGAGGTTGAGGAAGAGTTCGGTGTGCCCGTCGAGCCTATCATTGGTTTGGATGATATCGTGAAGTACTTGGAAAGCTC
		</sequence>
		<sequence>
			<taxon idref="bt109"/>
			CCACGCAAGGCAAGATATCATTCATGAAAACGACCGAGTCAAAGACTTCTCCGTCATTGTCACGAAGCTCGTGGAGGGGCAGCATGGCGGCGTTTCGAACTTCGGCGAGGTATTCGATACGATGGTTGAACAGACCGCGGGTACGCATAGATGTTCGGATGATGATCCTCAGACCGACCGTTCGCGCGAGGGCATCAAAAATCTTCAAGAGTGCCTTTGTCTGGTCGTTGGAACCGTTTTCGTAGATGGAGACAAAGACATTGTGGTAGCCCAAGATGGCAGCTGCTCGGAAGAGTGTCGCAAAGATATCAGGGATAACGTCAAACGAGTTGTACAGGTTGATGGCGAAGAAGTACTTGTGCTGCCTCGCTTGCAGATCCCGCTTGATACTGTCCATCCTGTCGTTTCCAGTGGTCGACGCCATGGTCAGGTGGGAATCACTCTTACCGCCAAACAGTTTGCCCAACCAGCCAGAGTTGGACCAAGGCTTCTTGTACCCGAGCTTCATATACCACCGATGTGACTTCCGAATTTGTGCGCTGTTCTTGAGCTACGGTAGCTAACAACTATGTGATAGGTCGTATTGGTCGAATTGTTCTCAGGTATGCTTTTAAATCAACGTGGTAGGACGTCCATGTATCTAACATTCAAGTTAGGAACGCCATCGAGCATGGAGATCTCGAGGTTGTTGCTGTCAACGAGTGAGTGTCCCAAATGTTGACCCATTATATGAATTACTAAATTGTCCATAGCCCTTTCATTGACTTGGACTACATGGTACGGTACTCCTGTCTGCCCAATAACCTCGTTTAGTACTAACGCTATTGCACAGGTCTACATGTTCAAGTATGACTCCGTAAGTCTTCGATACTTCTAGCGCTCTATATGGCTTATTAACCTGATTCCCAACAGACTCATGGTCGTTTTAAGGGCTCCGTCGAGGTTAAGGACGGTAAGCTTTACATCAACAACAAGGCCATTGCCGTCTTCTAAGCCCTTGTTCTATAGATTTGTCTCTAACATGTTGGGTCCCGGGGGGCTTCCTCTAGAGACTTGGATGTAAGGGGCTTTACGCATTCGCATAACTTATGAAGTGTGGATGACTCTAGGAGGGGTCTGAGAATGTGCTGTGCCAGCCAGGCTGATAATAGTTTAATTGTTAGCTTGGACTTGTACACAGTCTCATCAGTCTTCAGCTTGGGTCATTGATATTCTGTAAGTCAAAACTT-ATCCATTCACTGTAGTAGGTTGCGGAGGACTTGAAAGTTCTCTCTGCAATTGAGACACTTACCAGGCCATCGCAAGTTGGCAGTGTACGCTACTGATTTTATGGTCGTGGGGGACTTGGGAGCTGGTGCTT-GTGTCGCATGAGGTA------------ACGGATGGAAGAGAAGCATATA-GTATGTCGCGGGGGACTTGGGGTAAGACGCCTTGCGGCAAGTAGAGCCAA-CCAGTAGTGACTTCTTTTAGTCGTGGGGGACTTTGGTAATGGTAGTGAGCCGGAATAAGGGATGGATGAATGTAGTATGGGATGGTGACAGGGTGAGCAGCAGAGCGTACGCAGTGGGTATGTATATAGTTGAAAA-GGGATGGGCAGTAGAATTTTGAGAA-TTAATGACCTAAGGG-TGATTCTAATAGGCTTGTCAAGAAAAAAGTTAAGTTGAATCAAGCTGGGTCAAGCAAAGTCTAGAAAAGATTTATTGGTAAGTATCAGCTGATATCCTGCTCATATCGAAAACGTACTTTTTAATGTACTAATT-CTAATCCAGACTGGCATGGTTTGCGGCAGCTTGGCACGGCTTTCATGGACGGTGTCCCTGGTATAACACAGGTAAGAATCCTTAGGAACCACAG-GAATCGGT-CAACTTATAAACTGCATAGTGTCCTATTCCGCCTGGAAGCTCATTTACCTACCAATTCACCGTAAGCCATCAATCAGGCACGTTTTGGTGGCATTCCCATTATTCCAATTCCATGGCCGACGGCATTTGGGGCCCGTCAGTTTTCCTGACTTTTGATAACAAGTTATCACAGCTGATAGGATACCATAGCCTAATTATCCACTCGCCCAATGAACCCCTCCAAAGGGGACGAGACTATGACGAGGATCGAATCGTTTTTATAACTGACTGGGTGTAAGTATGACCGTTCTTTGGTGAGGCTCAAGCTAAACACGATGTTCCAGAGCTATCACGCAAGTCAGTAGATGAACACATACATCATGCCAGAAACCCACGTTTTCAAGAAGATTTGTGGGCAACTGACCCCCATTAGACATGAAAGTCCCGGTTGCCCAACTCCCACCGCTCAGACCAGCCCAGTAGCTTACGCCGTCAAGCCAACCACCAGTCTCGCTTTCGGACGCTTCCGTGCTCTCATTCATCATGCCCATGATACCACCCAACCCCGTACTGTGCCAATGATAAGTAATGAGCATATCTTTTGCAACATTAATCCACTCACAGCATTGCACGGTAACCACCGCCGGCCAAGGCGACACCGATGTTAGGTGTCCGGGGAGGAGTTTCGAGCCCTCGGGCAGCCATCATCTGCTCGATTACAGGTTGGACAAGTTTCTCACGAGCCTCAATGTAGGCTCGTTCACCGGAACCTAAACCAGTCTAGCCGGGAATGATCATAAGTAATGTTCCACATTTTGGTGACGAGGATATTGCAACTTACAGTGGCATTTCTAATCCAAGTAACATGACAATGGGCACATACCGAGGTCACCAACGTGCCTCTCGGAGTCGGTGGGAGCACCGTGGTGCTTTTTAAAGGGGTTGTAATGGGGGCCAGCAGAGGTACAGCCGTTGGTGTTGTCTCCAAACTCGTGGACGTGCATGCCTCGCTTGGCGTCAGCGTCCATGTCCTTAATCTGATCAGTGATTATCATGTCAGCGACCGGATGTTACTCCACGATGAATCCAATGACGTACCTCACCAGTGATGCAAACGGGAGCATTTTCCGACTCCTGGGTGAAGCATACAGTGCCGTGGACGTAGGATTCACCCTTGAGGACAACAACAGCCTATAATGGTT------CATTGTTTGGATGAAACATCGTAGGGGCGATGAGGCGAGCACGTGGATGTGTGATCGGTGGAGTTGTGCCGAGTAAGAAGACCGGCGTGGTTTCATGATTGCGCAATAAGAT-AGGGGAGGAGGATGGGCGGGAGAGCGCGGAGACCCGAGAGGTGGGAGAGACAGA---AGGAAGGGGACCTGCGGTGAGCGATTTTTCGGCAACTTTACCTTGAAGTCCGGCCGGTGAGCCATATCGAGCAATTCATAGTC-AATCGAATCTGACGTGTGTCCAGTCAATCCCCTTACTTCTTCAATGCCGGTCTCCTTTACTCTTCATCACTTCTCTCAACTACGGCTCAGGCTTACGCCAAGGTACTTTCCTCTTCTAGGATTCCCGACTTTGACGTCCTCTTTGGCCCTGCTTACAAGGGTATCTCCTTGGCTGCTGTCTCCGCTGTAAGCCTTTACCAGCAGACCGGCAAAGATATCGGTTACTGCTACAACAGGAAGGAGAAGAAGGACGTAAGTCTGTCCTGACCAGTGCGACAGCGATTAGCTCATAGCCAGTAGCATGGTGAGGGCGGTACTATGGTCGGTGCACCTCTCAAGGGACGAATCGTCATCATCGATGATGTTCTCACCTCTGGCAAGGCCATTCGTGAAGCTATTGACATTCTCAAGGCCTCTCCTGAAGCGAAGCTCGTTGGAATTGTCCAGCTTGTCGACAGACAAGAGAAAGGCCAGAGCGGTAGCGGCAAGAGTACAGTACAGGAGGTTGAGGAAGAGTTCGGTGTGCCCGTCGAGCCTATCATTGGTTTGGATGATATCGTGAAGTACTTGGAAAGCTC
		</sequence>
		<sequence>
			<taxon idref="bt33"/>
			CCACGCAAGGCAAGATATCATTCATGAAAACGACCGAGTCAAAGACTTCTCCGTCATTGTCACGAAGCTCGTGGAGGGGCAGCATGGCGGCGTTTCGAACTTCGGCGAGGTATTCGATACGATGGTTGAACAGACCGCGGGTACGCATAGATGTTCGGATGATGATCCTCAGACCGACCGTTCGCGCGAGGGCATCAAAAATCTTCAAGAGTGCCTTTGTCTGGTCGTTGGAACCGTTTTCGTAGATGGAGACAAAGACATTGTGGTAGCCCAAGATGGCAGCTGCTCGGAAGAGTGTCGCAAAGATATCAGGGATAACGTCAAACGAGTTGTACAGGTTGATGGCGAAGAAGTACTTGTGCTGCCTCGCTTGCAGATCCCGCTTGATACTGTCCATCCTGTCGTTTCCAGTGGTCGACGCCATGGTCAGGTGGGAATCACTCTTACCGCCAAACAGTTTGCCCAACCAGCCAGAGTTGGACCAAGGCTTCTTGTACCCGAGCTTCATATACCACCGATGTGACTTCCGAATTTGTGCGCTGTTCTTGAGCTACGGTAGCTAACAACTATGTGATAGGTCGTATTGGTCGAATTGTTCTCAGGTATGCTTTTAAATCAACGTGGTAGGACGTCCATGTATCTAACATTCAAGTTAGGAACGCCATCGAGCATGGAGATCTCGAGGTTGTTGCTGTCAACGAGTGAGTGTCCCAAATGTTGACCCATTATATGAATTACTAAATTGTCCATAGCCCTTTCATTGACTTGGACTACATGGTACGGTACTCCTGTCTGCCCAATAACCTCGTTTAGTACTAACGCTATTGCACAGGTCTACATGTTCAAGTATGACTCCGTAAGTCTTCGATACTTCTAGCGCTCTATATGGCTTATTAACCTGATTCCCAACAGACTCATGGTCGTTTTAAGGGCTCCGTCGAGGTTAAGGACGGTAAGCTTTACATCAACAACAAGGCCATTGCCGTCTTCTAAGCCCTTGTTCTATAGATTTGTCTCTAACATGTTGGGTCCCGGGGGGCTTCCTCTAGAGACTTGGATGTAAGGGGCTTTACGCATTCGCATAACTTATGAAGTGTGGATGACTCTAGGAGGGGTCTGAGAATGTGCTGTGCCAGCCAGGCTGATAATAGTTTAATTGTTAGCTTGGACTTGTACACAGTCTCATCAGTCTTCAGCTTGGGTCATTGATATTCTGTAAGTCAAAACTT-ATCCATTCACTGTAGTAGGTTGCGGAGGACTTGAAAGTTCTCTCTGCAATTGAGACACTTACCAGGCCATCGCAAGTTGGCAGTGTACGCTACTGATTTTATGGTCGTGGGGGACTTGGGAGCTGGTGCTT-GTGTCGCATGAGGTA------------ACGGATGGAAGAGAAGCATATA-GTATGTCGCGGGGGACTTGGGGTAAGACGCCTTGCGGCAAGTAGAGCCAA-CCAGTAGTGACTTCTTTTAGTCGTGGGGGACTTTGGTAATGGTAGTGAGCCGGAATAAGGGATGGATGAATGTAGTATGGGATGGTGACAGGGTGAGCAGCAGAGCGTACGCAGTGGGTATGTATATAGTTGAAAA-GGGATGGGCAGTAGAATTTTGAGAA-TTAATGACCTAAGGG-TGATTCTAATAGGCTTGTCAAGAAAAAAGTTAAGTTGAATCAAGCTGGGTCAAGCAAAGTCTAGAAAAGATTTATTGGTAAGTATCAGCTGATATCCTGCTCATATCGAAAACGTACTTTTTAATGTACTAATT-CTAATCCAGACTGGCATGGTTTGCGGCAGCTTGGCACGGCTTTCATGGACGGTGTCCCTGGTATAACACAGGTAAGAATCCTTAGGAACCACAG-GAATCGGT-CAACTTATAAACTGCATAGTGTCCTATTCCGCCTGGAAGCTCATTTACCTACCAATTCACCGTAAGCCATCAATCAGGCACGTTTTGGTGGCATTCCCATTATTCCAATTCCATGGCCGACGGCATTTGGGGCCCGTCAGTTTTCCTGACTTTTGATAACAAGTTATCACAGCTGATAGGATACCATAGCCTAATTATCCACTCGCCCAATGAACCCCTCCAAAGGGGACGAGACTATGACGAGGATCGAATCGTTTTTATAACTGACTGGGTGTAAGTATGACCGTTCTTTGGTGAGGCTCAAGCTAAACACGATGTTCCAGAGCTATCACGCAAGTCAGTAGATGAACACATACATCATGCCAGAAACCCACGTTTTCAAGAAGATTTGTGGGCAACTGACCCCCATTAGACATGAAAGTCCCGGTTGCCCAACTCCCACCGCTCAGACCAGCCCAGTAGCTTACGCCGTCAAGCCAACCACCAGTCTCGCTTTCGGACGCTTCCGTGCTCTCATTCATCATGCCCATGATACCACCCAACCCCGTACTGTGCCAATGATAAGTAATGAGCATATCTTTTGCAACATTAATCCACTCACAGCATTGCACGGTAACCACCGCCGGCCAAGGCGACACCGATGTTAGGTGTCCGGGGAGGAGTTTCGAGCCCTCGGGCAGCCATCATCTGCTCGATTACAGGTTGGACAAGTTTCTCACGAGCCTCAATGTAGGCTCGTTCACCGGAACCTAAACCAGTCTAGCCGGGAATGATCATAAGTAATGTTCCACATTTTGGTGACGAGGATATTGCAACTTACAGTGGCATTTCTAATCCAAGTAACATGACAATGGGCACATACCGAGGTCACCAACGTGCCTCTCGGAGTCGGTGGGAGCACCGTGGTGCTTTTTAAAGGGGTTGTAATGGGGGCCAGCAGAGGTACAGCCGTTGGTGTTGTCTCCAAACTCGTGGACGTGCATGCCTCGCTTGGCGTCAGCGTCCATGTCCTTAATCTGATCAGTGATTATCATGTCAGCGACCGGATGTTACTCCACGATGAATCCAATGACGTACCTCACCAGTGATGCAAACGGGAGCATTTTCCGACTCCTGGGTGAAGCATACAGTGCCGTGGACGTAGGATTCACCCTTGAGGACAACAACAGCCTATAATGGTT------CATTGTTTGGATGAAACATCGTAGGGGCGATGAGGCGAGCACGTGGATGTGTGATCGGTGGAGTTGTGCCGAGTAAGAAGACCGGCGTGGTTTCATGATTGCGCAATAAGAT-AGGGGAGGAGGATGGGCGGGAGAGCGCGGAGACCCGAGAGGTGGGAGAGACAGA---AGGAAGGGGACCTGCGGTGAGCGATTTTTCGGCAACTTTACCTTGAAGTCCGGCCGGTGAGCCATATCGAGCAATTCATAGTC-AATCGAATCTGACGTGTGTCCAGTCAATCCCCTTACTTCTTCAATGCCGGTCTCCTTTACTCTTCATCACTTCTCTCAACTACGGCTCAGGCTTACGCCAAGGTACTTTCCTCTTCTAGGATTCCCGACTTTGACGTCCTCTTTGGCCCTGCTTACAAGGGTATCTCCTTGGCTGCTGTCTCCGCTGTAAGCCTTTACCAGCAGACCGGCAAAGATATCGGTTACTGCTACAACAGGAAGGAGAAGAAGGACGTAAGTCTGTCCTGACCAGTGCGACAGCGATTAGCTCATAGCCAGTAGCATGGTGAGGGCGGTACTATGGTCGGTGCACCTCTCAAGGGACGAATCGTCATCATCGATGATGTTCTCACCTCTGGCAAGGCCATTCGTGAAGCTATTGACATTCTCAAGGCCTCTCCTGAAGCGAAGCTCGTTGGAATTGTCCAGCTTGTCGACAGACAAGAGAAAGGCCAGAGCGGTAGCGGCAAGAGTACAGTACAGGAGGTTGAGGAAGAGTTCGGTGTGCCCGTCGAGCCTATCATTGGTTTGGATGATATCGTGAAGTACTTGGAAAGCTC
		</sequence>
		<sequence>
			<taxon idref="bt65"/>
			CCACGCAAGGCAAGATATCATTCATGAAAACGACCGAGTCAAAGACTTCTCCGTCATTGTCACGAAGCTCGTGGAGGGGCAGCATGGCGGCGTTTCGAACTTCGGCGAGGTATTCGATACGATGGTTGAACAGACCGCGGGTACGCATAGATGTTCGGATGATGATCCTCAGACCGACCGTTCGCGCGAGGGCATCAAAAATCTTCAAGAGTGCCTTTGTCTGGTCGTTGGAACCGTTTTCGTAGATGGAGACAAAGACATTGTGGTAGCCCAAGATGGCAGCTGCTCGGAAGAGTGTCGCAAAGATATCAGGGATAACGTCAAACGAGTTGTACAGGTTGATGGCGAAGAAGTACTTGTGCTGCCTCGCCTGCAGATCCCGCTTGATACTGTCCATCCTGTCGTTTCCAGTGGTCGACGCCATGGTCAGGTGGGAATCACTCTTACCGCCAAACAGTTTGCCCAACCAGCCAGAGTTGGACCAAGGCTTCTTGTACCCGAGCTTCATATACCACCGATGTGACTTCCGAATTTGTGCGCTGTTCTTGAGCTACGGTAGCTAACAACTATGTGATAGGTCGTATTGGTCGAATTGTTCTCAGGTATGCTTTTAAATCAACGTGGTAGGACGTCCATGTATCTAACATTCAAGTTAGGAACGCCATCGAGCATGGAGATCTCGAGGTTGTTGCTGTCAACGAGTGAGTGTCCCAAATGTTGACCCATTATATGAATTACTAAATTGTCCATAGCCCTTTCATTGACTTGGACTACATGGTACGGTACTCCTGTCTGCCCAATAACCTCGTTTAGTACTAACGCTATTGCACAGGTCTACATGTTCAAGTATGACTCCGTAAGTCTTCGATACTTCTAGCGCTCTATATGGCTTATTAACCTGATTCCCAACAGACTCATGGTCGTTTTAAGGGCTCCGTCGAGGTTAAGGACGGTAAGCTTTACATCAACAACAAGGCCATTGCCGTCTTCTAAGCCCTTGTTCTATAGATTTGTCTCTAACATGTTGGGTCTCGGGGGGCTTCCTCTAGAGACTTGGATGTAAGGGGCTTTACGCATTCGCATAACTTATGAAGTGTGGATGACTCTAGGAGGGGTCTGAGAATGTGCTGTGCCAGCCAGGCTGATAATAGTTTAATTGTTAGCTTGGACTTGTACACAGTCTCATCAGTCTTCAGCTTGGGTCATTGATATTCTGTAAGTCAAAACTT-ATCCATTCACTGTAGTAGGTTGCGGAGGACTTGAAAGTTCTCTCTGCAATTGAGACACTTACCAGGCCATCGCAAGTTGGCAGTGTACGCTACTGATTTTATGGTCGTGGGGGACTTGGGAGCTGGTGCTT-GTGTCGCATGAGGTA------------ACGGATGGAAGAGAAGCATATA-GTATGTCGCGGGGGACTTGGGGTAAGACGCCTTGCGGCAAGTAGAGTCAA-CCAGTAGTGACTTCTTTTAGTCGTGGGGGACTTTGGTAATGGTAGTGAGCCGGAATAAGGGATGGATAAATGTAGTATGG-ATGGTGACAGGGGGAGCAGCAGAGCGTACGCAGTGGGTATGTATATAGTTGAAAAAGGGATGGGCAGTAGAATTTTGAGAA-TTAATGACCTAAGGG-TGATTCTAATAGGCTTGTCAAGAAAAAAGTTAAGTTGAATCAAGCTGGGTCAAGCAAAGTCTAGAAAAGATTTATTGGTAAGTATCAGCTGATATCCTGCTCATATCGAAAACGTACTTTTTAATGTACTAATT-CTAATCCAGACTGGCATGGTTTGCGGCAGCTTGGCACGGCTTTCATGGACGGTGTCCCTGGTATAACACAGGTAAGAATCCTTAGGAACCACAG-GAATCGGT-CAACTTATAAACTGCATAGTGTCCTATTCCGCCTGGAAGCTCATTTACCTACCAATTCACCGTAAGCCATCAATCAGGCACGTTTTGGTGGCATTCCCATTATTCCAATTCCATGGCCGACGGCATTTGGGGCCCGTCAGTTTTCCTGACTTTTGATAACAAGTTATCACAGCTGATAGGATACCATAGCCTAATTATCCACTCGCCCAATGAACCCCTCCAAAGGGGACGAGACTATGACGAGGATCGAATCGTTTTTATAACTGACTGGGTGTAAGTATGACCGTTCTTTGGTGAGGCTCAAGCTAAACACGATGTTCCAGAGCTATCACGCAAGTCAGTAGATGAACACATACATCATGCCAGAAACCCACGTTTTCAAGAAGATTTGTGGGCAACTGACCCCCATTAGACATGAAAGTCCCGGTTGCCCAACTCCCACCGCTCAGACCAGCCCAGTAGCTTACGCCGTCAAGCCAACCACCAGTCTCGCTTTCGGACGCTTCCGTGCTCTCATTCATCATGCCCATGATACCACCCAACCCCGTACTGTGCCAATGATAAGTAATGAGCATATCTTTTGCAACATTAATCCACTCACAGCATTGCACGGTAACCACCGCCGGCCAAGGCGACACCGATGTTAGGTGTCCGGGGAGGAGTTTCGAGCCCTCGGGCAGCCATCATCTGCTCGATTACAGGTTGGACAAGTTTCTCACGAGCCTCAATGTAGGCTCGTTCACCGGAACCTAAACCAGTCTAGCCGGGAATGATCATAAGTAATGTTCCACATTTTGGTGACGAGGATATTGCAACTTACAGTGGCATTTCTAATCCAAGTAACATGACAATGGGCACATACCGAGGTCACCAACGTGCCTCTCGGAGTCGGTGGGAGCACCGTGGTGCTTTTTAAAGGGGTTGTAATGGGGGCCAGCAGAGGTACAGCCGTTGGTGTTGTCTCCAAACTCGTGGACGTGCATGCCTCGCTTGGCGTCAGCGTCCATGTCCTTAATCTGATCAGTGATTATCATGTCAGCGACCGGATGTTACTCCACGATGAATCCAATGACGTACCTCACCAGTGATGCAAACGGGAGCATTTTCCGACTCCTGGGTGAAGCATACAGTGCCGTGGACGTAGGATTCACCCTTGAGGACAACAACAGCCTATAATGGTT------CATTGTTTGGATGAAACATCGTAGGGGCGATGAGGCGAGCACGTGGATGTGTGATCGGTGGAGTTGTGCCGAGTAAGAAGACCGGCGTGGTTTCATGATTGCGCAATAAGAT-AGGGGAGGAGGATGGGCGGGAGAGCGCGGAGACCCGAGAGGTGGGAGAGACAGA---AGGAAGGGGACCTGCGGTGAGCGATTTTTCGGCAACTTTACCTTGAAGTCCGGCCGGTGAGCCATATCGAGCAATTCATAGTC-AATCGAATCTGACGTGTGTCCAGTCAATCCCCTTACTTCTTCAATGCCGGTCTCCTTTACTCTTCATCACTTCTCTCAACTACGGCTCAGGCTTACGCCAAGGTACTTTCCTCTTCTAGGATTCCCGACTTTGACGTCCTCTTTGGCCCTGCTTACAAGGGTATCTCCTTGGCTGCTGTCTCCGCTGTAAGCCTTTACCAGCAGACCGGCAAAGATATCGGTTACTGCTACAACAGGAAGGAGAAGAAGGACGTAAGTCTGTCCTGACCAGTGCGACAGCGATTAGCTCATAGCCAGTAGCATGGTGAGGGCGGTACTATGGTCGGTGCACCTCTCAAGGGACGAATCGTCATCATCGATGATGTTCTCACCTCTGGCAAGGCCATTCGTGAAGCTATTGACATTCTCAAGGCCTCTCCTGAAGCGAAGCTCGTTGGAATTGTCCAGCTTGTCGACAGACAAGAGAAAGGCCAGAGCGGTAGCGGCAAGAGTACAGTACAGGAGGTTGAGGAAGAGTTCGGTGTGCCCGTCGAGCCTATCATTGGTTTGGATGATATCGTGAAGTACTTGGAAAGCTC
		</sequence>
		<sequence>
			<taxon idref="bt76"/>
			CCACGCAAGGCAAGATATCATTCATGAAAACGACCGAGTCAAAGACTTCTCCGTCATTGTCACGAAGCTCGTGGAGGGGCAGCATGGCAGCGTTTCGAACTTCGGCGAGGTATTCGATACGATGGTTGAACAGACCGCGGGTACGCATAGATGTTCGGATGATGATCCTCAGACCGACCGTTCGCGCGAGGGCATCAAAAATCTTCAAGAGTGCCTTTGTCTGGTCGTTGGAACCGTTTTCGTAGATGGAGACAAAGACATTGTGGTAGCCCAAGATGGCAGCTGCTCGGAAGAGTGTCGCAAAGATATCAGGGATAACGTCAAACGAGTTGTACAGGTTGATGGCGAAGAAGTACTTGTGCTGCCTCGCCTGCAGATCCCGCTTGATACTGTCCATCCTGTCGTTTCCAGTGGTCGACGCCATGGTCAGGTGGGAATCACTCTTACCGCCAAACAGTTTGCCCAACCAGCCAGAGTTGGACCAAGGCTTCTTGTACCCGAGCTTCATATACCACCGATGTGACTTCCGAATTTGTGCGCTGTTCTTGAGCTACGGTAGCTAACAACTATGTGATAGGTCGTATTGGTCGAATTGTTCTCAGGTATGCTTTTAAATCAACGTGGTAGGACGTCCATGTATCTAACATTCAAGTTAGGAACGCCATCGAGCATGGAGATCTCGAGGTTGTTGCTGTCAACGAGTGAGTGTCCCAAATGTTGACCCATTATATGAATTACTAAATTGTCCATAGCCCTTTCATTGACTTGGACTACATGGTACGGTACTCCTGTCTGCCCAATAACCTCGTTTAGTACTAACGCTATTGCACAGGTCTACATGTTCAAGTATGACTCCGTAAGTCTTCGATACTTCTAGCGCTCTATATGGCTTATTAACCTGATTCCCAACAGACTCATGGTCGTTTTAAGGGCTCCGTCGAGGTTAAGGACGGTAAGCTTTACATCAACAACAAGGCCATTGCCGTCTTCTAAGCCCTTGTTCTATAGATTTGTCTCTAACATGTTGGGTCCCGGGGGGCTTCCTCTAGAGACTTGGATGTAAGGGGCTTTACGCATTCGCATAACTTATGAAGTGTGGATGACTCTAGGAGGGGTCTGAGAATGTGCTGTGCCAGCCAGGCTGATAATAGTTTAATTGTTAGCTTGGACTTGTACACAGTCTCATCAGTCTTCAGCTTGGGTCATTGATATTCTGTAAGTCAAAACTT-ATCCATTCACTGTAGTAGGTTGCGGAGGACTTGAAAGTTCTCTCTGCAATTGAGACACTTACCAGGCCATCGCAAGTTGGCAGTGTACGCTACTGATTTTATGGTCGTGGGGGACTTGGGAGCTGGTGCTT-GTGTCGCATGAGGTA------------ACGGATGGAAGAGAAGCATATA-GTATGTCGCGGGGGACTTGGGGTAAGACGCCTTGCGGCAAGTAGAGCCAA-CCAGTAGTGACTTCTTTTAGTCGTGGGGGACTTTGGTAATGGTAGTGAGCCGGAATAAGGGATGGATGAATGTAGTATGGGATGGTGACAGGGTGAGCAGCAGAGCGTACGCAGTGGGTATGTATATAGTTGAAAA-GGGATGGGCAGTAGAATTTTGAGAA-TTAATGACCTAAGGG-TGATTCTAATAGGCTTGTCAAGAAAAAAGTTAAGTTGAATCAAGCTGGGTCAAGCAAAGTCTAGAAAAGATTTATTGGTAAGTATCAGCTGATATCCTGCTCATATCGAAAACGTACTTTTTAATGTACTAATT-CTAATCCAGACTGGCATGGTTTGCGGCAGCTTGGCACGGCTTTCATGGACGGTGTCCCTGGTATAACACAGGTAAGAATCCTTAGGAACCACAG-GAATCGGT-CAACTTATAAACTGCATAGTGTCCTATTCCGCCTGGAAGCTCATTTACCTACCAATTCACCGTAAGCCATCAATCAGGCACGTTTTGGTGGCATTCCCATTATTCCAATTCCATGGCCGACGGCATTTGGGGCCCGTCAGTTTTCCTGACTTTTGATAACAAGTTATCACAGCTGATAGGATACCATAGCCTAATTATCCACTCGCCCAATGAACCCCTCCAAAGGGGACGAGACTATGACGAGGATCGAATCGTTTTTATAACTGACTGGGTGTAAGTATGACCGTTCTTTGGTGAGGCTCAAGCTAAACACGATGTTCCAGAGCTATCACGCAAGTCAGTAGATGAACACATACATCATGCCAGGAACCCACGTTTTCAAGAAGATTTGTGGGCAACTGACCCCCATTAGACATGAAAGTCCCGGTTGCCCAACTCCCACCGCTCAGACCAGCCCAGTAGCTTACGCCGTCAAGCCAACCACCAGTCTCGCTTTCGGACGCTTCCGTGCTCTCATTCATCATGCCCATGATACCACCCAACCCCGTACTGTGCCAATGATAAGTAATGAGCATATCTTTTGCAACATTAATCCACTCACAGCATTGCACGGTAACCACCGCCGGCCAAGGCGACACCGATGTTAGGTGTCCGGGGAGGAGTTTCGAGCCCTCGGGCAGCCATCATCTGCTCGATTACAGGTTGGACAAGTTTCTCACGAGCCTCAATGTAGGCTCGTTCACCGGAACCTAAACCAGTCTAGCCGGGAATGATCATAAGTAATGTTCCACATTTTGGTGACGAGGATATTGCAACTTACAGTGGCATTTCTAATCCAAGTAACATGACAATGGGCACATACCGAGGTCACCAACGTGCCTCTCGGAGTCGGTGGGAGCACCGTGGTGCTTTTTAAAGGGGTTGTAATGGGGGCCAGCAGAGGTACAGCCGTTGGTGTTGTCTCCAAACTCGTGGACGTGGAAGCCTCGCTTGGCGTCAGCGTCCATGTCCTTAATCTAATCAGTGATTATCATGTCAGCGACTGGATGTTACTCCACGATGAATCCAATGACGTACCTCACCAGTGATGCAAACGGGAGCATTTTCCGACTCCTGGGTGAAGTATACAGTGCCGTGGACGTAAGATTCACCCTTGAGGACAGCAACAGCCTATAATGGTT------CGTTGTTTGGATGAAACATCGTAGGGGCGATGAGGCGAGCACGTGGATGTGTGATCGGTGGAGTTGTGCCGAGTAAGAAGACCGGCGTGGTTTTATGATTGCGCAATAAAAT-AGGGGAGGAGGATGGGCGGGAGGGCGCGGAGACCCGAGAGGTGGGAGAGACAGA---AGGAAAGGGACCTGCGGTGAGCGATTTTTCGGCAACTTTACCTTGAAGTCCGGCCGGTGAGCCATATCGAGCAATTCATAGTC-AATCGAATCTGACGTGTGTCCAGTCAATCCCCTTACTTCTTCAATGCCGGTCTCCTTTACTCTTCATCACTTCTCTCAACTACTGCTCAGGCTTACGCCAAGGTACTTTCCTCTTCTAGGATTCCCGACTTTGACGTCCTCTTTGGCCCTGCTTACAAGGGTATCTCCTTGGCTGCTGTCTCCGCTGTAAGCCTTTACCAGCAGACCGGCAAAGATATCGGTTACTGCTACAACAGGAAGGAGAAGAAGGACGTAAGTCTGTCCTGACCAGTGCGACAGCGATTAGCTCATAGCCAATAGCATGGTGAGGGCGGTACTATGGTCGGTGCACCTCTCAAGGGACGAATCGTCATCATCGATGATGTTCTCACCTCTGGCAAGGCCATTCGTGAAGCTATTGACATTCTCAAGGCCTCTCCTGAAGCGAAGCTCGTTGGAATTGTCCAGCTTGTCGACAGACAAGAGAAAGGCCAGAGCGGTAGCGGCAAGAGTACAGTACAGGAGGTTGAGGAAGAGTTCGGTGTGCCCGTCGAGCCTATCATTGGTTTGGATGATATCGTGAAGTACTTGGAAAGCTC
		</sequence>
		<sequence>
			<taxon idref="bt131"/>
			CCACGCAAGGCAAGATATCATTCATGAAAACGACCGAGTCAAAGACTTCTCCGTCATTGTCACGAAGCTCGTGGAGGGGCAGCATGGCGGCGTTTCGAACTTCGGCGAGGTATTCGATACGATGGTTGAACAGACCGCGGGTACGCATAGATGTTCGGATGATGATCCTCAGACCGACCGTTCGCGCGAGGGCATCAAAAATCTTCAAGAGTGCCTTTGTCTGGTCGTTGGAACCGTTTTCGTAGATGGAGACAAAGACATTGTGGTAGCCCAAGATGGCAGCTGCTCGGAAGAGTGTCGCAAAGATATCAGGGATAACGTCAAACGAGTTGTACAGGTTGATGGCGAAGAAGTACTTGTGCTGCCTCGCTTGCAGATCCCGCTTGATGCTGTCCATCCTGTCGTTTCCAGTGGTCGACGCCATGGTCAGGTGGGAATCACTCTTACCGCCAAACAGCTTGCCCAACCAGCCAGAGTTGGACCAAGGCTTCTTGTACCCGAGCTTCATATACCACCGATGTGACTTCCGAATTTGTGCGCTGTCCTTGAGCTACGGTAGCTAACAACTATGTGATAGGTCGTATTGGTCGAATTGTTCTCAGGTATGCTTTTAAATCAACGTGGTAGGACGTCCATGTATCTAACATTCAAGTTAGGAACGCCATCGAGCATGGAGATCTCGAGGTTGTTGCTGTCAACGAGTGAGTGTCCCAAATGTTGACCCATTATATGAATTACTAAATTGTCCATAGCCCTTTCATTGACTTGGACTACATGGTACGGTACTCCTGTCTGCCCAATAACCTCGTTTAGTACTAACGCTATTGCACAGGTCTACATGTTCAAGTATGACTCCGTAAGTCTTCGATACTTCTAGCGCTCTATATGGCTTATTAACCTGATTCCCAACAGACTCATGGTCGTTTTAAGGGCTCCGTCGAGGTTAAGGACGGTAAGCTTTACATCAACAACAAGGCCATTGCCGTCTTCTAAGCCCTTGTTCTATAGATTTGTCTCTAACATGTTGGGTCTCGGGGGGCTTCCTCTAGAGACTTGGATGTAAGGGGCTTTACGCATTCGCATAACTTATGAAGTGTGGATGACTCTAGGAGGGGTCTGAGAATGTGCTGTGCCAGCCAGGCTGATAATAGTTTAATTGTTAGCTTGGACTTGTACACAGTCTCATCAGTCTTCAGCTTGGGTCATTGATATTCTGTAAGTCAAAACTT-ATCCATTCACTGTAGTAGGTTGCGGAGGACTTGAAAGTTCTCTCTGCAATTGAGACACTTACCAGGCCATCGCAAGTTGGCAGTGTACGCTACTGATTTTATGGTCGTGGGGGACTTGGGAGCTGGTGCTT-GTGTCGCATGAGGTA------------ACGGATGGAAGAGAAGCATATA-GTATGTCGCGGGGGACTTGGGGTAAGACGCCTTGCGGCAAGTAGAGTCAA-CCAGTAGTGACTTCTTTTAGTCGTGGGGGACTTTGGTAATGGTAGTGAGCCGGAATAAGGGATGGATAAATGTAGTATGG-ATGGTGACAGGGGGAGCAGCAGAGCGTACGCAGTGGGTATGTATATAGTTGAAAAAGGGATGGGCAGTAGAATTTTGAGAA-TTAATGACCTAAGGG-TGATTCTAATAGGCTTGTCAAGAAAAAAGTTAAGTTGAATCAAGCTGGGTCAAGCAAAGTCTAGAAAAGATTTATTGGTAAGTATCAGCTGATATCCTGCTCATATCGAAAACGTACTTTTTAATGTACTAATT-CTAATCCAGACTGGCATGGTTTGCGGCAGCTTGGCACGGCTTTCATGGACGGTGTCCCTGGTATAACACAGGTAAGAATCCTTAGGAACCACAG-GAATCGGT-CAACTTATAAACTGCATAGTGTCCTATTCCGCCTGGAAGCTCATTTACCTACCAATTCACCGTAAGCCATCAATCAGGCACGTTTTGGTGGCATTCCCATTATTCCAATTCCATGGCCGACGGCATTTGGGGCCCGTCAGTTTTCCTGACTTTTGATAACAAGTTATCACAGCTGATAGGATACCATAGCCTAATTATCCACTCGCCCAATGAACCCCTCCAAAGGGGACGAGACTATGACGAGGATCGAATCGTTTTTATAACTGACTGGGTGTAAGTATGACCGTTCTTTGGTGAGGCTCAAGCTAAACACGATGTTCCAGAGCTATCACGCAAGTCAGTAGATGAACACATACATCATGCCAGGAACCCACGTTTTCAAGAAGATTTGTGGGCAACTGACCCCCATTAGACATGAAAGTCCCGGTTGCCCAACTCCCACCGCTCAGACCAGCCCAGTAGCTTACGCCGTCAAGCCAACCACCAGTCTCGCTTTCGGACGCTTCCGTGCTCTCATTCATCATGCCCATGATACCACCCAACCCCGTACTGTGCCAATGATAAGTAATGAGCATATCTTTTGCAACATTAATCCACTCACAGCATTGCACGGTAACCACCGCCGGCCAAGGCGACACCGATGTTAGGTGTCCGGGGAGGAGTTTCGAGCCCTCGGGCAGCCATCATCTGCTCGATTACAGGTTGGACAAGTTTCTCACGAGCCTCAATGTAGGCTCGTTCACCGGAACCTAAACCAGTCTAGCCGGGAATGATCATAAGTAATGTTCCACATTTTGGTGACGAGGATATTGCAACTTACAGTGGCATTTCTAATCCAAGTAACATGACAATGGGCACATACCGAGGTCACCAACGTGCCTCTCGGCGTCGGTGGGAGCACCGTGGTGCTTTTTAAAGGGGTTGTAATGGGGGCCAGCAGAGGTACAGCCGTTGGTGTTGTCTCCAAACTCGTGGACGTGGAAGCCTCGCTTGGCGTCAGCGTCCATGTCCTTAATCTAATCAGTGATTATCATGTCAGCGACTGGATGTTACTCCACGATGAATCCAATGACGTACCTCACCAGTGATGCAAACGGGAGCATTTTCCGACTCCTGGGTGAAGTATACAGTGCCGTGGACGTAAGATTCACCCTTGAGGACAGCAACAGCCTATAATGGTT------CGTTGTTTGGATGAAACATCGTAGGGGCGATGAGGCGAGCACGTGGATGTGTGATCGGTGGAGTTGTGCCGAGTAAGAAGACCGGCGTGGTTTTATGATTGCGCAATAAAAT-AGGGGAGGAGGATGGGCGGGAGGGCGCGGAGACCCGAGAGGTGGGAGAGACAGA---AGGAAGGGGACCTGCGGTGAGCGATTTTTCGGCAACTTTACCTTGAAGTCCGGCCGGTGAGCCATATCGAGCAATTCATAGTCCAATCGAATCTGACATATGTCCAGTCAATCCCCTTACTTCTTCAATGCCGGTCTCCTTTACTCTTCATCACTTCTCTCGACTACGGCGCAGGCTTACGCCAAGGTACTTTCCTCTTCTAGGATTCCCGACTTTGACGTCCTCTTCGGCCCTGCTTACAAGGGTATCTCCTTGGCTGCTGTCTCCGCTGTAAGCCTTTACCAGCAGACCGGCAAAGATATCGGTTACTGCTACAACAGGAAGGAGAAGAAGGACGTAAGTCTGTCCTGACCAGTGCGACAGCGATTAGCTCATAGCCAGTAGCATGGAGAAGGCGGTACTATGGTCGGTGCACCTCTCAAGGGACGAATCGTCATCATCGATGATGTTCTCACCTCTGGCAAGGCCATTCGTGAAGCTATTGACATCCTCAAGGCCTCTCCTGAAGCGAAGCTCGTTGGAATTGTTCAGCTTGTCGACAGACAAGAGAAAGGCCAGAGCGGTAGCGGCAAGAGTACCGTACAGGAGGTTGAGGAAGAGTTCGGTGTGCCCGTCGAGCCTATCATTGGTTTGGATGATATCGTGAAGTACTTGGAAAGCTC
		</sequence>
		<sequence>
			<taxon idref="bt68"/>
			CCACGCAAGGCAAGATATCATTCATGAAAACGACCGAGTCAAAGACTTCTCCGTCATTGTCACGAAGCTCGTGGAGGGGCAGCATGGCGGCGTTTCGAACTTCGGCGAGGTATTCGATACGATGGTTGAACAGACCGCGGGTACGCATAGATGTTCGGATGATGATCCTCAGACCGACCGTTCGCGCGAGGGCATCAAAAATCTTCAAGAGTGCCTTTGTCTGGTCGTTGGAACCGTTTTCGTAAATGGAGACAAAGACATTGTGGTAGCCCAAGATGGCAGCTGCTCGGAAGAGTGTCGCAAAGATATCAGGGATAACGTCAAACGAGTTGTACAGGTTGATGGCGAAGAAGTACTTGTGCTGCCTCGCTTGCAGATCCCGCTTGATACTGTCCATCCTGTCGTTTCCAGTGGTCGACGCCATGGTCAGGTGGGAATCACTCTTACCGCCAAACAGTTTGCCCAACCAGCCAGAGTTGGACCAAGGCTTCTTGTACCCGAGCTTCATATACTACCGATGTGACTACCGAATTTGTGCGCTGTTCTTGAGCTACGGTAGCTAACAACTATGTGATAGGTCGTATTGGTCGAATTGTTCTCAGGTATGCTTTTAAATCAACGGGGTAGGACGTCCATGTATCTAACATTCAAGTTAGGAACGCCATCGAGCATGGAGATCTCGAGGTTGTTGCTGTCAACGAGTGAGTGTCCCAAATGTTGACCCATTAGATGAATTACTAAATTGTCCATAGCCCTTTCATTGACTTGGACTACATGGTACGGTACTCCTGTCTGCCCAATAACCTCGTTTAGTACTAACGCTATTGCACAGGTCTACATGTTCAAGTATGACTCCGTAAGTCTTCGATACTTCTAGCGCTCTATATGGCTTATTAACCTGATTCCCGACAGACTCATGGTCGTTTTAAGGGCTCCGTCGAGGTTAAGGACGGTAAGCTTTACATCAACAACAAGGCCATTGCCGTCTTCTAAGCCCTTGTTCTATAGATTTGTCTCTAACATGTTGGGTCTCGGGGGGCTTCCTCTAGAGACTTGGATGTAAGGGGCTTTACGCATTCGCATAACTTATGAAGTGTGGATGACTCTAGGAGGGGTCTGAGAATGTGCTGTGCCAGCCAGGCTGATAATAGTTTAATTGTTAGCTTGGACTTGTACACAGTCTCATCAGTCTTCAGCTTGGGTCATTGATATTCTGTAAGTCAAAACTT-ATCCATTCACTGTAGTAGGTTGCGGAGGACTTGAAAGTTCTCTCTGCAATTGAGACACTTACCAGGCCATCGCAAGTTGGCAGTGTACGCTACTGATTTTATGGTCGTGGGGGACTTGGGAGCTGGTGCTT-GTGTCGCATGAGGTA------------ACGGATGGAAGAGAAGCATATG-GTATGTCGCGGGGGACTTGGGGTAAGACGCCTTGCGGCAAGTAGAGTCAA-CCAGTAGTGACTTCTTTTAGTCGTGGGGGACTTTGGTAATGGTAGTGAGCCGGAATAAGGGATGGATAAATGTAGTATGG-ATGGTGACAGGGGGAGCAGCAGAGCGTACGCAGTGGGTATGTATATAGTTGAAAA-GGGATGGGCAGTAGAATTTTGAGAA-TTAATGACCTAAGGG-TGATTCTAATAGGCTTGTCAAGAAAAAAGTTAAGTTGAATCAAGCTGGGTCAAGCAAAGTCTAGAAAAGATTTATTGGTAAGTATCAGCTGATATCCTGCTCATATCGAAAA-GTACTTTTTAATGTACTAACT-CTAATCCAGACTGGCATGGTTTGCGGCAGCTTGGCACGGCTTTCATGGACGGTGTCCCTGGTATAACACAGGTAAGAATCCTTAGGAACCACAG-GAATCGGT-CAACTTATAAACTGCATAGTGTCCTATTCCCCCTGGAAGCTCATTTACCTACCAATTCACCGTAAGCCATCAGTCAGGCACGTTTTGGTGGCATTCCCATTATTCCAATTCCATGGCCGACGGCATTTGGGGCCCGTCAGTTTTCCTGACTTTTGATAACAAGTTATCACAGCTGATAGGATACCATAGCTTAATTATCCATTCGCCCAATGAACCCCTCCAAAGGGGACGAGACTATGACGAGGATCGAATCGTTTTTATAACTGACTGGGTGTAAGTATGACCGTTCTTTGGTGAGGCTCAAGCTAAACACGATGTTCCAGAGCTATCACGCAAGTCAGTAGATGAACACATACATCATGCCAGAAACCCACGTTTTCAAGAAGATTTGTGGGCAACTGACCCCCATTAGACATGAAAGTCCCGGTTGCCCAACTCCCACCGCTCAGACCAGCCCAGTAGCTTACGCCGTCAAGCCAACCACCAGTCTCGCTTTCGGACGCTTCCGTGCTCTCATTCATCATGCCCATGATACCACCCAACCCCGTACTGTGCCAATGATAAGTAATGAGCATATCTTTTGCAACATTAATCCACTCACAGCATTGCACGGTAACCACCGCCGGCCAAGGCGACACCGATGTTAGGTGTCCGGGGAGGAGTTTCGAGCCCTCGGGCAGCCATCATCTGCTCGATTACAGGTTGGACAAGTTTCTCACGAGCCTCAATGTAGGCTCGTTCACCGGAACCTAAACCAGTCTAGCCGGGAATGATCATAAGTAATGTTCCACATTTTGGTGACGAGGATATTGCAACTTACAGTGGCATTTCTAATCCAAGTAACATGACAATGGGCACATACCGAGGTCACCAACGTGCCTCTCGGAGTCGGTGGGAGCACCGTGGTGCTTTTTAAAGGGGTTGTAATGGGGGCCAGCAGAGGTACAGCCGTTGGTGTTGTCTCCAAACTCGTGGACGTGCATGCCTCGCTTGGCGTCAGCGTCCATGTCCTTAATCTGATCAGTGATTATCATGTCAGCGACCGGATGTTACTCCACGATGAATCCAATGACGTACCTCACCAGTGATGCAAACGGGAGCATTTTCCGACTCCTGGGTGAAGCATACAGTGCCGTGGACGTAGGATTCACCCTTGAGGACAACAACAGCCTATAATGGTT------CATTGTTTGGATGAAACATCGTAGGGGCGATGAGGCGAGCACGTGGATGTGTGATCGGTGGAGTTGTGCCGAGTAAGAAGACCGGCGTGGTTTCATGATTGCGCAATAAGAT-AGGGGAGGAGGATGGGCGGGAGAGCGCGGAGACCCGAGAGGTGGGAGAGACAGA---AGGAAGGGGACCTGCGGTGAGCGATTTTTCGGCAACTTTACCTTGAAGTCCGGCCGGTGAGCCATATCGAGCAATTCATAGTCCAATCGAATCTGACATGTGTCCAGTCAATCCCCTTACTTCTTCAATGCCGGTCTCCTTTATTCTTCATCACTTCTCTCAACTACGGCCCAGGCTTACGCCAAGGTACTTTCCTCTTCTAGGATTCCCGACTTTGACGTCCTCTTTGGCCCTGCTTACAAGGGTATCTCCTTGGCTGCTGTCTCCGCTGTAAGCCTTTACCAGCAGACCGGCAAAGATATCGGTTACTGCTACAACAGGAAGGAGAAGAAGGACGTAAGTCTGTCCTGACCAGTGCGACAGCGATTAGCTCATAGCCAGCAGCATGGTGAGGGCGGTACTATGGTCGGTGCACCTCTCAAGGGACGAATCGTCATCATCGATGATGTTCTCACCTCTGGCAAGGCCATTCGTGAAGCTATTGACATTCTCAAGGCCTCTCCTGAAGCGAAGCTCGTTGGAATTGTCCAGCTTGTCGACAGACAAGAGAAAGGCCAGAGCGGTAGCGGCAAGAGTACCGTACAGGAGGTTGAGGAAGAGTTCGGTGTGCCCGTCGAGCCTATCATTGGTTTGGATGATATCGTGAAGTACTTGGAAAGCTC
		</sequence>
		<sequence>
			<taxon idref="bt130"/>
			CCACGCAAGGCAAGATATCATTCATGAAAACGACCGAGTCAAAGACTTCTCCGTCATTGTCACGAAGCTCGTGGAGGGGCAGCATGGCGGCGTTTCGAACTTCGGCGAGGTATTCGATACGATGGTTGAACAGACCGCGGGTACGCATAGATGTTCGGATGATGATCCTCAGACCGACCGTTCGCGCGAGGGCATCAAAAATCTTCAAGAGTGCCTTTGTCTGGTCGTTGGAACCGTTTTCGTAAATGGAGACAAAGACATTGTGGTAGCCCAAGATGGCAGCTGCTCGGAAGAGTGTCGCAAAGATATCAGGGATAACGTCAAACGAGTTGTACAGGTTGATGGCGAAGAAGTACTTGTGCTGCCTCGCTTGCAGATCCCGCTTGATACTGTCCATCCTGTCGTTTCCAGTGGTCGACGCCATGGTCAGGTGGGAATCACTCTTACCGCCAAACAGTTTGCCCAACCAGCCAGAGTTGGACCAAGGCTTCTTGTACCCGAGCTTCATATACTACCGATGTGACTACCGAATTTGTGCGCTGTTCTTGAGCTACGGTAGCTAACAACTATGTGATAGGTCGTATTGGTCGAATTGTTCTCAGGTATGCTTTTAAATCAACGGGGTAGGACGTCCATGTATCTAACATTCAAGTTAGGAACGCCATCGAGCATGGAGATCTCGAGGTTGTTGCTGTCAACGAGTGAGTGTCCCAAATGTTGACCCATTAGATGAATTACTAAATTGTCCATAGCCCTTTCATTGACTTGGACTACATGGTACGGTACTCCTGTCTGCCCAATAACCTCGTTTAGTACTAACGCTATTGCACAGGTCTACATGTTCAAGTATGACTCCGTAAGTCTTCGATACTTCTAGCGCTCTATATGGCTTATTAACCTGATTCCCGACAGACTCATGGTCGTTTTAAGGGCTCCGTCGAGGTTAAGGACGGTAAGCTTTACATCAACAACAAGGCCATTGCCGTCTTCTAAGCCCTTGTTCTATAGATTTGTCTCTAACATGTTGGGTCTCGGGGGGCTTCCTCTAGAGACTTGGATGTAAGGGGCTTTACGCATTCGCATAACTTATGAAGTGTGGATGACTCTAGGAGGGGTCTGAGAATGTGCTGTGCCAGCCAGGCTGATAATAGTTTAATTGTTAGCTTGGACTTGTACACAGTCTCATCAGTCTTCAGCTTGGGTCATTGATATTCTGTAAGTCAAAACTT-ATCCATTCACTGTAGTAGGTTGCGGAGGACTTGAAAGTTCTCTCTGCAATTGAGACACTTACCAGGCCATCGCAAGTTGGCAGTGTACGCTACTGATTTTATGGTCGTGGGGGACTTGGGAGCTGGTGCTT-GTGTCGCATGAGGTA------------ACGGATGGAAGAGAAGCATATG-GTATGTCGCGGGGGACTTGGGGTAAGACGCCTTGCGGCAAGTAGAGTCAA-CCAGTAGTGACTTCTTTTAGTCGTGGGGGACTTTGGTAATGGTAGTGAGCCGGAATAAGGGATGGATAAATGTAGTATGG-ATGGTGACAGGGGGAGCAGCAGAGCGTACGCAGTGGGTATGTATATAGTTGAAAA-GGGATGGGCAGTAGAATTTTGAGAA-TTAATGACCTAAGGG-TGATTCTAATAGGCTTGTCAAGAAAAAAGTTAAGTTGAATCAAGCTGGGTCAAGCAAAGTCTAGAAAAGATTTATTGGTAAGTATCAGCTGATATCCTGCTCATATCGAAAA-GTACTTTTTAATGTACTAACT-CTAATCCAGACTGGCATGGTTTGCGGCAGCTTGGCACGGCTTTCATGGACGGTGTCCCTGGTATAACACAGGTAAGAATCCTTAGGAACCACAG-GAATCGGT-CAACTTATAAACTGCATAGTGTCCTATTCCCCCTGGAAGCTCATTTACCTACCAATTCACCGTAAGCCATCAGTCAGGCACGTTTTGGTGGCATTCCCATTATTCCAATTCCATGGCCGACGGCATTTGGGGCCCGTCAGTTTTCCTGACTTTTGATAACAAGTTATCACAGCTGATAGGATACCATAGCTTAATTATCCATTCGCCCAATGAACCCCTCCAAAGGGGACGAGACTATGACGAGGATCGAATCGTTTTTATAACTGACTGGGTGTAAGTATGACCGTTCTTTGGTGAGGCTCAAGCTAAACACGATGTTCCAGAGCTATCACGCAAGTCAGTAGATGAACACATACATCATGCCAGAAACCCACGTTTTCAAGAAGATTTGTGGGCAACTGACCCCCATTAGACATGAAAGTCCCGGTTGCCCAACTCCCACCGCTCAGACCAGCCCAGTAGCTTACGCCGTCAAGCCAACCACCAGTCTCGCTTTCGGACGCTTCCGTGCTCTCATTCATCATGCCCATGATACCACCCAACCCCGTACTGTGCCAATGATAAGTAATGAGCATATCTTTTGCAACATTAATCCACTCACAGCATTGCACGGTAACCACCGCCGGCCAAGGCGACACCGATGTTAGGTGTCCGGGGAGGAGTTTCGAGCCCTCGGGCAGCCATCATCTGCTCGATTACAGGTTGGACAAGTTTCTCACGAGCCTCAATGTAGGCTCGTTCACCGGAACCTAAACCAGTCTAGCCGGGAATGATCATAAGTAATGTTCCACATTTTGGTGACGAGGATATTGCAACTTACAGTGGCATTTCTAATCCAAGTAACATGACAATGGGCACATACCGAGGTCACCAACGTGCCTCTCGGAGTCGGTGGGAGCACCGTGGTGCTTTTTAAAGGGGTTGTAATGGGGGCCAGCAGAGGTACAGCCGTTGGTGTTGTCTCCAAACTCGTGGACGTGCATGCCTCGCTTGGCGTCAGCGTCCATGTCCTTAATCTGATCAGTGATTATCATGTCAGCGACCGGATGTTACTCCACGATGAATCCAATGACGTACCTCACCAGTGATGCAAACGGGAGCATTTTCCGACTCCTGGGTGAAGCATACAGTGCCGTGGACGTAGGATTCACCCTTGAGGACAACAACAGCCTATAATGGTT------CATTGTTTGGATGAAACATCGTAGGGGCGATGAGGCGAGCACGTGGATGTGTGATCGGTGGAGTTGTGCCGAGTAAGAAGACCGGCGTGGTTTCATGATTGCGCAATAAGAT-AGGGGAGGAGGATGGGCGGGAGAGCGCGGAGACCCGAGAGGTGGGAGAGACAGA---AGGAAGGGGACCTGCGGTGAGCGATTTTTCGGCAACTTTACCTTGAAGTCCGGCCGGTGAGCCATATCGAGCAATTCATAGTCCAATCGAATCTGACATGTGTCCAGTCAATCCCCTTACTTCTTCAATGCCGGTCTCCTTTATTCTTCATCACTTCTCTCAACTACGGCCCAGGCTTACGCCAAGGTACTTTCCTCTTCTAGGATTCCCGACTTTGACGTCCTCTTTGGCCCTGCTTACAAGGGTATCTCCTTGGCTGCTGTCTCCGCTGTAAGCCTTTACCAGCAGACCGGCAAAGATATCGGTTACTGCTACAACAGGAAGGAGAAGAAGGACGTAAGTCTGTCCTGACCAGTGCGACAGCGATTAGCTCATAGCCAGCAGCATGGTGAGGGCGGTACTATGGTCGGTGCACCTCTCAAGGGACGAATCGTCATCATCGATGATGTTCTCACCTCTGGCAAGGCCATTCGTGAAGCTATTGACATTCTCAAGGCCTCTCCTGAAGCGAAGCTCGTTGGAATTGTCCAGCTTGTCGACAGACAAGAGAAAGGCCAGAGCGGTAGCGGCAAGAGTACCGTACAGGAGGTTGAGGAAGAGTTCGGTGTGCCCGTCGAGCCTATCATTGGTTTGGATGATATCGTGAAGTACTTGGAAAGCTC
		</sequence>
		<sequence>
			<taxon idref="bt24"/>
			CCACGCAAGGCAAGATATCATTCATGAAAACGACCGAGTCAAAGACTTCTCCGTCATTGTCACGAAGCTCGTGGAGGGGCAGCATGGCGGCGTTTCGAACTTCGGCGAGGTATTCGATACGATGGTTGAACAGACCGCGGGTACGCATAGATGTTCGGATGATGATCCTCAGACCGACCGTTCGCGCGAGGGCATCAAAAATCTTCAAGAGTGCCTTTGTCTGGTCGTTGGAACCGTTTTCGTAGATGGAGACAAAGACATTGTGGTAGCCCAAGATGGCAGCTGCTCGGAAGAGTGTCGCAAAGATATCAGGGATAACGTCAAACGAGTTGTACAGGTTGATGGCGAAGAAGTACTTGTGCTGCCTCGCTTGCAGATCCCGCTTGATACTGTCCATCCTGTCGTTTCCAGTGGTCGACGCCATGGTCAGATGGGAATCACTCTTACCGCCAAACAGTTTGCCCAACCAGCCAGAGTTGGACCAAGGCTTCTTGTACCCGAGCTTCATATACCACCGATGTGACTTCCGAATTTGTGCGCTGTTCTTGAGCTACGGTAGCTAACAACTATGTGATAGGTCGTATTGGTCGAATTGTTCTCAGGTATGCTTTTAAATCAACGGGGTAGGACGTCCATGTATCTAACATTCAAGTTAGGAACGCCATCGAGCATGGAGATCTCGAGGTTGTTGCTGTCAACGAGTGAGTGTCCCAAATGTTGACCCATTAGATGAATTACTAAATTGTCCATAGCCCTTTCATTGACTTGGACTACATGGTACGGTACTCCTGTCTGCCCAATAACCTCGTTTAGTACTAACGCTATTGCACAGGTCTACATGTTCAAGTATGACTCCGTAAGTCTTCGATACTTCTAGCGCTCTATATGGCTTATTAACCTGATTCCCGACAGACTCATGGTCGTTTTAAGGGCTCCGTCGAGGTTAAGGACGGTAAGCTTTACATCAACAACAAGGCCATTGCCGTCTTCTAAGCCCTTGTTCTATAGATTTGTCTCTAACATGTTGGGTCTCGGGGGGCTTCCTCTAGAGACTTGGGTGTAAGGGGCTTTACGCATTCGCATAACTTATGAAGTGTGGATGACTCTAGGAGGGGTCTGAGAATGTGCTGTGCCAGCCAGGCTGATAATAGTTTAATTGTTAGCTTGGACTTGTACACAGTCTCATCAGTCTTCAGCTTGGGTCATTGATATTCTGTAAGTCAAAACTT-ATCCATTCACTGTAGTAGGTTGCGGAGGACTTGAAAGTTCTCTCTGCAATTGAGACACTTACCAGGCCATCGCAAGTTGGCAGTGTACGCTACTGATTTTATGGTCGTGGGGGACTTGGGAGCTGGTGCTTTGTGTCGCATGAGGTA-------------CGGATGGAAGAGAAGCATATA-GTATGTCGCGGGGGACTTGGGGTAAGACGCCTTGCGGCAAGTAGAGTCAA-CCAGTAGTGACTTCTTTTAGTCGTGGGGGACTTTGGTAATGGTAGTGAGCCGGAATAAGGGATGGATAAATGTAGTATGG-ATGGTGACAGGGGGAGCAGCAGAGCGTACGCAGTGGGTATGTATATAGTTGAAAA-GGGATGGGCAGTAGAATTTTGAGAA-TTAATGACCTAAGGG-TGATTCTAATAGGCTTGTCAAGAAAAAAGTTAAGTTGAATCAAGCTGGGTCAAGCAAAGTCTAGAAAAGATTTATTGGTAAGTATCAGCTGATATCCTGCTCATATCGAAAACGTACTTTTTAATGTACTAATT-CTAATCCAGACTGGCATGGTTTGCGGCAGCTTGGCACGGCTTTCATGGACGGTGTCCCTGGTATAACACAGGTAAGAATCCTTAGGAACCACAG-GAATCGGT-CAACTTATAAACTGCATAGTGTCCTATTCCGCCTGGAAGCTCATTTACCTACCAATTCACCGTAAGCCATCAATCAGGCACGTTTTGGTGGCATTCCCATTATTCCAATTCCATGGCCGACGGCATTTGGGGCCCGTCAGTTTTCCTGACTTTTGATAACAAGTTATCACAGCTGATAGGATACCATAGCCTAATTATCCACTCGCCCAATGAACCCCTCCAAAGGGGACGAGACTATGACGAGGATCGAATCGTTTTTATAACTGACTGGGTGTAAGTATGACCGTTCTTTGGTGAGGCTCAAGCTAAACACGATGTTCCAGAGCTATCACGCAAGTCAGTAGATGAACACATATATCATGCCAGAAACCCACGTTTTCAAGAAGACTTGTGGGCAACTGACCCCCATTAGACATGAAAGTCCCGGTTGCCCAACTCCCACCGCTCAGACCAGCCCAGTAGCTTACGCCGTCAAGCCAACCACCAGTCTCGCTTTCGGACGCTTCCGTGCTCTCATTCATCATGCCCATGATACCACCCAACCCCGTACTGTGCCAATGATAAGTAATGAGCATATCTTTTGCAGCATTAATCCACTCACAGCATTGCACGGTAACCACCGCCGGCCAAGGCGACACCGATGTTAGGTGTCCGGGGAGGAGTTTCGAGCCCTCGGGCAGCCATCATCTGCTCGATTACAGGTTGGACAAGTTTCTCACGAGCCTCAATGTAGGCTCGTTCACCGGAACCTAAACCAGTCTAGCCGGGAATGATCATAAGTAATGTTCCACATTTTGGTGACGAGGATATTGCAACTTACAGTGGCATTTCTAATCCAAGTAACATGACAATGGGCACATACCGAGGTCACCAACGTGCCTCTCGGAGTCGGTGGGAGCACCGTGGTGCTTTTTAAAGGGGTTGTAATGGGGGCCAGCAGAGGTACAGCCGTTGGTGTTGTCTCCAAACTCGTGGACGTGGAAGCCTCGCTTGGCGTCAGCGTCCATGTCCTTAATCTAATCAGTGATTATCATGTCAGCGACTGGATGTTACTCCACGATGAATCCAATGACGTACCTCACCAGTGATGCAAACGGGAGCATTTTCCGACTCCTGGGTGAAGTATACAGTGCCGTGGACGTAAGATTCACCCTTGAGGACAGCAACAGCCTATAATGGTT------CGTTGTTTGGATGAAACATCGTAGGGGCGATGAGGCGAGCACGTGGATGTGTGATCGGTGGAGTTGTGCCGAGTAAGAAGACCGGCGTGGTTTTATGATTGCGCAATAAAAT-AGGGGAGGAGGATGGGCGGGAGGGCGCGGAGACCCGAGAGGTGGGAGAGACAGA---AGGAAGGGGACCTGCGGTGAGCGATTTTTCGGCAACTTTACCTTGAAGTCCGGCCGGTGAGCCATATCGAGCAATTCATAGTCCAATCGAATCTGACATATGTCCAGTCAATCCCCTTACTTCTTCAATGCCGGTCTCCTTTACTCTTCATCACTTCTCTCGACTACGGCGCAGGCTTACGCCAAGGTACTTTCCTCTTCTAGGATTCCCGACTTTGACGTCCTCTTCGGCCCTGCTTACAAGGGTATCTCCTTGGCTGCTGTCTCCGCTGTAAGCCTTTACCAGCAGACCGGCAAAGATATCGGTTACTGCTACAACAGGAAGGAGAAGAAGGACGTAAGTCTGTCCTGACCAGTGCGACAGCGATTAGCTCATAGCCAGTAGCATGGAGAAGGCGGTACTATGGTCGGTGCACCTCTCAAGGGACGAATCGTCATCATCGATGATGTTCTCACCTCTGGCAAGGCCATTCGTGAAGCTATTGACATCCTCAAGGCCTCTCCTGAAGCGAAGCTCGTTGGAATTGTTCAGCTTGTCGACAGACAAGAGAAAGGCCAGAGCGGTAGCGGCAAGAGTACCGTACAGGAGGTTGAGGAAGAGTTCGGTGTGCCCGTCGAGCCTATCATTGGTTTGGATGATATCGTGAAGTACTTGGAAAGCTC
		</sequence>
		<sequence>
			<taxon idref="A2_28_23"/>
			CCACGCAAGGCAAGATATCATTCATGAAAACGACCGAGTCAAAGACTTCTCCGTCATTGTCACGAAGCTCGTGGAGGGGCAGCATGGCGGCGTTTCGAACTTCGGCGAGGTATTCGATACGATGGTTGAACAGACCGCGGGTACGCATAGATGTTCGGATGATGATCCTCAGACCGACCGTTCGCGCGAGGGCATCAAAAATCTTCAAGAGTGCCTTTGTCTGGTCGTTGGAACCGTTTTCGTAAATGGAGACAAAGACATTGTGGTAGCCCAAGATGGCAGCTGCTCGGAAGAGTGTCGCAAAGATATCAGGGATAACGTCAAACGAGTTGTACAGGTTGATGGCGAAGAAGTACTTGTGCTGCCTCGCTTGCAGATCCCGCTTGATACTGTCCATCCTGTCGTTTCCAGTGGTCGACGCCATGGTCAGGTGGGAATCACTCTTACCGCCAAACAGTTTGCCCAACCAGCCAGAGTTGGACCAAGGCTTCTTGTACCCGAGCTTCATATACCACCGATGTGACTTCCGAATTTGTGCGCTGTTCTTTAGCTACGGTAGCTAACAACTATGTGATAGGTCGTATTGGTCGAATTGTTCTCAGGTATGCTTTTAAATCAACGGGGTAGGACGTCCATGTATCTAACATTCAAGTTAGGAACGCCATCGAGCATGGAGATCTCGAGGTTGTTGCTGTCAACGAGTGAGTGTCCCAAATGTTGACCCATTGGATGAATTACTAAATTGTCCATAGCCCTTTCATTGACTTGGACTACATGGTACGGTACTCCTGTCTGCCCAATAACCTCGTTTAGTACTAACGCTATTGCACAGGTCTACATGTTCAAGTATGACTCCGTAAGTCTTCGATACTTCTAGCGCTCTATATGGCTTATTAACCTGATTCCCGACAGACTCATGGTCGTTTTAAGGGCTCCGTCGAGGTTAAGGACGGTAAGCTTTACATCAACAACAAGGCCATTGCCGTCTTCTAAGCCCTTGTTCTATAGATTTGTCTCTAACATGTTGGGTCTCGGGGGGCTTCCTCTAGAGACTTGGATGTAAGGGGCTTTACGCATTCGCATAACTTATGAAGTGTGGATGACTCTAGGAGGGGTCTGAGAATGTGCTGTGCCAGCCAGGCTGATAATTGTTTAATTGTTAGCTTGGACTTGTACACAGTCTCATCAGTCTTCAGCTTGGGTCATTGATATTCTGTAAGTCAAAACTT-ATCCATTCACTGTAGTAGGTTGCGGAGGACTTGAAAGTTCTCTCTGCAATTGAGACACTTACCAGGCCATCGCAAGTTGGCAGTGTACACTACTGATTTTACGGTCGTGGGGGACTTGGGAGCTGGTGCTT-GTGTCGCATGAGGTA------------ATGGATGGAAGAGAAGCATATG-GTATGTCGCGGGGGACTTGGGGTAAGACGCCTTGCGGCAAGTAGAGTCAA-CCAGTAGTGACTTCTTTTAGTCGTGGGGGACTTTGGTAATGGTAGTGAGCCGGAATAAGGGATGGATAAATGTAGTATGG-ATGGTGACAGGGGGAGCAGCAGAGCGTACGCAGTGGGTATGTATATAGTTGAAAA-GGGATGGGCAGTAGAATTTTGAGAA-TTAATGACCTAAGGG-TGATTCTAATAGGCTTGTCAAGAAAAAAGTTAAGTTGAATCAAGCTGGGTCAAGCAAAGTCTAGAAAAGATTTATTGGTAAGTATCAGCTGATATCCTGCTCATATCGAAAACGTACTTTTTAATGTACTAACT-CTAATCCAGACTGGCATGGTTTGCGGCAGCTTGGCACGGCTTTCATGGACGGTGTCCCTGGTATAACACAGGTAAGAATCCTTAGGAACCACAG-GAATCGGT-CAACTTATAAACTGCATAGTGTCCTATTCCGCCTGGAAGCTCATTTACCTACCAATTCACCGTAAGCCATCAATCAGGCACGTTTTGGTGGCATTCCCATTATTCCAATTCCATGGCCGACGGCATTTGGGGCCCGTCAGTTTTCCTGACTTTTGATAACAAGTTATCACAGCTGATAGGATACCATAGCTTAATTATCCATTCGCCCAATGAACCCCTCCAAAGGGGACGAGACTATGACGAGGATCGAATCGTTTTTATAACTGACTGGGTGTAAGTATGACCGTTCTTTGGTGAGGCTCAAGCTAAACACGATGTTCCAGAGCTATCACGCAAGTCAGTAGATGAACACATACATCATGCCAGAAACCCACGTTTTCAAGAAGATTTGTGGGCAACTGACCCCCATTAGACATGAAAGTCCCGGTTGCCCAACTCCCACCGCTCAGACCAGCCCAGTAGCTTACGCCGTCAAGCCAACCACCAGTCTCGCTTTCGGACGCTTCCGTGCTCTCATTCATCATGCCCATGATACCACCCAACCCCGTACTGTGCCAATGATAAGTAATGAGCATATCTTTTGCAACATTAATCCACTCACAGCATTGCACGGTAACCACCGCCGGCCAAGGCGACACCGATGTTAGGTGTCCGGGGAGGAGTTTCGAGCCCTCGGGCAGCCATCATCTGCTCGATTACAGGTTGGACAAGTTTCTCCCGAGCCTCAATGTAGGCTCGTTCACCGGAACCTAAACCAGTCTAGCCGGGAATGATCATAAGTAATGTTCCACATTTTGGTGACGAGGATATTGCAACTTACAGTGGCATTTCTAATCCAAGTAACATGACAATGGGCACATACCGAGGTCACCAACGTGCCTCTCGGAGTCGGTGGGAGCACCGTGGTGCTTTTTAAAGGGGTTGTAATGGGGGCCAGCAGAGGTACAGCCGTTGGTGTTGTCTCCAAACTCGTGGACGTGCATGCCTCGCTTGGCGTCAGCGTCCATGTCCTTAATCTGATCAGTGATTATCATGTCAGCGACCGGATGTTACTCCACGATGAATCCAATGACGTACCTCACCAGTGATGCAAACGGGAGCATTTTCCGACTCCTGGGTGAAGCATACAGTGCCGTGGACGTAGGATTCACCCTTGAGGACAACAACAGCCTATAATGGTT------CATTGTTTGGATGAAACATCGTAGGGGCGATGAGGCGAGCACGTGGATGTGTGATCGGTGGAGTTGTGCCGAGTAAGAAGACCGGCGTGGTTTCATGATTGCGCAATAAGAT-AGGGGAGGAGGATGGGCGGGAGAGCGCGGAGACCCGAGAGGTGGGAGAGACAGA---AGGAAGGGGACCTGCGGTGAGCGATTTTTCGGCAACTTTACCTTGAAGTCCGGCCGGTGAGCCATATCGAGCAATTCATAGTCCAATCGAATCTGACATGTGTCCAGTCAATCCCCTTACTTCTTCAATGCCGGTCTCCTTTATTCTTCATCACTTCTCTCAACTACGGCCCAGGCTTACGCCAAGGTACTTTCCTCTTCTAGGATTCCCGACTTTGACGTCCTCTTTGGCCCTGCTTACAAGGGTATCTCCTTGGCTGCTGTCTCCGCTGTAAGCCTTTACCAGCAGACCGGCAAAGATATCGGTTACTGCTACAACAGGAAGGAGAAGAAGGACGTAAGTCTGTCCTGACCAGTGCGACAGCGATTAGCTCATAGCCAGCAGCATGGTGAGGGCGGTACTATGGTCGGTGCACCTCTCAAGGGACGAATCGTCATCATCGATGATGTTCTCACCTCTGGCAAGGCCATTCGTGAAGCTATTGACATTCTCAAGGCCTCTCCTGAAGCGAAGCTCGTTGGAATTGTCCAGCTTGTCGACAGACAAGAGAAAGGCCAGAGCGGTAGCGGCAAGAGTACCGTACAGGAGGTTGAGGAAGAGTTCGGTGTGCCCGTCGAGCCTATCATTGGTTTGGATGATATCGTGAAGTACTTGGAAAGCTC
		</sequence>
		<sequence>
			<taxon idref="A2_102_5"/>
			CCACGCAAGGCAAGATATCATTCATGAAAACGACCGAGTCAAAGACTTCTCCGTCATTGTCACGAAGCTCGTGGAGGGGCAGCATGGCGGCGTTTCGAACTTCGGCGAGGTATTCGATACGATGGTTGAACAGACCGCGGGTACGCATAGATGTTCGGATGATGATCCTCAGACCGACCGTTCGCGCGAGGGCATCAAAAATCTTCAAGAGTGCCTTTGTCTGGTCGTTGGAACCGTTTTCGTAAATGGAGACAAAGACATTGTGGTAGCCCAAGATGGCAGCTGCTCGGAAGAGTGTCGCAAAGATATCAGGGATAACGTCAAACGAGTTGTACAGGTTGATGGCGAAGAAGTACTTGTGCTGCCTCGCTTGCAGATCCCGCTTGATACTGTCCATCCTGTCGTTTCCAGTGGTCGACGCCATGGTCAGGTGGGAATCACTCTTACCGCCAAACAGTTTGCCCAACCAGCCAGAGTTGGACCAAGGCTTCTTGTACCCGAGCTTCATATACCACCGATGTGACTTCCGAATTTGTGCGCTGTTCTTTAGCTACGGTAGCTAACAACTATGTGATAGGTCGTATTGGTCGAATTGTTCTCAGGTATGCTTTTAAATCAACGGGGTAGGACGTCCATGTATCTAACATTCAAGTTAGGAACGCCATCGAGCATGGAGATCTCGAGGTTGTTGCTGTCAACGAGTGAGTGTCCCAAATGTTGACCCATTGGATGAATTACTAAATTGTCCATAGCCCTTTCATTGACTTGGACTACATGGTACGGTACTCCTGTCTGCCCAATAACCTCGTTTAGTACTAACGCTATTGCACAGGTCTACATGTTCAAGTATGACTCCGTAAGTCTTCGATACTTCTAGCGCTCTATATGGCTTATTAACCTGATTCCCGACAGACTCATGGTCGTTTTAAGGGCTCCGTCGAGGTTAAGGACGGTAAGCTTTACATCAACAACAAGGCCATTGCCGTCTTCTAAGCCCTTGTTCTATAGATTTGTCTCTAACATGTTGGGTCTCGGGGGGCTTCCTCTAGAGACTTGGATGTAAGGGGCTTTACGCATTCGCATAACTTATGAAGTGTGGATGACTCTAGGAGGGGTCTGAGAATGTGCTGTGCCAGCCAGGCTGATAATTGTTTAATTGTTAGCTTGGACTTGTACACAGTCTCATCAGTCTTCAGCTTGGGTCATTGATATTCTGTAAGTCAAAACTT-ATCCATTCACTGTAGTAGGTTGCGGAGGACTTGAAAGTTCTCTCTGCAATTGAGACACTTACCAGGCCATCGCAAGTTGGCAGTGTACACTACTGATTTTACGGTCGTGGGGGACTTGGGAGCTGGTGCTT-GTGTCGCATGAGGTA------------ATGGATGGAAGAGAAGCATATG-GTATGTCGCGGGGGACTTGGGGTAAGACGCCTTGCGGCAAGTAGAGTCAA-CCAGTAGTGACTTCTTTTAGTCGTGGGGGACTTTGGTAATGGTAGTGAGCCGGAATAAGGGATGGATAAATGTAGTATGG-ATGGTGACAGGGGGAGCAGCAGAGCGTACGCAGTGGGTATGTATATAGTTGAAAA-GGGATGGGCAGTAGAATTTTGAGAA-TTAATGACCTAAGGG-TGATTCTAATAGGCTTGTCAAGAAAAAAGTTAAGTTGAATCAAGCTGGGTCAAGCAAAGTCTAGAAAAGATTTATTGGTAAGTATCAGCTGATATCCTGCTCATATCGAAAACGTACTTTTTAATGTACTAACT-CTAATCCAGACTGGCATGGTTTGCGGCAGCTTGGCACGGCTTTCATGGACGGTGTCCCTGGTATAACACAGGTAAGAATCCTTAGGAACCACAG-GAATCGGT-CAACTTATAAACTGCATAGTGTCCTATTCCGCCTGGAAGCTCATTTACCTACCAATTCACCGTAAGCCATCAATCAGGCACGTTTTGGTGGCATTCCCATTATTCCAATTCCATGGCCGACGGCATTTGGGGCCCGTCAGTTTTCCTGACTTTTGATAACAAGTTATCACAGCTGATAGGATACCATAGCTTAATTATCCATTCGCCCAATGAACCCCTCCAAAGGGGACGAGACTATGACGAGGATCGAATCGTTTTTATAACTGACTGGGTGTAAGTATGACCGTTCTTTGGTGAGGCTCAAGCTAAACACGATGTTCCAGAGCTATCACGCAAGTCAGTAGATGAACACATACATCATGCCAGAAACCCACGTTTTCAAGAAGATTTGTGGGCAACTGACCCCCATTAGACATGAAAGTCCCGGTTGCCCAACTCCCACCGCTCAGACCAGCCCAGTAGCTTACGCCGTCAAGCCAACCACCAGTCTCGCTTTCGGACGCTTCCGTGCTCTCATTCATCATGCCCATGATACCACCCAACCCCGTACTGTGCCAATGATAAGTAATGAGCATATCTTTTGCAACATTAATCCACTCACAGCATTGCACGGTAACCACCGCCGGCCAAGGCGACACCGATGTTAGGTGTCCGGGGAGGAGTTTCGAGCCCTCGGGCAGCCATCATCTGCTCGATTACAGGTTGGACAAGTTTCTCCCGAGCCTCAATGTAGGCTCGTTCACCGGAACCTAAACCAGTCTAGCCGGGAATGATCATAAGTAATGTTCCACATTTTGGTGACGAGGATATTGCAACTTACAGTGGCATTTCTAATCCAAGTAACATGACAATGGGCACATACCGAGGTCACCAACGTGCCTCTCGGAGTCGGTGGGAGCACCGTGGTGCTTTTTAAAGGGGTTGTAATGGGGGCCAGCAGAGGTACAGCCGTTGGTGTTGTCTCCAAACTCGTGGACGTGCATGCCTCGCTTGGCGTCAGCGTCCATGTCCTTAATCTGATCAGTGATTATCATGTCAGCGACCGGATGTTACTCCACGATGAATCCAATGACGTACCTCACCAGTGATGCAAACGGGAGCATTTTCCGACTCCTGGGTGAAGCATACAGTGCCGTGGACGTAGGATTCACCCTTGAGGACAACAACAGCCTATAATGGTT------CATTGTTTGGATGAAACATCGTAGGGGCGATGAGGCGAGCACGTGGATGTGTGATCGGTGGAGTTGTGCCGAGTAAGAAGACCGGCGTGGTTTCATGATTGCGCAATAAGAT-AGGGGAGGAGGATGGGCGGGAGAGCGCGGAGACCCGAGAGGTGGGAGAGACAGA---AGGAAGGGGACCTGCGGTGAGCGATTTTTCGGCAACTTTACCTTGAAGTCCGGCCGGTGAGCCATATCGAGCAATTCATAGTCCAATCGAATCTGACATGTGTCCAGTCAATCCCCTTACTTCTTCAATGCCGGTCTCCTTTATTCTTCATCACTTCTCTCAACTACGGCCCAGGCTTACGCCAAGGTACTTTCCTCTTCTAGGATTCCCGACTTTGACGTCCTCTTTGGCCCTGCTTACAAGGGTATCTCCTTGGCTGCTGTCTCCGCTGTAAGCCTTTACCAGCAGACCGGCAAAGATATCGGTTACTGCTACAACAGGAAGGAGAAGAAGGACGTAAGTCTGTCCTGACCAGTGCGACAGCGATTAGCTCATAGCCAGCAGCATGGTGAGGGCGGTACTATGGTCGGTGCACCTCTCAAGGGACGAATCGTCATCATCGATGATGTTCTCACCTCTGGCAAGGCCATTCGTGAAGCTATTGACATTCTCAAGGCCTCTCCTGAAGCGAAGCTCGTTGGAATTGTCCAGCTTGTCGACAGACAAGAGAAAGGCCAGAGCGGTAGCGGCAAGAGTACCGTACAGGAGGTTGAGGAAGAGTTCGGTGTGCCCGTCGAGCCTATCATTGGTTTGGATGATATCGTGAAGTACTTGGAAAGCTC
		</sequence>
		<sequence>
			<taxon idref="11109"/>
			CCACGCAAGGCAAGATATCATTCATGAAAACGACCGAGTCAAAGACTTCTCCGTCATTGTCACGAAGCTCGTGGAGGGGCAGCATGGCGGCGTTTCGAACTTCGGCGAGGTATTCGATACGATGGTTGAACAGACCGCGGGTACGCATAGATGTTCGGATGATGATCCTCAGACCGACCGTTCGCGCGAGGGCATCAAAAATCTTCAAGAGTGCCTTTGTCTGGTCGTTGGAACCGTTTTCGTAAATGGAGACAAAGACATTGTGGTAGCCCAAGATGGCAGCTGCTCGGAAGAGTGTCGCAAAGATATCAGGGATAACGTCAAACGAGTTGTACAGGTTGATGGCGAAGAAGTACTTGTGCTGCCTCGCTTGCAGATCCCGCTTGATACTGTCCATCCTGTCGTTTCCAGTGGTCGACGCCATGGTCAGGTGGGAATCACTCTTACCGCCAAACAGTTTGCCCAACCAGCCAGAGTTGGACCAAGGCTTCTTGTACCCGAGCTTCATATACCACCGATGTGACTTCCGAATTTGTGCGCTGTTCTTGAGCTACGGTAGCTAACAACTATGTGATAGGTCGTATTGGTCGAATTGTTCTCAGGTATGCTTTTAAATCAACGGGGTAGGACGTCCATGTATCTAACATTCAAGTTAGGAACGCCATCGAGCATGGAGATCTCGAGGTTGTTGCTGTCAACGAGTGAGTGTCCCAAATGTTGACCCATTGGATGAATTACTAAATTGTCCATAGCCCTTTCATTGACTTGGACTACATGGTACGGTACTCCTGTCTGCCCAATAACCTCGTTTAGTACTAACGCTATTGCACAGGTCTACATGTTCAAGTATGACTCCGTAAGTCTTCGATACTTCTAGCGCTCTATATGGCTTATTAACCTGATTCCCGACAGACTCATGGTCGTTTTAAGGGCTCCGTCGAGGTTAAGGACGGTAAGCTTTACATCAACAACAAGGCCATTGCCGTCTTCTAAGCCCTTGTTCTATAGATTTGTCTCTAACATGTTGGGTCTCGGGGGGCTTCCTCTAGAGACTTGGATGTAAGGGGCTTTACGCATTCGCATAACTTATGAAGTGTGGATGACTCTAGGAGGGGTCTGAGAATGTGCTGTGCCAGCCAGGCTGATAATAGTTTAATTGTTAGCTTGGACTTGTACACAGTCTCATCAGTCTTCAGCTTGGGTCATTGATATTCTGTAAGTCAAAACTT-ATCCATTCACTGTAGTAGGTTGCGGAGGACTTGAAAGTTCTCTCTGCAATTGAGACACTTACCAGGCCATCGCAAGTTGGCAGTGTACGCTACTGATTTTATGGTCGTGGGGGACTTGGGAGCTGGTGCTT-GTGTCGCATGAGGTAGAGTTGATATGGACGGATGGAAGAGAAGCATATGTGTATGTCGCGGGGGACTTGGGGTAAGACGCCTTGCGGCAAGTAGAGTCAA-CCAGTAGTGACTTCTTTTAGTCGTGGGGGACTTTGGTAATGGTAGTGAGCCGGAATAAGGGATGGATAAATGTAGTATGG-ATGGTGACAGGGGGAGCAGCAGAGCGTACGCAGTGGGTATGTATATAGTTGAAAA-GGGATGGGCAGTAGAATTTTGAGAAATTAATGACCTAAGGG-TGATTCTAATAGGCTTGTCAAGAAAAAAGTTAAGTTGAATCAAGCTGGGTCAAGCAAAGTCTAGAAAAGATTTATTGGTAAGTATCAGCTGATATCCTGCTCATATCGAAAACGTACTTTCTAATGTACTAACT-CTAATCCAGACTGGCATGGTTTGCGGCAGCTTGGCACGGCTTTCATGGACGGTGTCCCTGGTATAACACAGGTAAGAATCCTTAGGAACCACAG-GAATCGGT-CAACTTATAAACTGCATAGTGTCCTATTCCGCCTGGAAGCTCATTTACCTACCAATTCACCGTAAGCCATCAATCAGGCACGTTTTGGTGGCATTCCCATTATTCCAATTCCATGGCCGACGGCATTTGGGGCCCGTCAGTTTTCCTGACTTTTGATAACAAGTTATCACAGCTGATAGGATACCATAGCTTAATTATCCATTCGCCCAATGAACCCCTCCAAAGGGGACGAGACTATGACGAGGATCGAATCGTTTTTATAACTGACTGGGTGTAAGTATGACCGTTCTTTGGTGAGGCTCAAGCTAAACACGATGTTCCAGAGCTATCACGCAAGTCAGTAGATGAACACATACATCATGCCAGAAACCCACGTTTTCAAGAAGATTTGTGGGCAACTGACCCCCATTAGACATGAAAGTCCCGGTTGCCCAACTCCCACCGCTCAGACCAGCCCAGTAGCTTACGCCGTCAAGCCAACCACCAGTCTCGCTTTCGGACGCTTCCGTGCTCTCATTCATCATGCCCATGATACCACCCAACCCCGTACTGTGCCAATGATAAGTAATGAGCATATCTTTTGCAACATTAATCCACTCACAGCATTGCACGGTAACCACCGCCGGCCAAGGCGACACCGATGTTAGGTGTCCGGGGAGGAGTTTCGAGCCCTCGGGCAGCCATCATCTGCTCGATTACAGGTTGGACAAGTTTCTCCCGAGCCTCAATGTAGGCTCGTTCACCGGAACCTAAACCAGTCTAGCCGGGAATGATCATAAGTAATGTTCCACATTTTGGTGACGAGGATATTGCAACTTACAGTGGCATTTCTAATCCAAGTAACATGACAATGGGCACATACCGAGGTCACCAACGTGCCTCTCGGAGTCGGTGGGAGCACCGTGGTGCTTTTTAAAGGGGTTGTAATGGGGGCCAGCAGAGGTACAGCCGTTGGTGTTGTCTCCAAACTCGTGGACGTGCATGCCTCGCTTGGCGTCAGCGTCCATGTCCTTAATCTGATCAGTGATTATCATGTCAGCGACCGGATGTTACTCCACGATGAATCCAATGACGTACCTCACCAGTGATGCAAACGGGAGCATTTTCCGACTCCTGGGTGAAGCATACAGTGCCGTGGACGTAGGATTCACCCTTGAGGACAACAACAGCCTATAATGGTTATTTCGCATTGTTTGGATGAAACATCGTAGGGGCGATGAGGCGAGCACGTGGATGTGTGATCGGTGGAGTTGTGCCGAGTAAGAAGACCGGCGTGGTTTCATGATTGCGCAATAAGAT-AGGGGAGGAGGATGGGCGGGAGAGCGCGGAGACCCGAGAGGTGGGAGAGACAGAGGAAGGAAGGGGACCTGCGGTGAGCGATTTTTCGGCAACTTTACCTTGAAGTCCGGCCGGTGAGCCATATCGAGCAATTCATAGTCCAATCGAATCTGACATGTGTCCAGTCAATCCCCTTACTTCTTCAATGCCGGTCTCCTTTATTCTTCATCACTTCTCTCAACTACGGCCCAGGCTTACGCCAAGGTACTTTCCTCTTCTAGGATTCCCGACTTTGACGTCCTCTTTGGCCCTGCTTACAAGGGTATCTCCTTGGCTGCTGTCTCCGCTGTAAGCCTTTACCAGCAGACCGGCAAAGATATCGGTTACTGCTACAACAGGAAGGAGAAGAAGGACGTAAGTCTGTCCTGACCAGTGCGACAGCGATTAGCTCATAGCCAGCAGCATGGTGAGGGCGGTACTATGGTCGGTGCACCTCTCAAGGGACGAATCGTCATCATCGATGATGTTCTCACCTCCGGCAAGGCCATTCGTGAAGCTATTGACATTCTCAAGGCCTCTCCTGAAGCGAAGCTCGTTGGAATTGTCCAGCTTGTCGACAGACAAGAGAAAGGCCAGAGCGGTAGCGGCAAGAGTACCGTACAGGAGGTTGAGGAAGAGTTCGGTGTGCCCGTCGAGCCTATCATTGGTTTGGATGATATCGTGAAGTACTTGGAAAGCTC
		</sequence>
		<sequence>
			<taxon idref="11112"/>
			CCACGCAAGGCAAGATATCATTCATGAAAACGACCGAGTCAAAGACTTCTCCGTCATTGTCACGAAGCTCGTGGAGGGGCAGCATGGCGGCGTTTCGAACTTCGGCGAGGTATTCGATACGATGGTTGAACAGACCGCGGGTACGCATAGATGTTCGGATGATGATCCTCAGACCGACCGTTCGCGCGAGGGCATCAAAAATCTTCAAGAGTGCCTTTGTCTGGTCGTTGGAACCGTTTTCGTAAATGGAGACAAAGACATTGTGGTAGCCCAAGATGGCAGCTGCTCGGAAGAGTGTCGCAAAGATATCAGGGATAACGTCAAACGAGTTGTACAGGTTGATGGCGAAGAAGTACTTGTGCTGCCTCGCTTGCAGATCCCGCTTGATACTGTCCATCCTGTCGTTTCCAGTGGTCGACGCCATGGTCAGGTGGGAATCACTCTTACCGCCAAACAGTTTGCCCAACCAGCCAGAGTTGGACCAAGGCTTCTTGTACCCGAGCTTCATATACCACCGATGTGACTTCCGAATTTGTGCGCTGTTCTTGAGCTACGGTAGCTAACAACTATGTGATAGGTCGTATTGGTCGAATTGTTCTCAGGTATGCTTTTAAATCAACGGGGTAGGACGTCCATGTATCTAACATTCAAGTTAGGAACGCCATCGAGCATGGAGATCTCGAGGTTGTTGCTGTCAACGAGTGAGTGTCCCAAATGTTGACCCATTGGATGAATTACTAAATTGTCCATAGCCCTTTCATTGACTTGGACTACATGGTACGGTACTCCTGTCTGCCCAATAACCTCGTTTAGTACTAACGCTATTGCACAGGTCTACATGTTCAAGTATGACTCCGTAAGTCTTCGATACTTCTAGCGCTCTATATGGCTTATTAACCTGATTCCCGACAGACTCATGGTCGTTTTAAGGGCTCCGTCGAGGTTAAGGACGGTAAGCTTTACATCAACAACAAGGCCATTGCCGTCTTCTAAGCCCTTGTTCTATAGATTTGTCTCTAACATGTTGGGTCTCGGGGGGCTTCCTCTAGAGACTTGGATGTAAGGGGCTTTACGCATTCGCATAACTTATGAAGTGTGGATGACTCTAGGAGGGGTCTGAGAATGTGCTGTGCCAGCCAGGCTGATAATAGTTTAATTGTTAGCTTGGACTTGTACACAGTCTCATCAGTCTTCAGCTTGGGTCATTGATATTCTGTAAGTCAAAACTT-ATCCATTCACTGTAGTAGGTTGCGGAGGACTTGAAAGTTCTCTCTGCAATTGAGACACTTACCAGGCCATCGCAAGTTGGCAGTGTACGCTACTGATTTTATGGTCGTGGGGGACTTGGGAGCTGGTGCTT-GTGTCGCATGAGGTAGAGTTGATATGGACGGATGGAAGAGAAGCATATGTGTATGTCGCGGGGGACTTGGGGTAAGACGCCTTGCGGCAAGTAGAGTCAA-CCAGTAGTGACTTCTTTTAGTCGTGGGGGACTTTGGTAATGGTAGTGAGCCGGAATAAGGGATGGATAAATGTAGTATGG-ATGGTGACAGGGGGAGCAGCAGAGCGTACGCAGTGGGTATGTATATAGTTGAAAA-GGGATGGGCAGTAGAATTTTGAGAAATTAATGACCTAAGGG-TGATTCTAATAGGCTTGTCAAGAAAAAAGTTAAGTTGAATCAAGCTGGGTCAAGCAAAGTCTAGAAAAGATTTATTGGTAAGTATCAGCTGATATCCTGCTCATATCGAAAACGTACTTTCTAATGTACTAACT-CTAATCCAGACTGGCATGGTTTGCGGCAGCTTGGCACGGCTTTCATGGACGGTGTCCCTGGTATAACACAGGTAAGAATCCTTAGGAACCACAG-GAATCGGT-CAACTTATAAACTGCATAGTGTCCTATTCCGCCTGGAAGCTCATTTACCTACCAATTCACCGTAAGCCATCAATCAGGCACGTTTTGGTGGCATTCCCATTATTCCAATTCCATGGCCGACGGCATTTGGGGCCCGTCAGTTTTCCTGACTTTTGATAACAAGTTATCACAGCTGATAGGATACCATAGCTTAATTATCCATTCGCCCAATGAACCCCTCCAAAGGGGACGAGACTATGACGAGGATCGAATCGTTTTTATAACTGACTGGGTGTAAGTATGACCGTTCTTTGGTGAGGCTCAAGCTAAACACGATGTTCCAGAGCTATCACGCAAGTCAGTAGATGAACACATACATCATGCCAGAAACCCACGTTTTCAAGAAGATTTGTGGGCAACTGACCCCCATTAGACATGAAAGTCCCGGTTGCCCAACTCCCACCGCTCAGACCAGCCCAGTAGCTTACGCCGTCAAGCCAACCACCAGTCTCGCTTTCGGACGCTTCCGTGCTCTCATTCATCATGCCCATGATACCACCCAACCCCGTACTGTGCCAATGATAAGTAATGAGCATATCTTTTGCAACATTAATCCACTCACAGCATTGCACGGTAACCACCGCCGGCCAAGGCGACACCGATGTTAGGTGTCCGGGGAGGAGTTTCGAGCCCTCGGGCAGCCATCATCTGCTCGATTACAGGTTGGACAAGTTTCTCCCGAGCCTCAATGTAGGCTCGTTCACCGGAACCTAAACCAGTCTAGCCGGGAATGATCATAAGTAATGTTCCACATTTTGGTGACGAGGATATTGCAACTTACAGTGGCATTTCTAATCCAAGTAACATGACAATGGGCACATACCGAGGTCACCAACGTGCCTCTCGGAGTCGGTGGGAGCACCGTGGTGCTTTTTAAAGGGGTTGTAATGGGGGCCAGCAGAGGTACAGCCGTTGGTGTTGTCTCCAAACTCGTGGACGTGCATGCCTCGCTTGGCGTCAGCGTCCATGTCCTTAATCTGATCAGTGATTATCATGTCAGCGACCGGATGTTACTCCACGATGAATCCAATGACGTACCTCACCAGTGATGCAAACGGGAGCATTTTCCGACTCCTGGGTGAAGCATACAGTGCCGTGGACGTAGGATTCACCCTTGAGGACAACAACAGCCTATAATGGTTATTTCGCATTGTTTGGATGAAACATCGTAGGGGCGATGAGGCGAGCACGTGGATGTGTGATCGGTGGAGTTGTGCCGAGTAAGAAGACCGGCGTGGTTTCATGATTGCGCAATAAGAT-AGGGGAGGAGGATGGGCGGGAGAGCGCGGAGACCCGAGAGGTGGGAGAGACAGAGGAAGGAAGGGGACCTGCGGTGAGCGATTTTTCGGCAACTTTACCTTGAAGTCCGGCCGGTGAGCCATATCGAGCAATTCATAGTCCAATCGAATCTGACATGTGTCCAGTCAATCCCCTTACTTCTTCAATGCCGGTCTCCTTTATTCTTCATCACTTCTCTCAACTACGGCCCAGGCTTACGCCAAGGTACTTTCCTCTTCTAGGATTCCCGACTTTGACGTCCTCTTTGGCCCTGCTTACAAGGGTATCTCCTTGGCTGCTGTCTCCGCTGTAAGCCTTTACCAGCAGACCGGCAAAGATATCGGTTACTGCTACAACAGGAAGGAGAAGAAGGACGTAAGTCTGTCCTGACCAGTGCGACAGCGATTAGCTCATAGCCAGCAGCATGGTGAGGGCGGTACTATGGTCGGTGCACCTCTCAAGGGACGAATCGTCATCATCGATGATGTTCTCACCTCCGGCAAGGCCATTCGTGAAGCTATTGACATTCTCAAGGCCTCTCCTGAAGCGAAGCTCGTTGGAATTGTCCAGCTTGTCGACAGACAAGAGAAAGGCCAGAGCGGTAGCGGCAAGAGTACCGTACAGGAGGTTGAGGAAGAGTTCGGTGTGCCCGTCGAGCCTATCATTGGTTTGGATGATATCGTGAAGTACTTGGAAAGCTC
		</sequence>
		<sequence>
			<taxon idref="1111I_08"/>
			CCACGCAAGGCAAGATATCATTCATGAAAACGACCGAGTCAAAGACTTCTCCGTCATTGTCACGAAGCTCGTGGAGGGGCAGCATGGCGGCGTTTCGAACTTCGGCGAGGTATTCGATACGATGGTTGAACAGACCGCGGGTACGCATAGATGTTCGGATGATGATCCTCAGACCGACCGTTCGCGCGAGGGCATCAAAAATCTTCAAGAGTGCCTTTGTCTGGTCGTTGGAACCGTTTTCGTAAATGGAGACAAAGACATTGTGGTAGCCCAAGATGGCAGCTGCTCGGAAGAGTGTCGCAAAGATATCAGGGATAACGTCAAACGAGTTGTACAGGTTGATGGCGAAGAAGTACTTGTGCTGCCTCGCTTGCAGATCCCGCTTGATACTGTCCATCCTGTCGTTTCCAGTGGTCGACGCCATGGTCAGGTGGGAATCACTCTTACCGCCAAACAGTTTGCCCAACCAGCCAGAGTTGGACCAAGGCTTCTTGTACCCGAGCTTCATATACCACCGATGTGACTTCCGAATTTGTGCGCTGTTCTTGAGCTACGGTAGCTAACAACTATGTGATAGGTCGTATTGGTCGAATTGTTCTCAGGTATGCTTTTAAATCAACGGGGTAGGACGTCCATGTATCTAACATTCAAGTTAGGAACGCCATCGAGCATGGAGATCTCGAGGTTGTTGCTGTCAACGAGTGAGTGTCCCAAATGTTGACCCATTGGATGAATTACTAAATTGTCCATAGCCCTTTCATTGACTTGGACTACATGGTACGGTACTCCTGTCTGCCCAATAACCTCGTTTAGTACTAACGCTATTGCACAGGTCTACATGTTCAAGTATGACTCCGTAAGTCTTCGATACTTCTAGCGCTCTATATGGCTTATTAACCTGATTCCCGACAGACTCATGGTCGTTTTAAGGGCTCCGTCGAGGTTAAGGACGGTAAGCTTTACATCAACAACAAGGCCATTGCCGTCTTCTAAGCCCTTGTTCTATAGATTTGTCTCTAACATGTTGGGTCTCGGGGGGCTTCCTCTAGAGACTTGGATGTAAGGGGCTTTACGCATTCGCATAACTTATGAAGTGTGGATGACTCTAGGAGGGGTCTGAGAATGTGCTGTGCCAGCCAGGCTGATAATAGTTTAATTGTTAGCTTGGACTTGTACACAGTCTCATCAGTCTTCAGCTTGGGTCATTGATATTCTGTAAGTCAAAACTT-ATCCATTCACTGTAGTAGGTTGCGGAGGACTTGAAAGTTCTCTCTGCAATTGAGACACTTACCAGGCCATCGCAAGTTGGCAGTGTACGCTACTGATTTTATGGTCGTGGGGGACTTGGGAGCTGGTGCTT-GTGTCGCATGAGGTAGAGTTGATATGGACGGATGGAAGAGAAGCATATGTGTATGTCGCGGGGGACTTGGGGTAAGACGCCTTGCGGCAAGTAGAGTCAA-CCAGTAGTGACTTCTTTTAGTCGTGGGGGACTTTGGTAATGGTAGTGAGCCGGAATAAGGGATGGATAAATGTAGTATGG-ATGGTGACAGGGGGAGCAGCAGAGCGTACGCAGTGGGTATGTATATAGTTGAAAA-GGGATGGGCAGTAGAATTTTGAGAAATTAATGACCTAAGGG-TGATTCTAATAGGCTTGTCAAGAAAAAAGTTAAGTTGAATCAAGCTGGGTCAAGCAAAGTCTAGAAAAGATTTATTGGTAAGTATCAGCTGATATCCTGCTCATATCGAAAACGTACTTTCTAATGTACTAACT-CTAATCCAGACTGGCATGGTTTGCGGCAGCTTGGCACGGCTTTCATGGACGGTGTCCCTGGTATAACACAGGTAAGAATCCTTAGGAACCACAG-GAATCGGT-CAACTTATAAACTGCATAGTGTCCTATTCCGCCTGGAAGCTCATTTACCTACCAATTCACCGTAAGCCATCAATCAGGCACGTTTTGGTGGCATTCCCATTATTCCAATTCCATGGCCGACGGCATTTGGGGCCCGTCAGTTTTCCTGACTTTTGATAACAAGTTATCACAGCTGATAGGATACCATAGCTTAATTATCCATTCGCCCAATGAACCCCTCCAAAGGGGACGAGACTATGACGAGGATCGAATCGTTTTTATAACTGACTGGGTGTAAGTATGACCGTTCTTTGGTGAGGCTCAAGCTAAACACGATGTTCCAGAGCTATCACGCAAGTCAGTAGATGAACACATACATCATGCCAGAAACCCACGTTTTCAAGAAGATTTGTGGGCAACTGACCCCCATTAGACATGAAAGTCCCGGTTGCCCAACTCCCACCGCTCAGACCAGCCCAGTAGCTTACGCCGTCAAGCCAACCACCAGTCTCGCTTTCGGACGCTTCCGTGCTCTCATTCATCATGCCCATGATACCACCCAACCCCGTACTGTGCCAATGATAAGTAATGAGCATATCTTTTGCAACATTAATCCACTCACAGCATTGCACGGTAACCACCGCCGGCCAAGGCGACACCGATGTTAGGTGTCCGGGGAGGAGTTTCGAGCCCTCGGGCAGCCATCATCTGCTCGATTACAGGTTGGACAAGTTTCTCCCGAGCCTCAATGTAGGCTCGTTCACCGGAACCTAAACCAGTCTAGCCGGGAATGATCATAAGTAATGTTCCACATTTTGGTGACGAGGATATTGCAACTTACAGTGGCATTTCTAATCCAAGTAACATGACAATGGGCACATACCGAGGTCACCAACGTGCCTCTCGGAGTCGGTGGGAGCACCGTGGTGCTTTTTAAAGGGGTTGTAATGGGGGCCAGCAGAGGTACAGCCGTTGGTGTTGTCTCCAAACTCGTGGACGTGCATGCCTCGCTTGGCGTCAGCGTCCATGTCCTTAATCTGATCAGTGATTATCATGTCAGCGACCGGATGTTACTCCACGATGAATCCAATGACGTACCTCACCAGTGATGCAAACGGGAGCATTTTCCGACTCCTGGGTGAAGCATACAGTGCCGTGGACGTAGGATTCACCCTTGAGGACAACAACAGCCTATAATGGTTATTTCGCATTGTTTGGATGAAACATCGTAGGGGCGATGAGGCGAGCACGTGGATGTGTGATCGGTGGAGTTGTGCCGAGTAAGAAGACCGGCGTGGTTTCATGATTGCGCAATAAGAT-AGGGGAGGAGGATGGGCGGGAGAGCGCGGAGACCCGAGAGGTGGGAGAGACAGAGGAAGGAAGGGGACCTGCGGTGAGCGATTTTTCGGCAACTTTACCTTGAAGTCCGGCCGGTGAGCCATATCGAGCAATTCATAGTCCAATCGAATCTGACATGTGTCCAGTCAATCCCCTTACTTCTTCAATGCCGGTCTCCTTTATTCTTCATCACTTCTCTCAACTACGGCCCAGGCTTACGCCAAGGTACTTTCCTCTTCTAGGATTCCCGACTTTGACGTCCTCTTTGGCCCTGCTTACAAGGGTATCTCCTTGGCTGCTGTCTCCGCTGTAAGCCTTTACCAGCAGACCGGCAAAGATATCGGTTACTGCTACAACAGGAAGGAGAAGAAGGACGTAAGTCTGTCCTGACCAGTGCGACAGCGATTAGCTCATAGCCAGCAGCATGGTGAGGGCGGTACTATGGTCGGTGCACCTCTCAAGGGACGAATCGTCATCATCGATGATGTTCTCACCTCCGGCAAGGCCATTCGTGAAGCTATTGACATTCTCAAGGCCTCTCCTGAAGCGAAGCTCGTTGGAATTGTCCAGCTTGTCGACAGACAAGAGAAAGGCCAGAGCGGTAGCGGCAAGAGTACCGTACAGGAGGTTGAGGAAGAGTTCGGTGTGCCCGTCGAGCCTATCATTGGTTTGGATGATATCGTGAAGTACTTGGAAAGCTC
		</sequence>
		<sequence>
			<taxon idref="1219"/>
			CCACGCAAGGCAAGATATCATTCATGAAAACGACCGAGTCAAAGACTTCTCCGTCATTGTCACGAAGCTCGTGGAGGGGCAGCATGGCGGCGTTTCGAACTTCGGCGAGGTATTCGATACGATGGTTGAACAGACCGCGGGTACGCATAGATGTTCGGATGATGATCCTCAGACCGACCGTTCGCGCGAGGGCATCAAAAATCTTCAAGAGTGCCTTTGTCTGGTCGTTGGAACCGTTTTCGTAAATGGAGACAAAGACATTGTGGTAGCCCAAGATGGCAGCTGCTCGGAAGAGTGTCGCAAAGATATCAGGGATAACGTCAAACGAGTTGTACAGGTTGATGGCGAAGAAGTACTTGTGCTGCCTCGCTTGCAGATCCCGCTTGATACTGTCCATCCTGTCGTTTCCAGTGGTCGACGCCATGGTCAGGTGGGAATCACTCTTACCGCCAAACAGTTTGCCCAACCAGCCAGAGTTGGACCAAGGCTTCTTGTACCCGAGCTTCATATACCACCGATGTGACTTCCGAATTTGTGCGCTGTTCTTGAGCTACGGTAGCTAACAACTATGTGATAGGTCGTATTGGTCGAATTGTTCTCAGGTATGCTTTTAAATCAACGGGGTAGGACGTCCATGTATCTAACATTCAAGTTAGGAACGCCATCGAGCATGGAGATCTCGAGGTTGTTGCTGTCAACGAGTGAGTGTCCCAAATGTTGACCCATTGGATGAATTACTAAATTGTCCATAGCCCTTTCATTGACTTGGACTACATGGTACGGTACTCCTGTCTGCCCAATAACCTCGTTTAGTACTAACGCTATTGCACAGGTCTACATGTTCAAGTATGACTCCGTAAGTCTTCGATACTTCTAGCGCTCTATATGGCTTATTAACCTGATTCCCGACAGACTCATGGTCGTTTTAAGGGCTCCGTCGAGGTTAAGGACGGTAAGCTTTACATCAACAACAAGGCCATTGCCGTCTTCTAAGCCCTTGTTCTATAGATTTGTCTCTAACATGTTGGGTCTCGGGGGGCTTCCTCTAGAGACTTGGATGTAAGGGGCTTTACGCATTCGCATAACTTATGAAGTGTGGATGACTCTAGGAGGGGTCTGAGAATGTGCTGTGCCAGCCAGGCTGATAATAGTTTAATTGTTAGCTTGGACTTGTACACAGTCTCATCAGTCTTCAGCTTGGGTCATTGATATTCTGTAAGTCAAAACTT-ATCCATTCACTGTAGTAGGTTGCGGAGGACTTGAAAGTTCTCTCTGCAATTGAGACACTTACCAGGCCATCGCAAGTTGGCAGTGTACGCTACTGATTTTATGGTCGTGGGGGACTTGGGAGCTGGTGCTT-GTGTCGCATGAGGTAGAGTTGATATGGACGGATGGAAGAGAAGCATATGTGTATGTCGCGGGGGACTTGGGGTAAGACGCCTTGCGGCAAGTAGAGTCAA-CCAGTAGTGACTTCTTTTAGTCGTGGGGGACTTTGGTAATGGTAGTGAGCCGGAATAAGGGATGGATAAATGTAGTATGG-ATGGTGACAGGGGGAGCAGCAGAGCGTACGCAGTGGGTATGTATATAGTTGAAAA-GGGATGGGCAGTAGAATTTTGAGAAATTAATGACCTAAGGG-TGATTCTAATAGGCTTGTCAAGAAAAAAGTTAAGTTGAATCAAGCTGGGTCAAGCAAAGTCTAGAAAAGATTTATTGGTAAGTATCAGCTGATATCCTGCTCATATCGAAAACGTACTTTTTAATGTACTAACT-CTAATCCAGACTGGCATGGTTTGCGGCAGCTTGGCACGGCTTTCATGGACGGTGTCCCTGGTATAACACAGGTAAGAATCCTTAGGAACCACAG-GAATCGGT-CAACTTATAAACTGCATAGTGTCCTATTCCGCCTGGAAGCTCATTTACCTACCAATTCACCGTAAGCCATCAATCAGGCACGTTTTGGTGGCATTCCCATTATTCCAATTCCATGGCCGACGGCATTTGGGGCCCGTCAGTTTTCCTGACTTTTGATAACAAGTTATCACAGCTGATAGGATACCATAGCTTAATTATCCATTCGCCCAATGAACCCCTCCAAAGGGGACGAGACTATGACGAGGATCGAATCGTTTTTATAACTGACTGGGTGTAAGTATGACCGTTCTTTGGTGAGGCTCAAGCTAAACACGATGTTCCAGAGCTATCACGCAAGTCAGTAGATGAACACATACATCATGCCAGAAACCCACGTTTTCAAGAAGATTTGTGGGCAACTGACCCCCATTAGACATGAAAGTCCCGGTTGCCCAACTCCCACCGCTCAGACCAGCCCAGTAGCTTACGCCGTCAAGCCAACCACCAGTCTCGCTTTCGGACGCTTCCGTGCTCTCATTCATCATGCCCATGATACCACCCAACCCCGTACTGTGCCAATGATAAGTAATGAGCATATCTTTTGCAACATTAATCCACTCACAGCATTGCACGGTAACCACCGCCGGCCAAGGCGACACCGATGTTAGGTGTCCGGGGAGGAGTTTCGAGCCCTCGGGCAGCCATCATCTGCTCGATTACAGGTTGGACAAGTTTCTCCCGAGCCTCAATGTAGGCTCGTTCACCGGAACCTAAACCAGTCTAGCCGGGAATGATCATAAGTAATGTTCCACATTTTGGTGACGAGGATATTGCAACTTACAGTGGCATTTCTAATCCAAGTAACATGACAATGGGCACATACCGAGGTCACCAACGTGCCTCTCGGAGTCGGTGGGAGCACCGTGGTGCTTTTTAAAGGGGTTGTAATGGGGGCCAGCAGAGGTACAGCCGTTGGTGTTGTCTCCAAACTCGTGGACGTGCATGCCTCGCTTGGCGTCAGCGTCCATGTCCTTAATCTGATCAGTGATTATCATGTCAGCGACCGGATGTTACTCCACGATGAATCCAATGACGTACCTCACCAGTGATGCAAACGGGAGCATTTTCCGACTCCTGGGTGAAGCATACAGTGCCGTGGACGTAGGATTCACCCTTGAGGACAACAACAGCCTATAATGGTTATTTCGCATTGTTTGGATGAAACATCGTAGGGGCGATGAGGCGAGCACGTGGATGTGTGATCGGTGGAGTTGTGCCGAGTAAGAAGACCGGCGTGGTTTCATGATTGCGCAATAAGAT-AGGGGAGGAGGATGGGCGGGAGAGCGCGGAGACCCGAGAGGTGGGAGAGACAGAGGAAGGAAGGGGACCTGCGGTGAGCGATTTTTCGGCAACTTTACCTTGAAGTCCGGCCGGTGAGCCATATCGAGCAATTCATAGTCCAATCGAATCTGACATGTGTCCAGTCAATCCCCTTACTTCTTCAATGCCGGTCTCCTTTATTCTTCATCACTTCTCTCAACTACGGCCCAGGCTTACGCCAAGGTACTTTCCTCTTCTAGGATTCCCGACTTTGACGTCCTCTTTGGCCCTGCTTACAAGGGTATCTCCTTGGCTGCTGTCTCCGCTGTAAGCCTTTACCAGCAGACCGGCAAAGATATCGGTTACTGCTACAACAGGAAGGAGAAGAAGGACGTAAGTCTGTCCTGACCAGTGCGACAGCGATTAGCTCATAGCCAGCAGCATGGTGAGGGCGGTACTATGGTCGGTGCACCTCTCAAGGGACGAATCGTCATCATCGATGATGTTCTCACCTCCGGCAAGGCCATTCGTGAAGCTATTGACATTCTCAAGGCCTCTCCTGAAGCGAAGCTCGTTGGAATTGTCCAGCTTGTCGACAGACAAGAGAAAGGCCAGAGCGGTAGCGGCAAGAGTACCGTACAGGAGGTTGAGGAAGAGTTCGGTGTGCCCGTCGAGCCTATCATTGGTTTGGATGATATCGTGAAGTACTTGGAAAGCTC
		</sequence>
		<sequence>
			<taxon idref="1291_09"/>
			CCACGCAAGGCAAGATATCATTCATGAAAACGACCGAGTCAAAGACTTCTCCGTCATTGTCACGAAGCTCGTGGAGGGGCAGCATGGCGGCGTTTCGAACTTCGGCGAGGTATTCGATACGATGGTTGAACAGACCGCGGGTACGCATAGATGTTCGGATGATGATCCTCAGACCGACCGTTCGCGCGAGGGCATCAAAAATCTTCAAGAGTGCCTTTGTCTGGTCGTTGGAACCGTTTTCGTAAATGGAGACAAAGACATTGTGGTAGCCCAAGATGGCAGCTGCTCGGAAGAGTGTCGCAAAGATATCAGGGATAACGTCAAACGAGTTGTACAGGTTGATGGCGAAGAAGTACTTGTGCTGCCTCGCTTGCAGATCCCGCTTGATACTGTCCATCCTGTCGTTTCCAGTGGTCGACGCCATGGTCAGGTGGGAATCACTCTTACCGCCAAACAGTTTGCCCAACCAGCCAGAGTTGGACCAAGGCTTCTTGTACCCGAGCTTCATATACCACCGATGTGACTTCCGAATTTGTGCGCTGTTCTTGAGCTACGGTAGCTAACAACTATGTGATAGGTCGTATTGGTCGAATTGTTCTCAGGTATGCTTTTAAATCAACGGGGTAGGACGTCCATGTATCTAACATTCAAGTTAGGAACGCCATCGAGCATGGAGATCTCGAGGTTGTTGCTGTCAACGAGTGAGTGTCCCAAATGTTGACCCATTGGATGAATTACTAAATTGTCCATAGCCCTTTCATTGACTTGGACTACATGGTACGGTACTCCTGTCTGCCCAATAACCTCGTTTAGTACTAACGCTATTGCACAGGTCTACATGTTCAAGTATGACTCCGTAAGTCTTCGATACTTCTAGCGCTCTATATGGCTTATTAACCTGATTCCCGACAGACTCATGGTCGTTTTAAGGGCTCCGTCGAGGTTAAGGACGGTAAGCTTTACATCAACAACAAGGCCATTGCCGTCTTCTAAGCCCTTGTTCTATAGATTTGTCTCTAACATGTTGGGTCTCGGGGGGCTTCCTCTAGAGACTTGGATGTAAGGGGCTTTACGCATTCGCATAACTTATGAAGTGTGGATGACTCTAGGAGGGGTCTGAGAATGTGCTGTGCCAGCCAGGCTGATAATTGTTTAATTGTTAGCTTGGACTTGTACACAGTCTCATCAGTCTTCAGCTTGGGTCATTGATATTCTGTAAGTCAAAACTT-ATCGATTCACTGTAGTAGGTTGCGGAGGACTTGAAAGTTCTCTCTGCAATTGAGACACTTACCAGGCCATCGCAAGTTGGCAGTGTACACTACTGATTTTACGGTCGTGGGGGACTTGGGAGCTGGTGCTT-GTGTCGCATGAGGTAGAGTTGATATGGATGGATGGAAGAGAAGCATATG--TATGTCGTGGGGGACTTGGGGTAAGACGCCTTGCGGCAAGTAGAGTCAAACCAGTAGTGACTTCTTTTGGTCATGGGGGACTTTGGTAATGGTAGTGAGCCGGAATAAGGGATGGATAAATGTAGTATGG-ATGGTGACAGGGGGAGCAGCAGAGCGTACGCAGTGGGTATGTATATAGTTGAAAA-GGGATGGGCAGTAGAATTTTGAGGAATTAATGACCTAAGGG-TGGTTCTAATAGGCTTGTCAAGAAAAAAGTTAAGTTGAATCAAGCTGGGTCAAGCAAAGTCTAGAAAAGATTTATTGGTAAGTATCAGCTGATATCCTGCTCATATCGAAAACGTACTTTTTAATGTACTAACT-CTAATCCAGACTGGCATGGTTTGCGGCAGCTTGGCACGGCTTTCATGGACGGTGTCCCTGGTATAACACAGGTAAGAATCCTTAGGAACCACAG-GAATCGGT-CAACTTATAAACTGCATAGTGTCCTATTCCGCCTGGAAGCTCATTTACCTACCAATTCACCGTAAGCCATCAATCAGGCACGTTTTGGTGGCATTCCCATTATTCCAATTCCATGGCCGACGGCATTTGGGGCCCGTCAGTTTTCCTGACTTTTGATAACAAGTTATCACAGCTGATAGGATACCATAGCTTAATTATCCATTCGCCCAATGAACCCCTCCAAAGGGGACGAGACTATGACGAGGATCGAATCGTTTTTATAACTGACTGGGTGTAAGTATGACCGTTCTTTGGTGAGGCTCAAGCTAAACACGATGTTCCAGAGCTATCACGCAAGTCAGTAGATGAACACATACATCATGCCAGAAACCCACGTTTTCAAGAAGATTTGTGGGCAACTGACCCCCATTAGACATGAAAGTCCCGGTTGCCCAACTCCCACCGCTCAGACCAGCCCAGTAGCTTACGCCGTCAAGCCAACCACCAGTCTCGCTTTCGGACGCTTCCGTGCTCTCATTCATCATGCCCATGATACCACCCAACCCCGTACTGTGCCAATGATAAGTAATGAGCATATCTTTTGCAACATTAATCCACTCACAGCATTGCACGGTAACCACCGCCGGCCAAGGCGACACCGATGTTAGGTGTCCGGGGAGGAGTTTCGAGCCCTCGGGCAGCCATCATCTGCTCGATTACAGGTTGGACAAGTTTCTCACGAGCCTCAATGTAGGCTCGTTCACCGGAACCTAAACCAGTCTAGCCGGGAATGATCATAAGTAATGTTCCACATTTTGGTGACGAGGATATTGCAACTTACAGTGGCATTTCTAATCCAAGTAACATGACAATGGGCACATACCGAGGTCACCAACGTGCCTCTCGGAGTCGGTGGGAGCACCGTGGTGCTTTTTAAAGGGGTTGTAATGGGGGCCAGCAGAGGTACAGCCGTTGGTGTTGTCTCCAAACTCGTGGACGTGCATGCCTCGCTTGGCGTCAGCGTCCATGTCCTTAATCTGATCAGTGATTATCATGTCAGCGACCGGATGTTACTCCACGATGAATCCAATGACGTACCTCACCAGTGATGCAAACGGGAGCATTTTCCGACTCCTGGGTGAAGCATACAGTGCCGTGGACGTAGGATTCACCCTTGAGGACAACAACAGCCTATAATGGTTATTTCGCATTGTTTGGATGAAACATCGTAGGGGCGATGAGGCGAGCACGTGGATGTGTGATCGGTGGAGTTGTGCCGAGTAAGAAGACCGGCGTGGTTTCATGATTGCGCAATAAGAT-AGGGGAGGAGGATGGGCGGGAGAGCGCGGAGACCCGAGAGGTGGGAGAGACAGAGGAAGGAAGGGGACCTGCGGTGAGCGATTTTTCGGCAACTTTACCTTGAAGTCCGGCCGGTGAGCCATATCGAGCAATTCATAGTCCAATCGAATCTGACATGTGTCCAGTCAATCCCCTTACTTCTTCAATGCCGGTCTCCTTTATTCTTCATCACTTCTCTCAACTACGGCCCAGGCTTACGCCAAGGTACTTTCCTCTTCTAGGATTCCCGACTTTGACGTCCTCTTTGGCCCTGCTTACAAGGGTATCTCCTTGGCTGCTGTCTCCGCTGTAAGCCTTTACCAGCAGACCGGCAAAGATATCGGTTACTGCTACAACAGGAAGGAGAAGAAGGACGTAAGTCTGTCCTGACCAGTGCGACAGCGATTAGCTCATAGCCAGCAGCATGGTGAGGGCGGTACTATGGTCGGTGCACCTCTCAAGGGACGAATCGTCATCATCGATGATGTTCTCACCTCTGGCAAGGCCATTCGTGAAGCTATTGACATTCTCAAGGCCTCTCCTGAAGCGAAGCTCGTTGGAATTGTCCAGCTTGTCGACAGACAAGAGAAAGGCCAGAGCGGTAGCGGCAAGAGTACCGTACAGGAGGTTGAGGAAGAGTTCGGTGTGCCCGTCGAGCCTATCATTGGTTTGGATGATATCGTGAAGTACTTGGAAAGCTC
		</sequence>
		<sequence>
			<taxon idref="1_488"/>
			CCACGCAAGGCAAGATATCATTCATGAAAACGACCGAGTCAAAGACTTCTCCGTCATTGTCACGAAGCTCGTGGAGGGGCAGCATGGCGGCGTTTCGAACTTCGGCGAGGTATTCGATACGATGGTTGAACAGACCGCGGGTACGCATAGATGTTCGGATGATGATCCTCAGACCGACCGTTCGCGCGAGGGCATCAAAAATCTTCAAGAGTGCCTTTGTCTGGTCGTTGGAACCGTTTTCGTAAATGGAGACAAAGACATTGTGGTAGCCCAAGATGGCAGCTGCTCGGAAGAGTGTCGCAAAGATATCAGGGATAACGTCAAACGAGTTGTACAGGTTGATGGCGAAGAAGTACTTGTGCTGCCTCGCTTGCAGATCCCGCTTGATACTGTCCATCCTGTCGTTTCCAGTGGTCGACGCCATGGTCAGGTGGGAATCACTCTTACCGCCAAACAGTTTGCCCAACCAGCCAGAGTTGGACCAAGGCTTCTTGTACCCGAGCTTCATATACCACCGATGTGACTTCCGAATTTGTGCGCTGTTCTTGAGCTACGGTAGCTAACAACTATGTGATAGGTCGTATTGGTCGAATTGTTCTCAGGTATGCTTTTAAATCAACGGGGTAGGACGTCCATGTATCTAACATTCAAGTTAGGAACGCCATCGAGCATGGAGATCTCGAGGTTGTTGCTGTCAACGAGTGAGTGTCCCAAATGTTGACCCATTGGATGAATTACTAAATTGTCCATAGCCCTTTCATTGACTTGGACTACATGGTACGGTACTCCTGTCTGCCCAATAACCTCGTTTAGTACTAACGCTATTGCACAGGTCTACATGTTCAAGTATGACTCCGTAAGTCTACGATACTTCTAGCGCTCTATATGGCTTATTAACCTGATTCCCGACAGACTCATGGTCGTTTTAAGGGCTCCGTCGAGGTTAAGGACGGTAAGCTTTACATCAACAACAAGGCCATTGCCGTCTTCTAAGCCCTTGTTCTATAGATTTGTCTCTAACATGTTGGGTCTCGGGGGGCTTCCTCTAGAGACTTGGATGTAAGGGGCTTTACGCATTCGCATAACTTATGAAGTGTGGATGACTCTAGGAGGGGTCTGAGAATGTGCTGTGCCAGCCAGGCTGATAATAGTTTAATTGTTAGCTTGGACTTGTACACAGTCTCATCAGTCTTCAGCTTGGGTCATTGATATTCTGTAAGTCAAAACTT-ATCCATTCACTGTAGTAGGTTGCGGAGGACTTGAAAGTTCTCTCTGCAATTGAGACACTTACCAGGCCATCGCAAGTTGGCAGTGTACGCTACTGATTTTATGGTCGTGGGGGACTTGGGAGCTGGTGCTT-GTGTCGCATGAGGTAGAGTTGATATGGACGGATGGAAGAGAAGCATATGTGTATGTCGCGGGGGACTTGGGGTAAGACGCCTTGCGGCAAGTAGAGTCAA-CCAGTAGTGACTTCTTTTAGTCGTGGGGGACTTTGGTAATGGTAGTGAGCCGGAATAAGGGATGGATAAATGTAGTATGG-ATGGTGACAGGGGGAGCAGCAGAGCGTACGCAGTGGGTATGTATATAGTTGAAAA-GGGATGGGCAGTAGAATTTTGAGAAATTAATGACCTAAGGG-TGATTCTAATAGGCTTGTCAAGAAAAAAGTTAAGTTGAATCAAGCTGGGTCAAGCAAAGTCTAGAAAAGATTTATTGGTAAGTATCAGCTGATATCCTGCTCATATCGAAAACGTACTTTTTAATGTACTAACT-CTAATCCAGACTGGCATGGTTTGCGGCAGCTTGGCACGGCTTTCATGGACGGTGTCCCTGGTATAACACAGGTAAGAATCCTTAGGAACCACAG-GAATCGGT-CAACTTATAAACTGCATAGTGTCCTATTCCGCCTGGAAGCTCATTTACCTACCAATTCACCGTAAGCCATCAATCAGGCACGTTTTGGTGGCATTCCCATTATTCCAATTCCATGGCCGACGGCATTTGGGGCCCGTCAGTTTTCCTGACTTTTGATAACAAGTTATCACAGCTGATAGGATACCATAGCCTAATTATCCATTCGCCCAATGAACCCCTCCAAAGGGGACGAGACTATGACGAGGATCGAATCGTTTTTATAACTGACTGGGTGTAAGTATGACCGTTCTTTGGTGAGGCTCAAGCTAAACACGATGTTCCAGAGCTATCACGCAAGTCAGTAGATGAACACATACATCATGCCAGAAACCCACGTTTTCAAGAAGATTTGTGGGCAACTGACCCCCATTAGACATGAAAGTCCCGGTTGCCCAACTCCCACCGCTCAGACCAGCCCAGTAGCTTACGCCGTCAAGCCAACCACCAGTCTCGCTTTCGGACGCTTCCGTGCTCTCATTCATCATGCCCATGATACCACCCAACCCCGTACTGTGCCAATGATAAGTAATGAGCATATCTTTTGCAACATTAATCCACTCACAGCATTGCACGGTAACCACCGCCGGCCAAGGCGACACCGATGTTAGGTGTCCGGGGAGGAGTTTCGAGCCCTCGGGCAGCCATCATCTGCTCGATTACAGGTTGGACAAGTTTCTCCCGAGCCTCAATGTAGGCTCGTTCACCGGAACCTAAACCAGTCTAGCCGGGAATGATCATAAGTAATGTTCCACATTTTGGTGACGAGGATATTGCAACTTACAGTGGCATTTCTAATCCAAGTAACATGACAATGGGCACATACCGAGGTCACCAACGTGCCTCTCGGAGTCGGTGGGAGCACCGTGGTGCTTTTTAAAGGGGTTGTAATGGGGGCCAGCAGAGGTACAGCCGTTGGTGTTGTCTCCAAACTCGTGGACGTGCATGCCTCGCTTGGCGTCAGCGTCCATGTCCTTAATCTGATCAGTGATTATCATGTCAGCGACCGGATGTTACTCCACGATGAATCCAATGACGTACCTCACCAGTGATGCAAACGGGAGCATTTTCCGACTCCTGGGTGAAGCATACAGTGCCGTGGACGTAGGATTCACCCTTGAGGACAACAACAGCCTATAATGGTTATTTCGCATTGTTTGGATGAAACATCGTAGGGGCGATGAGGCGAGCACGTGGATGTGTGATCGGTGGAGTTGTGCCGAGTAAGAAGACCGGCGTGGTTTCATGATTGCGCAATAAGAT-AGGGGAGGAGGATGGGCGGGAGAGCGCGGAGACCCGAGAGGTGGGAGAGACAGAGGAAGGAAGGGGACCTGCGGTGAGCGATTTTTCGGCAACTTTACCTTGAAGTCCGGCCGGTGAGCCATATCGAGCAATTCATAGTCCAATCGAATCTGACATGTGTCCAGTCAATCCCCTTACTTCTTCAATGCCGGTCTCCTTTATTCTTCATCACTTCTCTCAACTACGGCCCAGGCTTACGCCAAGGTACTTTCCTCTTCTAGGATTCCCGACTTTGACGTCCTCTTTGGCCCTGCTTACAAGGGTATCTCCTTGGCTGCTGTCTCCGCTGTAAGCCTTTACCAGCAGACCGGCAAAGATATCGGTTACTGCTACAACAGGAAGGAGAAGAAGGACGTAAGTCTGTCCTGACCAGTGCGACAGCGATTAGCTCATAGCCAGCAGCATGGTGAGGGCGGTACTATGGTCGGTGCACCTCTCAAGGGACGAATCGTCATCATCGATGATGTTCTCACCTCTGGCAAGGCCATTCGTGAAGCTATTGACATTCTCAAGGCCTCTCCTGAAGCGAAGCTCGTTGGAATTGTCCAGCTTGTCGACAGACAAGAGAAAGGCCAGAGCGGTAGCGGCAAGAGTACCGTACAGGAGGTTGAGGAAGAGTTCGGTGTGCCCGTCGAGCCTATCATTGGTTTGGATGATATCGTGAAGTACTTGGAAAGCTC
		</sequence>
		<sequence>
			<taxon idref="1_489"/>
			CCACGCAAGGCAAGATATCATTCATGAAAACGACCGAGTCAAAGACTTCTCCGTCATTGTCACGAAGCTCGTGGAGGGGCAGCATGGCGGCGTTTCGAACTTCGGCGAGGTATTCGATACGATGGTTGAACAGACCGCGGGTACGCATAGATGTTCGGATGATGATCCTCAGACCGACCGTTCGCGCGAGGGCATCAAAAATCTTCAAGAGTGCCTTTGTCTGGTCGTTGGAACCGTTTTCGTAAATGGAGACAAAGACATTGTGGTAGCCCAAGATGGCAGCTGCTCGGAAGAGTGTCGCAAAGATATCAGGGATAACGTCAAACGAGTTGTACAGGTTGATGGCGAAGAAGTACTTGTGCTGCCTCGCTTGCAGATCCCGCTTGATACTGTCCATCCTGTCGTTTCCAGTGGTCGACGCCATGGTCAGGTGGGAATCACTCTTACCGCCAAACAGTTTGCCCAACCAGCCAGAGTTGGACCAAGGCTTCTTGTACCCGAGCTTCATATACCACCGATGTGACTTCCGAATTTGTGCGCTGTTCTTGAGCTACGGTAGCTAACAACTATGTGATAGGTCGTATTGGTCGAATTGTTCTCAGGTATGCTTTTAAATCAACGGGGTAGGACGTCCATGTATCTAACATTCAAGTTAGGAACGCCATCGAGCATGGAGATCTCGAGGTTGTTGCTGTCAACGAGTGAGTGTCCCAAATGTTGACCCATTGGATGAATTACTAAATTGTCCATAGCCCTTTCATTGACTTGGACTACATGGTACGGTACTCCTGTCTGCCCAATAACCTCGTTTAGTACTAACGCTATTGCACAGGTCTACATGTTCAAGTATGACTCCGTAAGTCTACGATACTTCTAGCGCTCTATATGGCTTATTAACCTGATTCCCGACAGACTCATGGTCGTTTTAAGGGCTCCGTCGAGGTTAAGGACGGTAAGCTTTACATCAACAACAAGGCCATTGCCGTCTTCTAAGCCCTTGTTCTATAGATTTGTCTCTAACATGTTGGGTCTCGGGGGGCTTCCTCTAGAGACTTGGATGTAAGGGGCTTTACGCATTCGCATAACTTATGAAGTGTGGATGACTCTAGGAGGGGTCTGAGAATGTGCTGTGCCAGCCAGGCTGATAATAGTTTAATTGTTAGCTTGGACTTGTACACAGTCTCATCAGTCTTCAGCTTGGGTCATTGATATTCTGTAAGTCAAAACTT-ATCCATTCACTGTAGTAGGTTGCGGAGGACTTGAAAGTTCTCTCTGCAATTGAGACACTTACCAGGCCATCGCAAGTTGGCAGTGTACGCTACTGATTTTATGGTCGTGGGGGACTTGGGAGCTGGTGCTT-GTGTCGCATGAGGTAGAGTTGATATGGACGGATGGAAGAGAAGCATATGTGTATGTCGCGGGGGACTTGGGGTAAGACGCCTTGCGGCAAGTAGAGTCAA-CCAGTAGTGACTTCTTTTAGTCGTGGGGGACTTTGGTAATGGTAGTGAGCCGGAATAAGGGATGGATAAATGTAGTATGG-ATGGTGACAGGGGGAGCAGCAGAGCGTACGCAGTGGGTATGTATATAGTTGAAAA-GGGATGGGCAGTAGAATTTTGAGAAATTAATGACCTAAGGG-TGATTCTAATAGGCTTGTCAAGAAAAAAGTTAAGTTGAATCAAGCTGGGTCAAGCAAAGTCTAGAAAAGATTTATTGGTAAGTATCAGCTGATATCCTGCTCATATCGAAAACGTACTTTTTAATGTACTAACT-CTAATCCAGACTGGCATGGTTTGCGGCAGCTTGGCACGGCTTTCATGGACGGTGTCCCTGGTATAACACAGGTAAGAATCCTTAGGAACCACAG-GAATCGGT-CAACTTATAAACTGCATAGTGTCCTATTCCGCCTGGAAGCTCATTTACCTACCAATTCACCGTAAGCCATCAATCAGGCACGTTTTGGTGGCATTCCCATTATTCCAATTCCATGGCCGACGGCATTTGGGGCCCGTCAGTTTTCCTGACTTTTGATAACAAGTTATCACAGCTGATAGGATACCATAGCCTAATTATCCATTCGCCCAATGAACCCCTCCAAAGGGGACGAGACTATGACGAGGATCGAATCGTTTTTATAACTGACTGGGTGTAAGTATGACCGTTCTTTGGTGAGGCTCAAGCTAAACACGATGTTCCAGAGCTATCACGCAAGTCAGTAGATGAACACATACATCATGCCAGAAACCCACGTTTTCAAGAAGATTTGTGGGCAACTGACCCCCATTAGACATGAAAGTCCCGGTTGCCCAACTCCCACCGCTCAGACCAGCCCAGTAGCTTACGCCGTCAAGCCAACCACCAGTCTCGCTTTCGGACGCTTCCGTGCTCTCATTCATCATGCCCATGATACCACCCAACCCCGTACTGTGCCAATGATAAGTAATGAGCATATCTTTTGCAACATTAATCCACTCACAGCATTGCACGGTAACCACCGCCGGCCAAGGCGACACCGATGTTAGGTGTCCGGGGAGGAGTTTCGAGCCCTCGGGCAGCCATCATCTGCTCGATTACAGGTTGGACAAGTTTCTCCCGAGCCTCAATGTAGGCTCGTTCACCGGAACCTAAACCAGTCTAGCCGGGAATGATCATAAGTAATGTTCCACATTTTGGTGACGAGGATATTGCAACTTACAGTGGCATTTCTAATCCAAGTAACATGACAATGGGCACATACCGAGGTCACCAACGTGCCTCTCGGAGTCGGTGGGAGCACCGTGGTGCTTTTTAAAGGGGTTGTAATGGGGGCCAGCAGAGGTACAGCCGTTGGTGTTGTCTCCAAACTCGTGGACGTGCATGCCTCGCTTGGCGTCAGCGTCCATGTCCTTAATCTGATCAGTGATTATCATGTCAGCGACCGGATGTTACTCCACGATGAATCCAATGACGTACCTCACCAGTGATGCAAACGGGAGCATTTTCCGACTCCTGGGTGAAGCATACAGTGCCGTGGACGTAGGATTCACCCTTGAGGACAACAACAGCCTATAATGGTTATTTCGCATTGTTTGGATGAAACATCGTAGGGGCGATGAGGCGAGCACGTGGATGTGTGATCGGTGGAGTTGTGCCGAGTAAGAAGACCGGCGTGGTTTCATGATTGCGCAATAAGAT-AGGGGAGGAGGATGGGCGGGAGAGCGCGGAGACCCGAGAGGTGGGAGAGACAGAGGAAGGAAGGGGACCTGCGGTGAGCGATTTTTCGGCAACTTTACCTTGAAGTCCGGCCGGTGAGCCATATCGAGCAATTCATAGTCCAATCGAATCTGACATGTGTCCAGTCAATCCCCTTACTTCTTCAATGCCGGTCTCCTTTATTCTTCATCACTTCTCTCAACTACGGCCCAGGCTTACGCCAAGGTACTTTCCTCTTCTAGGATTCCCGACTTTGACGTCCTCTTTGGCCCTGCTTACAAGGGTATCTCCTTGGCTGCTGTCTCCGCTGTAAGCCTTTACCAGCAGACCGGCAAAGATATCGGTTACTGCTACAACAGGAAGGAGAAGAAGGACGTAAGTCTGTCCTGACCAGTGCGACAGCGATTAGCTCATAGCCAGCAGCATGGTGAGGGCGGTACTATGGTCGGTGCACCTCTCAAGGGACGAATCGTCATCATCGATGATGTTCTCACCTCTGGCAAGGCCATTCGTGAAGCTATTGACATTCTCAAGGCCTCTCCTGAAGCGAAGCTCGTTGGAATTGTCCAGCTTGTCGACAGACAAGAGAAAGGCCAGAGCGGTAGCGGCAAGAGTACCGTACAGGAGGTTGAGGAAGAGTTCGGTGTGCCCGTCGAGCCTATCATTGGTTTGGATGATATCGTGAAGTACTTGGAAAGCTC
		</sequence>
		<sequence>
			<taxon idref="1_587"/>
			CCACGCAAGGCAAGATATCATTCATGAAAACGACCGAGTCAAAGACTTCTCCGTCATTGTCACGAAGCTCGTGGAGGGGCAGCATGGCGGCGTTTCGAACTTCGGCGAGGTATTCGATACGATGGTTGAACAGACCGCGGGTACGCATAGATGTTCGGATGATGATCCTCAGACCGACCGTTCGCGCGAGGGCATCAAAAATCTTCAAGAGTGCCTTTGTCTGGTCGTTGGAACCGTTTTCGTAAATGGAGACAAAGACATTGTGGTAGCCCAAGATGGCAGCTGCTCGGAAGAGTGTCGCAAAGATATCAGGGATAACGTCAAACGAGTTGTACAGGTTGATGGCGAAGAAGTACTTGTGCTGCCTCGCTTGCAGATCCCGCTTGATACTGTCCATCCTGTCGTTTCCAGTGGTCGACGCCATGGTCAGGTGGGAATCACTCTTACCGCCAAACAGTTTGCCCAACCAGCCAGAGTTGGACCAAGGCTTCTTGTACCCGAGCTTCATATACCACCGATGTGACTTCCGAATTTGTGCGCTGTTCTTGAGCTACGGTAGCTAACAACTATGTGATAGGTCGTATTGGTCGAATTGTTCTCAGGTATGCTTTTAAATCAACGGGGTAGGACGTCCATGTATCTAACATTCAAGTTAGGAACGCCATCGAGCATGGAGATCTCGAGGTTGTTGCTGTCAACGAGTGAGTGTCCCAAATGTTGACCCATTGGATGAATTACTAAATTGTCCATAGCCCTTTCATTGACTTGGACTACATGGTACGGTACTCCTGTCTGCCCAATAACCTCGTTTAGTACTAACGCTATTGCACAGGTCTACATGTTCAAGTATGACTCCGTAAGTCTTCGATACTTCTAGCGCTCTATATGGCTTATTAACCTGATTCCCGACAGACTCATGGTCGTTTTAAGGGCTCCGTCGAGGTTAAGGACGGTAAGCTTTACATCAACAACAAGGCCATTGCCGTCTTCTAAGCCCTTGTTCTATAGATTTGTCTCTAACATGTTGGGTCTCGGGGGGCTTCCTCTAGAGACTTGGATGTAAGGGGCTTTACGCATTCGCATAACTTATGAAGTGTGGATGACTCTAGGAGGGGTCTGAGAATGTGCTGTGCCAGCCAGGCTGATAATAGTTTAATTGTTAGCTTGGACTTGTACACAGTCTCATCAGTCTTCAGCTTGGGTCATTGATATTCTGTAAGTCAAAACTT-ATCCATTCACTGTAGTAGGTTGCGGAGGACTTGAAAGTTCTCTCTGCAATTGAGACACTTACCAGGCCATCGCAAGTTGGCAGTGTACGCTACTGATTTTATGGTCGTGGGGGACTTGGGAGCTGGTGCTT-GTGTCGCATGAGGTAGAGTTGATATGGACGGATGGAAGAGAAGCATATGTGTATGTCGCGGGGGACTTGGGGTAAGACGCCTTGCGGCAAGTAGAGTCAA-CCAGTAGTGACTTCTTTTAGTCGTGGGGGACTTTGGTAATGGTAGTGAGCCGGAATAAGGGATGGATAAATGTAGTATGG-ATGGTGACAGGGGGAGCAGCAGAGCGTACGCAGTGGGTATGTATATAGTTGAAAA-GGGATGGGCAGTAGAATTTTGAGAAATTAATGACCTAAGGG-TGATTCTAATAGGCTTGTCAAGAAAAAAGTTAAGTTGAATCAAGCTGGGTCAAGCAAAGTCTAGAAAAGATTTATTGGTAAGTATCAGCTGATATCCTGCTCATATCGAAAACGTACTTTTTAATGTACTAACT-CTAATCCAGACTGGCATGGTTTGCGGCAGCTTGGCACGGCTTTCATGGACGGTGTCCCTGGTATAACACAGGTAAGAATCCTTAGGAACCACAG-GAATCGGT-CAACTTATAAACTGCATAGTGTCCTATTCCGCCTGGAAGCTCATTTACCTACCAATTCACCGTAAGCCATCAATCAGGCACGTTTTGGTGGCATTCCCATTATTCCAATTCCATGGCCGACGGCATTTGGGGCCCGTCAGTTTTCCTGACTTTTGATAACAAGTTATCACAGCTGATAGGATACCATAGCTTAATTATCCATTCGCCCAATGAACCCCTCCAAAGGGGACGAGACTATGACGAGGATCGAATCGTTTTTATAACTGACTGGGTGTAAGTATGACCGTTCTTTGGTGAGGCTCAAGCTAAACACGATGTTCCAGAGCTATCACGCAAGTCAGTAGATGAACACATACATCATGCCAGAAACCCACGTTTTCAAGAAGATTTGTGGGCAACTGACCCCCATTAGACATGAAAGTCCCGGTTGCCCAACTCCCACCGCTCAGACCAGCCCAGTAGCTTACGCCGTCAAGCCAACCACCAGTCTCGCTTTCGGACGCTTCCGTGCTCTCATTCATCATGCCCATGATACCACCCAACCCCGTACTGTGCCAATGATAAGTAATGAGCATATCTTTTGCAACATTAATCCACTCACAGCATTGCACGGTAACCACCGCCGGCCAAGGCGACACCGATGTTAGGTGTCCGGGGAGGAGTTTCGAGCCCTCGGGCAGCCATCATCTGCTCGATTACAGGTTGGACAAGTTTCTCCCGAGCCTCAATGTAGGCTCGTTCACCGGAACCTAAACCAGTCTAGCCGGGAATGATCATAAGTAATGTTCCACATTTTGGTGACGAGGATATTGCAACTTACAGTGGCATTTCTAATCCAAGTAACATGACAATGGGCACATACCGAGGTCACCAACGTGCCTCTCGGAGTCGGTGGGAGCACCGTGGTGCTTTTTAAAGGGGTTGTAATGGGGGCCAGCAGAGGTACAGCCGTTGGTGTTGTCTCCAAACTCGTGGACGTGCATGCCTCGCTTGGCGTCAGCGTCCATGTCCTTAATCTGATCAGTGATTATCATGTCAGCGACCGGATGTTACTCCACGATGAATCCAATGACGTACCTCACCAGTGATGCAAACGGGAGCATTTTCCGACTCCTGGGTGAAGCATACAGTGCCGTGGACGTAGGATTCACCCTTGAGGACAACAACAGCCTATAATGGTTATTTCGCATTGTTTGGATGAAACATCGTAGGGGCGATGAGGCGAGCACGTGGATGTGTGATCGGTGGAGTTGTGCCGAGTAAGAAGACCGGCGTGGTTTCATGATTGCGCAATAAGAT-AGGGGAGGAGGATGGGCGGGAGAGCGCGGAGACCCGAGAGGTGGGAGAGACAGAGGAAGGAAGGGGACCTGCGGTGAGCGATTTTTCGGCAACTTTACCTTGAAGTCCGGCCGGTGAGCCATATCGAGCAATTCATAGTCCAATCGAATCTGACATGTGTCCAGTCAATCCCCTTACTTCTTCAATGCCGGTCTCCTTTATTCTTCATCACTTCTCTCAACTACGGCCCAGGCTTACGCCAAGGTACTTTCCTCTTCTAGGATTCCCGACTTTGACGTCCTCTTTGGCCCTGCTTACAAGGGTATCTCCTTGGCTGCTGTCTCCGCTGTAAGCCTTTACCAGCAGACCGGCAAAGATATCGGTTACTGCTACAACAGGAAGGAGAAGAAGGACGTAAGTCTGTCCTGACCAGTGCGACAGCGATTAGCTCATAGCCAGCAGCATGGTGAGGGCGGTACTATGGTCGGTGCACCTCTCAAGGGACGAATCGTCATCATCGATGATGTTCTCACCTCCGGCAAGGCCATTCGTGAAGCTATTGACATTCTCAAGGCCTCTCCTGAAGCGAAGCTCGTTGGAATTGTCCAGCTTGTCGACAGACAAGAGAAAGGCCAGAGCGGTAGCGGCAAGAGTACCGTACAGGAGGTTGAGGAAGAGTTCGGTGTGCCCGTCGAGCCTATCATTGGTTTGGATGATATCGTGAAGTACTTGGAAAGCTC
		</sequence>
		<sequence>
			<taxon idref="1_588"/>
			CCACGCAAGGCAAGATATCATTCATGAAAACGACCGAGTCAAAGACTTCTCCGTCATTGTCACGAAGCTCGTGGAGGGGCAGCATGGCGGCGTTTCGAACTTCGGCGAGGTATTCGATACGATGGTTGAACAGACCGCGGGTACGCATAGATGTTCGGATGATGATCCTCAGACCGACCGTTCGCGCGAGGGCATCAAAAATCTTCAAGAGTGCCTTTGTCTGGTCGTTGGAACCGTTTTCGTAAATGGAGACAAAGACATTGTGGTAGCCCAAGATGGCAGCTGCTCGGAAGAGTGTCGCAAAGATATCAGGGATAACGTCAAACGAGTTGTACAGGTTGATGGCGAAGAAGTACTTGTGCTGCCTCGCTTGCAGATCCCGCTTGATACTGTCCATCCTGTCGTTTCCAGTGGTCGACGCCATGGTCAGGTGGGAATCACTCTTACCGCCAAACAGTTTGCCCAACCAGCCAGAGTTGGACCAAGGCTTCTTGTACCCGAGCTTCATATACCACCGATGTGACTTCCGAATTTGTGCGCTGTTCTTGAGCTACGGTAGCTAACAACTATGTGATAGGTCGTATTGGTCGAATTGTTCTCAGGTATGCTTTTAAATCAACGGGGTAGGACGTCCATGTATCTAACATTCAAGTTAGGAACGCCATCGAGCATGGAGATCTCGAGGTTGTTGCTGTCAACGAGTGAGTGTCCCAAATGTTGACCCATTGGATGAATTACTAAATTGTCCATAGCCCTTTCATTGACTTGGACTACATGGTACGGTACTCCTGTCTGCCCAATAACCTCGTTTAGTACTAACGCTATTGCACAGGTCTACATGTTCAAGTATGACTCCGTAAGTCTTCGATACTTCTAGCGCTCTATATGGCTTATTAACCTGATTCCCGACAGACTCATGGTCGTTTTAAGGGCTCCGTCGAGGTTAAGGACGGTAAGCTTTACATCAACAACAAGGCCATTGCCGTCTTCTAAGCCCTTGTTCTATAGATTTGTCTCTAACATGTTGGGTCTCGGGGGGCTTCCTCTAGAGACTTGGATGTAAGGGGCTTTACGCATTCGCATAACTTATGAAGTGTGGATGACTCTAGGAGGGGTCTGAGAATGTGCTGTGCCAGCCAGGCTGATAATAGTTTAATTGTTAGCTTGGACTTGTACACAGTCTCATCAGTCTTCAGCTTGGGTCATTGATATTCTGTAAGTCAAAACTT-ATCCATTCACTGTAGTAGGTTGCGGAGGACTTGAAAGTTCTCTCTGCAATTGAGACACTTACCAGGCCATCGCAAGTTGGCAGTGTACGCTACTGATTTTATGGTCGTGGGGGACTTGGGAGCTGGTGCTT-GTGTCGCATGAGGTAGAGTTGATATGGACGGATGGAAGAGAAGCATATGTGTATGTCGCGGGGGACTTGGGGTAAGACGCCTTGCGGCAAGTAGAGTCAA-CCAGTAGTGACTTCTTTTAGTCGTGGGGGACTTTGGTAATGGTAGTGAGCCGGAATAAGGGATGGATAAATGTAGTATGG-ATGGTGACAGGGGGAGCAGCAGAGCGTACGCAGTGGGTATGTATATAGTTGAAAA-GGGATGGGCAGTAGAATTTTGAGAAATTAATGACCTAAGGG-TGATTCTAATAGGCTTGTCAAGAAAAAAGTTAAGTTGAATCAAGCTGGGTCAAGCAAAGTCTAGAAAAGATTTATTGGTAAGTATCAGCTGATATCCTGCTCATATCGAAAACGTACTTTTTAATGTACTAACT-CTAATCCAGACTGGCATGGTTTGCGGCAGCTTGGCACGGCTTTCATGGACGGTGTCCCTGGTATAACACAGGTAAGAATCCTTAGGAACCACAG-GAATCGGT-CAACTTATAAACTGCATAGTGTCCTATTCCGCCTGGAAGCTCATTTACCTACCAATTCACCGTAAGCCATCAATCAGGCACGTTTTGGTGGCATTCCCATTATTCCAATTCCATGGCCGACGGCATTTGGGGCCCGTCAGTTTTCCTGACTTTTGATAACAAGTTATCACAGCTGATAGGATACCATAGCTTAATTATCCATTCGCCCAATGAACCCCTCCAAAGGGGACGAGACTATGACGAGGATCGAATCGTTTTTATAACTGACTGGGTGTAAGTATGACCGTTCTTTGGTGAGGCTCAAGCTAAACACGATGTTCCAGAGCTATCACGCAAGTCAGTAGATGAACACATACATCATGCCAGAAACCCACGTTTTCAAGAAGATTTGTGGGCAACTGACCCCCATTAGACATGAAAGTCCCGGTTGCCCAACTCCCACCGCTCAGACCAGCCCAGTAGCTTACGCCGTCAAGCCAACCACCAGTCTCGCTTTCGGACGCTTCCGTGCTCTCATTCATCATGCCCATGATACCACCCAACCCCGTACTGTGCCAATGATAAGTAATGAGCATATCTTTTGCAACATTAATCCACTCACAGCATTGCACGGTAACCACCGCCGGCCAAGGCGACACCGATGTTAGGTGTCCGGGGAGGAGTTTCGAGCCCTCGGGCAGCCATCATCTGCTCGATTACAGGTTGGACAAGTTTCTCCCGAGCCTCAATGTAGGCTCGTTCACCGGAACCTAAACCAGTCTAGCCGGGAATGATCATAAGTAATGTTCCACATTTTGGTGACGAGGATATTGCAACTTACAGTGGCATTTCTAATCCAAGTAACATGACAATGGGCACATACCGAGGTCACCAACGTGCCTCTCGGAGTCGGTGGGAGCACCGTGGTGCTTTTTAAAGGGGTTGTAATGGGGGCCAGCAGAGGTACAGCCGTTGGTGTTGTCTCCAAACTCGTGGACGTGCATGCCTCGCTTGGCGTCAGCGTCCATGTCCTTAATCTGATCAGTGATTATCATGTCAGCGACCGGATGTTACTCCACGATGAATCCAATGACGTACCTCACCAGTGATGCAAACGGGAGCATTTTCCGACTCCTGGGTGAAGCATACAGTGCCGTGGACGTAGGATTCACCCTTGAGGACAACAACAGCCTATAATGGTTATTTCGCATTGTTTGGATGAAACATCGTAGGGGCGATGAGGCGAGCACGTGGATGTGTGATCGGTGGAGTTGTGCCGAGTAAGAAGACCGGCGTGGTTTCATGATTGCGCAATAAGAT-AGGGGAGGAGGATGGGCGGGAGAGCGCGGAGACCCGAGAGGTGGGAGAGACAGAGGAAGGAAGGGGACCTGCGGTGAGCGATTTTTCGGCAACTTTACCTTGAAGTCCGGCCGGTGAGCCATATCGAGCAATTCATAGTCCAATCGAATCTGACATGTGTCCAGTCAATCCCCTTACTTCTTCAATGCCGGTCTCCTTTATTCTTCATCACTTCTCTCAACTACGGCCCAGGCTTACGCCAAGGTACTTTCCTCTTCTAGGATTCCCGACTTTGACGTCCTCTTTGGCCCTGCTTACAAGGGTATCTCCTTGGCTGCTGTCTCCGCTGTAAGCCTTTACCAGCAGACCGGCAAAGATATCGGTTACTGCTACAACAGGAAGGAGAAGAAGGACGTAAGTCTGTCCTGACCAGTGCGACAGCGATTAGCTCATAGCCAGCAGCATGGTGAGGGCGGTACTATGGTCGGTGCACCTCTCAAGGGACGAATCGTCATCATCGATGATGTTCTCACCTCCGGCAAGGCCATTCGTGAAGCTATTGACATTCTCAAGGCCTCTCCTGAAGCGAAGCTCGTTGGAATTGTCCAGCTTGTCGACAGACAAGAGAAAGGCCAGAGCGGTAGCGGCAAGAGTACCGTACAGGAGGTTGAGGAAGAGTTCGGTGTGCCCGTCGAGCCTATCATTGGTTTGGATGATATCGTGAAGTACTTGGAAAGCTC
		</sequence>
		<sequence>
			<taxon idref="1_846"/>
			CCACGCAAGGCAAGATATCATTCATGAAAACGACCGAGTCAAAGACTTCTCCGTCATTGTCACGAAGCTCGTGGAGGGGCAGCATGGCGGCGTTTCGAACTTCGGCGAGGTATTCGATACGATGGTTGAACAGACCGCGGGTACGCATAGATGTTCGGATGATGATCCTCAGACCGACCGTTCGCGCGAGGGCATCAAAAATCTTCAAGAGTGCCTTTGTCTGGTCGTTGGAACCGTTTTCGTAAATGGAGACAAAGACATTGTGGTAGCCCAAGATGGCAGCTGCTCGGAAGAGTGTCGCAAAGATATCAGGGATAACGTCAAACGAGTTGTACAGGTTGATGGCGAAGAAGTACTTGTGCTGCCTCGCTTGCAGATCCCGCTTGATACTGTCCATCCTGTCGTTTCCAGTGGTCGACGCCATGGTCAGGTGGGAATCACTCTTACCGCCAAACAGTTTGCCCAACCAGCCAGAGTTGGACCAAGGCTTCTTGTACCCGAGCTTCATATACCACCGATGTGACTTCCGAATTTGTGCGCTGTTCTTGAGCTACGGTAGCTAACAACTATGTGATAGGTCGTATTGGTCGAATTGTTCTCAGGTATGCTTTTAAATCAACGGGGTAGGACGTCCATGTATCTAACATTCAAGTTAGGAACGCCATCGAGCATGGAGATCTCGAGGTTGTTGCTGTCAACGAGTGAGTGTCCCAAATGTTGACCCATTGGATGAATTACTAAATTGTCCATAGCCCTTTCATTGACTTGGACTACATGGTACGGTACTCCTGTCTGCCCAATAACCTCGTTTAGTACTAACGCTATTGCACAGGTCTACATGTTCAAGTATGACTCCGTAAGTCTTCGATACTTCTAGCGCTCTATATGGCTTATTAACCTGATTCCCGACAGACTCATGGTCGTTTTAAGGGCTCCGTCGAGGTTAAGGACGGTAAGCTTTACATCAACAACAAGGCCATTGCCGTCTTCTAAGCCCTTGTTCTATAGATTTGTCTCTAACATGTTGGGTCTCGGGGGGCTTCCTCTAGAGACTTGGATGTAAGGGGCTTTACGCATTCGCATAACTTATGAAGTGTGGATGACTCTAGGAGGGGTCTGAGAATGTGCTGTGCCAGCCAGGCTGATAATAGTTTAATTGTTAGCTTGGACTTGTACACAGTCTCATCAGTCTTCAGCTTGGGTCATTGATATTCTGTAAGTCAAAACTT-ATCCATTCACTGTAGTAGGTTGCGGAGGACTTGAAAGTTCTCTCTGCAATTGAGACACTTACCAGGCCATCGCAAGTTGGCAGTGTACGCTACTGATTTTATGGTCGTGGGGGACTTGGGAGCTGGTGCTT-GTGTCGCATGAGGTAGAGTTGATATGGACGGATGGAAGAGAAGCATATGTGTATGTCGCGGGGGACTTGGGGTAAGACGCCTTGCGGCAAGTAGAGTCAA-CCAGTAGTGACTTCTTTTAGTCGTGGGGGACTTTGGTAATGGTAGTGAGCCGGAATAAGGGATGGATAAATGTAGTATGG-ATGGTGACAGGGGGAGCAGCAGAGCGTACGCAGTGGGTATGTATATAGTTGAAAA-GGGATGGGCAGTAGAATTTTGAGAAATTAATGACCTAAGGG-TGATTCTAATAGGCTTGTCAAGAAAAAAGTTAAGTTGAATCAAGCTGGGTCAAGCAAAGTCTAGAAAAGATTTATTGGTAAGTATCAGCTGATATCCTGCTCATATCGAAAACGTACTTTTTAATGTACTAACT-CTAATCCAGACTGGCATGGTTTGCGGCAGCTTGGCACGGCTTTCATGGACGGTGTCCCTGGTATAACACAGGTAAGAATCCTTAGGAACCACAG-GAATCGGT-CAACTTATAAACTGCATAGTGTCCTATTCCGCCTGGAAGCTCATTTACCTACCAATTCACCGTAAGCCATCAATCAGGCACGTTTTGGTGGCATTCCCATTATTCCAATTCCATGGCCGACGGCATTTGGGGCCCGTCAGTTTTCCTGACTTTTGATAACAAGTTATCACAGCTGATAGGATACCATAGCTTAATTATCCATTCGCCCAATGAACCCCTCCAAAGGGGACGAGACTATGACGAGGATCGAATCGTTTTTATAACTGACTGGGTGTAAGTATGACCGTTCTTTGGTGAGGCTCAAGCTAAACACGATGTTCCAGAGCTATCACGCAAGTCAGTAGATGAACACATACATCATGCCAGAAACCCACGTTTTCAAGAAGATTTGTGGGCAACTGACCCCCATTAGACATGAAAGTCCCGGTTGCCCAACTCCCACCGCTCAGACCAGCCCAGTAGCTTACGCCGTCAAGCCAACCACCAGTCTCGCTTTCGGACGCTTCCGTGCTCTCATTCATCATGCCCATGATACCACCCAACCCCGTACTGTGCCAATGATAAGTAATGAGCATATCTTTTGCAACATTAATCCACTCACAGCATTGCACGGTAACCACCGCCGGCCAAGGCGACACCGATGTTAGGTGTCCGGGGAGGAGTTTCGAGCCCTCGGGCAGCCATCATCTGCTCGATTACAGGTTGGACAAGTTTCTCCCGAGCCTCAATGTAGGCTCGTTCACCGGAACCTAAACCAGTCTAGCCGGGAATGATCATAAGTAATGTTCCACATTTTGGTGACGAGGATATTGCAACTTACAGTGGCATTTCTAATCCAAGTAACATGACAATGGGCACATACCGAGGTCACCAACGTGCCTCTCGGAGTCGGTGGGAGCACCGTGGTGCTTTTTAAAGGGGTTGTAATGGGGGCCAGCAGAGGTACAGCCGTTGGTGTTGTCTCCAAACTCGTGGACGTGCATGCCTCGCTTGGCGTCAGCGTCCATGTCCTTAATCTGATCAGTGATTATCATGTCAGCGACCGGATGTTACTCCACGATGAATCCAATGACGTACCTCACCAGTGATGCAAACGGGAGCATTTTCCGACTCCTGGGTGAAGCATACAGTGCCGTGGACGTAGGATTCACCCTTGAGGACAACAACAGCCTATAATGGTTATTTCGCATTGTTTGGATGAAACATCGTAGGGGCGATGAGGCGAGCACGTGGATGTGTGATCGGTGGAGTTGTGCCGAGTAAGAAGACCGGCGTGGTTTCATGATTGCGCAATAAGAT-AGGGGAGGAGGATGGGCGGGAGAGCGCGGAGACCCGAGAGGTGGGAGAGACAGAGGAAGGAAGGGGACCTGCGGTGAGCGATTTTTCGGCAACTTTACCTTGAAGTCCGGCCGGTGAGCCATATCGAGCAATTCATAGTCCAATCGAATCTGACATGTGTCCAGTCAATCCCCTTACTTCTTCAATGCCGGTCTCCTTTATTCTTCATCACTTCTCTCAACTACGGCCCAGGCTTACGCCAAGGTACTTTCCTCTTCTAGGATTCCCGACTTTGACGTCCTCTTTGGCCCTGCTTACAAGGGTATCTCCTTGGCTGCTGTCTCCGCTGTAAGCCTTTACCAGCAGACCGGCAAAGATATCGGTTACTGCTACAACAGGAAGGAGAAGAAGGACGTAAGTCTGTCCTGACCAGTGCGACAGCGATTAGCTCATAGCCAGCAGCATGGTGAGGGCGGTACTATGGTCGGTGCACCTCTCAAGGGACGAATCGTCATCATCGATGATGTTCTCACCTCCGGCAAGGCCATTCGTGAAGCTATTGACATTCTCAAGGCCTCTCCTGAAGCGAAGCTCGTTGGAATTGTCCAGCTTGTCGACAGACAAGAGAAAGGCCAGAGCGGTAGCGGCAAGAGTACCGTACAGGAGGTTGAGGAAGAGTTCGGTGTGCCCGTCGAGCCTATCATTGGTTTGGATGATATCGTGAAGTACTTGGAAAGCTC
		</sequence>
		<sequence>
			<taxon idref="20662_07"/>
			CCACGCAAGGCAAGATATCATTCATGAAAACGACCGAGTCAAAGACTTCTCCGTCATTGTCACGAAGCTCGTGGAGGGGCAGCATGGCGGCGTTTCGAACTTCGGCGAGGTATTCGATACGATGGTTGAACAGACCGCGGGTACGCATAGATGTTCGGATGATGATCCTCAGACCGACCGTTCGCGCGAGGGCATCAAAAATCTTCAAGAGTGCCTTTGTCTGGTCGTTGGAACCGTTTTCGTAAATGGAGACAAAGACATTGTGGTAGCCCAAGATGGCAGCTGCTCGGAAGAGTGTCGCAAAGATATCAGGGATAACGTCAAACGAGTTGTACAGGTTGATGGCGAAGAAGTACTTGTGCTGCCTCGCTTGCAGATCCCGCTTGATACTGTCCATCCTGTCGTTTCCAGTGGTCGACGCCATGGTCAGGTGGGAATCACTCTTACCGCCAAACAGTTTGCCCAACCAGCCAGAGTTGGACCAAGGCTTCTTGTACCCGAGCTTCATATACCACCGATGTGACTTCCGAATTTGTGCGCTGTTCTTGAGCTACGGTAGCTAACAACTATGTGATAGGTCGTATTGGTCGAATTGTTCTCAGGTATGCTTTTAAATCAACGGGGTAGGACGTCCATGTATCTAACATTCAAGTTAGGAACGCCATCGAGCATGGAGATCTCGAGGTTGTTGCTGTCAACGAGTGAGTGTCCCAAATGTTGACCCATTGGATGAATTACTAAATTGTCCATAGCCCTTTCATTGACTTGGACTACATGGTACGGTACTCCTGTCTGCCCAATAACCTCGTTTAGTACTAACGCTATTGCACAGGTCTACATGTTCAAGTATGACTCCGTAAGTCTTCGATACTTCTAGCGCTCTATATGGCTTATTAACCTGATTCCCGACAGACTCATGGTCGTTTTAAGGGCTCCGTCGAGGTTAAGGACGGTAAGCTTTACATCAACAACAAGGCCATTGCCGTCTTCTAAGCCCTTGTTCTATAGATTTGTCTCTAACATGTTGGGTCTCGGGGGGCTTCCTCTAGAGACTTGGATGTAAGGGGCTTTACGCATTCGCATAACTTATGAAGTGTGGATGACTCTAGGAGGGGTCTGAGAATGTGCTGTGCCAGCCAGGCTGATAATAGTTTAATTGTTAGCTTGGACTTGTACACAGTCTCATCAGTCTTCAGCTTGGGTCATTGATATTCTGTAAGTCAAAACTT-ATCCATTCACTGTAGTAGGTTGCGGAGGACTTGAAAGTTCTCTCTGCAATTGAGACACTTACCAGGCCATCGCAAGTTGGCAGTGTACGCTACTGATTTTATGGTCGTGGGGGACTTGGGAGCTGGTGCTT-GTGTCGCATGAGGTAGAGTTGATATGGACGGATGGAAGAGAAGCATATGTGTATGTCGCGGGGGACTTGGGGTAAGACGCCTTGCGGCAAGTAGAGTCAA-CCAGTAGTGACTTCTTTTAGTCGTGGGGGACTTTGGTAATGGTAGTGAGCCGGAATAAGGGATGGATAAATGTAGTATGG-ATGGTGACAGGGGGAGCAGCAGAGCGTACGCAGTGGGTATGTATATAGTTGAAAA-GGGATGGGCAGTAGAATTTTGAGAAATTAATGACCTAAGGG-TGATTCTAATAGGCTTGTCAAGAAAAAAGTTAAGTTGAATCAAGCTGGGTCAAGCAAAGTCTAGAAAAGATTTATTGGTAAGTATCAGCTGATATCCTGCTCATATCGAAAACGTACTTTCTAATGTACTAACT-CTAATCCAGACTGGCATGGTTTGCGGCAGCTTGGCACGGCTTTCATGGACGGTGTCCCTGGTATAACACAGGTAAGAATCCTTAGGAACCACAG-GAATCGGT-CAACTTATAAACTGCATAGTGTCCTATTCCGCCTGGAAGCTCATTTACCTACCAATTCACCGTAAGCCATCAATCAGGCACGTTTTGGTGGCATTCCCATTATTCCAATTCCATGGCCGACGGCATTTGGGGCCCGTCAGTTTTCCTGACTTTTGATAACAAGTTATCACAGCTGATAGGATACCATAGCTTAATTATCCATTCGCCCAATGAACCCCTCCAAAGGGGACGAGACTATGACGAGGATCGAATCGTTTTTATAACTGACTGGGTGTAAGTATGACCGTTCTTTGGTGAGGCTCAAGCTAAACACGATGTTCCAGAGCTATCACGCAAGTCAGTAGATGAACACATACATCATGCCAGAAACCCACGTTTTCAAGAAGATTTGTGGGCAACTGACCCCCATTAGACATGAAAGTCCCGGTTGCCCAACTCCCACCGCTCAGACCAGCCCAGTAGCTTACGCCGTCAAGCCAACCACCAGTCTCGCTTTCGGACGCTTCCGTGCTCTCATTCATCATGCCCATGATACCACCCAACCCCGTACTGTGCCAATGATAAGTAATGAGCATATCTTTTGCAACATTAATCCACTCACAGCATTGCACGGTAACCACCGCCGGCCAAGGCGACACCGATGTTAGGTGTCCGGGGAGGAGTTTCGAGCCCTCGGGCAGCCATCATCTGCTCGATTACAGGTTGGACAAGTTTCTCCCGAGCCTCAATGTAGGCTCGTTCACCGGAACCTAAACCAGTCTAGCCGGGAATGATCATAAGTAATGTTCCACATTTTGGTGACGAGGATATTGCAACTTACAGTGGCATTTCTAATCCAAGTAACATGACAATGGGCACATACCGAGGTCACCAACGTGCCTCTCGGAGTCGGTGGGAGCACCGTGGTGCTTTTTAAAGGGGTTGTAATGGGGGCCAGCAGAGGTACAGCCGTTGGTGTTGTCTCCAAACTCGTGGACGTGCATGCCTCGCTTGGCGTCAGCGTCCATGTCCTTAATCTGATCAGTGATTATCATGTCAGCGACCGGATGTTACTCCACGATGAATCCAATGACGTACCTCACCAGTGATGCAAACGGGAGCATTTTCCGACTCCTGGGTGAAGCATACAGTGCCGTGGACGTAGGATTCACCCTTGAGGACAACAACAGCCTATAATGGTTATTTCGCATTGTTTGGATGAAACATCGTAGGGGCGATGAGGCGAGCACGTGGATGTGTGATCGGTGGAGTTGTGCCGAGTAAGAAGACCGGCGTGGTTTCATGATTGCGCAATAAGAT-AGGGGAGGAGGATGGGCGGGAGAGCGCGGAGACCCGAGAGGTGGGAGAGACAGAGGAAGGAAGGGGACCTGCGGTGAGCGATTTTTCGGCAACTTTACCTTGAAGTCCGGCCGGTGAGCCATATCGAGCAATTCATAGTCCAATCGAATCTGACATGTGTCCAGTCAATCCCCTTACTTCTTCAATGCCGGTCTCCTTTATTCTTCATCACTTCTCTCAACTACGGCCCAGGCTTACGCCAAGGTACTTTCCTCTTCTAGGATTCCCGACTTTGACGTCCTCTTTGGCCCTGCTTACAAGGGTATCTCCTTGGCTGCTGTCTCCGCTGTAAGCCTTTACCAGCAGACCGGCAAAGATATCGGTTACTGCTACAACAGGAAGGAGAAGAAGGACGTAAGTCTGTCCTGACCAGTGCGACAGCGATTAGCTCATAGCCAGCAGCATGGTGAGGGCGGTACTATGGTCGGTGCACCTCTCAAGGGACGAATCGTCATCATCGATGATGTTCTCACCTCCGGCAAGGCCATTCGTGAAGCTATTGACATTCTCAAGGCCTCTCCTGAAGCGAAGCTCGTTGGAATTGTCCAGCTTGTCGACAGACAAGAGAAAGGCCAGAGCGGTAGCGGCAAGAGTACCGTACAGGAGGTTGAGGAAGAGTTCGGTGTGCCCGTCGAGCCTATCATTGGTTTGGATGATATCGTGAAGTACTTGGAAAGCTC
		</sequence>
		<sequence>
			<taxon idref="2461_07"/>
			CCACGCAAGGCAAGATATCATTCATGAAAACGACCGAGTCAAAGACTTCTCCGTCATTGTCACGAAGCTCGTGGAGGGGCAGCATGGCGGCGTTTCGAACTTCGGCGAGGTATTCGATACGATGGTTGAACAGACCGCGGGTACGCATAGATGTTCGGATGATGATCCTCAGACCGACCGTTCGCGCGAGGGCATCAAAAATCTTCAAGAGTGCCTTTGTCTGGTCGTTGGAACCGTTTTCGTAAATGGAGACAAAGACATTGTGGTAGCCCAAGATGGCAGCTGCTCGGAAGAGTGTCGCAAAGATATCAGGGATAACGTCAAACGAGTTGTACAGGTTGATGGCGAAGAAGTACTTGTGCTGCCTCGCTTGCAGATCCCGCTTGATACTGTCCATCCTGTCGTTTCCAGTGGTCGACGCCATGGTCAGGTGGGAATCACTCTTACCGCCAAACAGTTTGCCCAACCAGCCAGAGTTGGACCAAGGCTTCTTGTACCCGAGCTTCATATACCACCGATGTGACTTCCGAATTTGTGCGCTGTTCTTGAGCTACGGTAGCTAACAACTATGTGATAGGTCGTATTGGTCGAATTGTTCTCAGGTATGCTTTTAAATCAACGGGGTAGGACGTCCATGTATCTAACATTCAAGTTAGGAACGCCATCGAGCATGGAGATCTCGAGGTTGTTGCTGTCAACGAGTGAGTGTCCCAAATGTTGACCCATTGGATGAATTACTAAATTGTCCATAGCCCTTTCATTGACTTGGACTACATGGTACGGTACTCCTGTCTGCCCAATAACCTCGTTTAGTACTAACGCTATTGCACAGGTCTACATGTTCAAGTATGACTCCGTAAGTCTTCGATACTTCTAGCGCTCTATATGGCTTATTAACCTGATTCCCGACAGACTCATGGTCGTTTTAAGGGCTCCGTCGAGGTTAAGGACGGTAAGCTTTACATCAACAACAAGGCCATTGCCGTCTTCTAAGCCCTTGTTCTATAGATTTGTCTCTAACATGTTGGGTCTCGGGGGGCTTCCTCTAGAGACTTGGATGTAAGGGGCTTTACGCATTCGCATAACTTATGAAGTGTGGATGACTCTAGGAGGGGTCTGAGAATGTGCTGTGCCAGCCAGGCTGATAATAGTTTAATTGTTAGCTTGGACTTGTACACAGTCTCATCAGTCTTCAGCTTGGGTCATTGATATTCTGTAAGTCAAAACTT-ATCCATTCACTGTAGTAGGTTGCGGAGGACTTGAAAGTTCTCTCTGCAATTGAGACACTTACCAGGCCATCGCAAGTTGGCAGTGTACGCTACTGATTTTATGGTCGTGGGGGACTTGGGAGCTGGTGCTT-GTGTCGCATGAGGTAGAGTTGATATGGACGGATGGAAGAGAAGCATATGTGTATGTCGCGGGGGACTTGGGGTAAGACGCCTTGCGGCAAGTAGAGTCAA-CCAGTAGTGACTTCTTTTAGTCGTGGGGGACTTTGGTAATGGTAGTGAGCCGGAATAAGGGATGGATAAATGTAGTATGG-ATGGTGACAGGGGGAGCAGCAGAGCGTACGCAGTGGGTATGTATATAGTTGAAAA-GGGATGGGCAGTAGAATTTTGAGAAATTAATGACCTAAGGG-TGATTCTAATAGGCTTGTCAAGAAAAAAGTTAAGTTGAATCAAGCTGGGTCAAGCAAAGTCTAGAAAAGATTTATTGGTAAGTATCAGCTGATATCCTGCTCATATCGAAAACGTACTTTTTAATGTACTAACT-CTAATCCAGACTGGCATGGTTTGCGGCAGCTTGGCACGGCTTTCATGGACGGTGTCCCTGGTATAACACAGGTAAGAATCCTTAGGAACCACAG-GAATCGGT-CAACTTATAAACTGCATAGTGTCCTATTCCGCCTGGAAGCTCATTTACCTACCAATTCACCGTAAGCCATCAATCAGGCACGTTTTGGTGGCATTCCCATTATTCCAATTCCATGGCCGACGGCATTTGGGGCCCGTCAGTTTTCCTGACTTTTGATAACAAGTTATCACAGCTGATAGGATACCATAGCTTAATTATCCATTCGCCCAATGAACCCCTCCAAAGGGGACGAGACTATGACGAGGATCGAATCGTTTTTATAACTGACTGGGTGTAAGTATGACCGTTCTTTGGTGAGGCTCAAGCTAAACACGATGTTCCAGAGCTATCACGCAAGTCAGTAGATGAACACATACATCATGCCAGAAACCCACGTTTTCAAGAAGATTTGTGGGCAACTGACCCCCATTAGACATGAAAGTCCCGGTTGCCCAACTCCCACCGCTCAGACCAGCCCAGTAGCTTACGCCGTCAAGCCAACCACCAGTCTCGCTTTCGGACGCTTCCGTGCTCTCATTCATCATGCCCATGATACCACCCAACCCCGTACTGTGCCAATGATAAGTAATGAGCATATCTTTTGCAACATTAATCCACTCACAGCATTGCACGGTAACCACCGCCGGCCAAGGCGACACCGATGTTAGGTGTCCGGGGAGGAGTTTCGAGCCCTCGGGCAGCCATCATCTGCTCGATTACAGGTTGGACAAGTTTCTCCCGAGCCTCAATGTAGGCTCGTTCACCGGAACCTAAACCAGTCTAGCCGGGAATGATCATAAGTAATGTTCCACATTTTGGTGACGAGGATATTGCAACTTACAGTGGCATTTCTAATCCAAGTAACATGACAATGGGCACATACCGAGGTCACCAACGTGCCTCTCGGAGTCGGTGGGAGCACCGTGGTGCTTTTTAAAGGGGTTGTAATGGGGGCCAGCAGAGGTACAGCCGTTGGTGTTGTCTCCAAACTCGTGGACGTGCATGCCTCGCTTGGCGTCAGCGTCCATGTCCTTAATCTGATCAGTGATTATCATGTCAGCGACCGGATGTTACTCCACGATGAATCCAATGACGTACCTCACCAGTGATGCAAACGGGAGCATTTTCCGACTCCTGGGTGAAGCATACAGTGCCGTGGACGTAGGATTCACCCTTGAGGACAACAACAGCCTATAATGGTTATTTCGCATTGTTTGGATGAAACATCGTAGGGGCGATGAGGCGAGCACGTGGATGTGTGATCGGTGGAGTTGTGCCGAGTAAGAAGACCGGCGTGGTTTCATGATTGCGCAATAAGAT-AGGGGAGGAGGATGGGCGGGAGAGCGCGGAGACCCGAGAGGTGGGAGAGACAGAGGAAGGAAGGGGACCTGCGGTGAGCGATTTTTCGGCAACTTTACCTTGAAGTCCGGCCGGTGAGCCATATCGAGCAATTCATAGTCCAATCGAATCTGACATGTGTCCAGTCAATCCCCTTACTTCTTCAATGCCGGTCTCCTTTATTCTTCATCACTTCTCTCAACTACGGCCCAGGCTTACGCCAAGGTACTTTCCTCTTCTAGGATTCCCGACTTTGACGTCCTCTTTGGCCCTGCTTACAAGGGTATCTCCTTGGCTGCTGTCTCCGCTGTAAGCCTTTACCAGCAGACCGGCAAAGATATCGGTTACTGCTACAACAGGAAGGAGAAGAAGGACGTAAGTCTGTCCTGACCAGTGCGACAGCGATTAGCTCATAGCCAGCAGCATGGTGAGGGCGGTACTATGGTCGGTGCACCTCTCAAGGGACGAATCGTCATCATCGATGATGTTCTCACCTCCGGCAAGGCCATTCGTGAAGCTATTGACATTCTCAAGGCCTCTCCTGAAGCGAAGCTCGTTGGAATTGTCCAGCTTGTCGACAGACAAGAGAAAGGCCAGAGCGGTAGCGGCAAGAGTACCGTACAGGAGGTTGAGGAAGAGTTCGGTGTGCCCGTCGAGCCTATCATTGGTTTGGATGATATCGTGAAGTACTTGGAAAGCTC
		</sequence>
		<sequence>
			<taxon idref="2550II_07"/>
			CCACGCAAGGCAAGATATCATTCATGAAAACGACCGAGTCAAAGACTTCTCCGTCATTGTCACGAAGCTCGTGGAGGGGCAGCATGGCGGCGTTTCGAACTTCGGCGAGGTATTCGATACGATGGTTGAACAGACCGCGGGTACGCATAGATGTTCGGATGATGATCCTCAGACCGACCGTTCGCGCGAGGGCATCAAAAATCTTCAAGAGTGCCTTTGTCTGGTCGTTGGAACCGTTTTCGTAAATGGAGACAAAGACATTGTGGTAGCCCAAGATGGCAGCTGCTCGGAAGAGTGTCGCAAAGATATCAGGGATAACGTCAAACGAGTTGTACAGGTTGATGGCGAAGAAGTACTTGTGCTGCCTCGCTTGCAGATCCCGCTTGATACTGTCCATCCTGTCGTTTCCAGTGGTCGACGCCATGGTCAGGTGGGAATCACTCTTACCGCCAAACAGTTTGCCCAACCAGCCAGAGTTGGACCAAGGCTTCTTGTACCCGAGCTTCATATACCACCGATGTGACTTCCGAATTTGTGCGCTGTTCTTGAGCTACGGTAGCTAACAACTATGTGATAGGTCGTATTGGTCGAATTGTTCTCAGGTATGCTTTTAAATCAACGGGGTAGGACGTCCATGTATCTAACATTCAAGTTAGGAACGCCATCGAGCATGGAGATCTCGAGGTTGTTGCTGTCAACGAGTGAGTGTCCCAAATGTTGACCCATTGGATGAATTACTAAATTGTCCATAGCCCTTTCATTGACTTGGACTACATGGTACGGTACTCCTGTCTGCCCAATAACCTCGTTTAGTACTAACGCTATTGCACAGGTCTACATGTTCAAGTATGACTCCGTAAGTCTTCGATACTTCTAGCGCTCTATATGGCTTATTAACCTGATTCCCGACAGACTCATGGTCGTTTTAAGGGCTCCGTCGAGGTTAAGGACGGTAAGCTTTACATCAACAACAAGGCCATTGCCGTCTTCTAAGCCCTTGTTCTATAGATTTGTCTCTAACATGTTGGGTCTCGGGGGGCTTCCTCTAGAGACTTGGATGTAAGGGGCTTTACGCATTCGCATAACTTATGAAGTGTGGATGACTCTAGGAGGGGTCTGAGAATGTGCTGTGCCAGCCAGGCTGATAATAGTTTAATTGTTAGCTTGGACTTGTACACAGTCTCATCAGTCTTCAGCTTGGGTCATTGATATTCTGTAAGTCAAAACTT-ATCCATTCACTGTAGTAGGTTGCGGAGGACTTGAAAGTTCTCTCTGCAATTGAGACACTTACCAGGCCATCGCAAGTTGGCAGTGTACGCTACTGATTTTATGGTCGTGGGGGACTTGGGAGCTGGTGCTT-GTGTCGCATGAGGTAGAGTTGATATGGACGGATGGAAGAGAAGCATATGTGTATGTCGCGGGGGACTTGGGGTAAGACGCCTTGCGGCAAGTAGAGTCAA-CCAGTAGTGACTTCTTTTAGTCGTGGGGGACTTTGGTAATGGTAGTGAGCCGGAATAAGGGATGGATAAATGTAGTATGG-ATGGTGACAGGGGGAGCAGCAGAGCGTACGCAGTGGGTATGTATATAGTTGAAAA-GGGATGGGCAGTAGAATTTTGAGAAATTAATGACCTAAGGG-TGATTCTAATAGGCTTGTCAAGAAAAAAGTTAAGTTGAATCAAGCTGGGTCAAGCAAAGTCTAGAAAAGATTTATTGGTAAGTATCAGCTGATATCCTGCTCATATCGAAAACGTACTTTTTAATGTACTAACT-CTAATCCAGACTGGCATGGTTTGCGGCAGCTTGGCACGGCTTTCATGGACGGTGTCCCTGGTATAACACAGGTAAGAATCCTTAGGAACCACAG-GAATCGGT-CAACTTATAAACTGCATAGTGTCCTATTCCGCCTGGAAGCTCATTTACCTACCAATTCACCGTAAGCCATCAATCAGGCACGTTTTGGTGGCATTCCCATTATTCCAATTCCATGGCCGACGGCATTTGGGGCCCGTCAGTTTTCCTGACTTTTGATAACAAGTTATCACAGCTGATAGGATACCATAGCTTAATTATCCATTCGCCCAATGAACCCCTCCAAAGGGGACGAGACTATGACGAGGATCGAATCGTTTTTATAACTGACTGGGTGTAAGTATGACCGTTCTTTGGTGAGGCTCAAGCTAAACACGATGTTCCAGAGCTATCACGCAAGTCAGTAGATGAACACATACATCATGCCAGAAACCCACGTTTTCAAGAAGATTTGTGGGCAACTGACCCCCATTAGACATGAAAGTCCCGGTTGCCCAACTCCCACCGCTCAGACCAGCCCAGTAGCTTACGCCGTCAAGCCAACCACCAGTCTCGCTTTCGGACGCTTCCGTGCTCTCATTCATCATGCCCATGATACCACCCAACCCCGTACTGTGCCAATGATAAGTAATGAGCATATCTTTTGCAACATTAATCCACTCACAGCATTGCACGGTAACCACCGCCGGCCAAGGCGACACCGATGTTAGGTGTCCGGGGAGGAGTTTCGAGCCCTCGGGCAGCCATCATCTGCTCGATTACAGGTTGGACAAGTTTCTCCCGAGCCTCAATGTAGGCTCGTTCACCGGAACCTAAACCAGTCTAGCCGGGAATGATCATAAGTAATGTTCCACATTTTGGTGACGAGGATATTGCAACTTACAGTGGCATTTCTAATCCAAGTAACATGACAATGGGCACATACCGAGGTCACCAACGTGCCTCTCGGAGTCGGTGGGAGCACCGTGGTGCTTTTTAAAGGGGTTGTAATGGGGGCCAGCAGAGGTACAGCCGTTGGTGTTGTCTCCAAACTCGTGGACGTGCATGCCTCGCTTGGCGTCAGCGTCCATGTCCTTAATCTGATCAGTGATTATCATGTCAGCGACCGGATGTTACTCCACGATGAATCCAATGACGTACCTCACCAGTGATGCAAACGGGAGCATTTTCCGACTCCTGGGTGAAGCATACAGTGCCGTGGACGTAGGATTCACCCTTGAGGACAACAACAGCCTATAATGGTTATTTCGCATTGTTTGGATGAAACATCGTAGGGGCGATGAGGCGAGCACGTGGATGTGTGATCGGTGGAGTTGTGCCGAGTAAGAAGACCGGCGTGGTTTCATGATTGCGCAATAAGAT-AGGGGAGGAGGATGGGCGGGAGAGCGCGGAGACCCGAGAGGTGGGAGAGACAGAGGAAGGAAGGGGACCTGCGGTGAGCGATTTTTCGGCAACTTTACCTTGAAGTCCGGCCGGTGAGCCATATCGAGCAATTCATAGTCCAATCGAATCTGACATGTGTCCAGTCAATCCCCTTACTTCTTCAATGCCGGTCTCCTTTATTCTTCATCACTTCTCTCAACTACGGCCCAGGCTTACGCCAAGGTACTTTCCTCTTCTAGGATTCCCGACTTTGACGTCCTCTTTGGCCCTGCTTACAAGGGTATCTCCTTGGCTGCTGTCTCCGCTGTAAGCCTTTACCAGCAGACCGGCAAAGATATCGGTTACTGCTACAACAGGAAGGAGAAGAAGGACGTAAGTCTGTCCTGACCAGTGCGACAGCGATTAGCTCATAGCCAGCAGCATGGTGAGGGCGGTACTATGGTCGGTGCACCTCTCAAGGGACGAATCGTCATCATCGATGATGTTCTCACCTCCGGCAAGGCCATTCGTGAAGCTATTGACATTCTCAAGGCCTCTCCTGAAGCGAAGCTCGTTGGAATTGTCCAGCTTGTCGACAGACAAGAGAAAGGCCAGAGCGGTAGCGGCAAGAGTACCGTACAGGAGGTTGAGGAAGAGTTCGGTGTGCCCGTCGAGCCTATCATTGGTTTGGATGATATCGTGAAGTACTTGGAAAGCTC
		</sequence>
		<sequence>
			<taxon idref="2551_07"/>
			CCACGCAAGGCAAGATATCATTCATGAAAACGACCGAGTCAAAGACTTCTCCGTCATTGTCACGAAGCTCGTGGAGGGGCAGCATGGCGGCGTTTCGAACTTCGGCGAGGTATTCGATACGATGGTTGAACAGACCGCGGGTACGCATAGATGTTCGGATGATGATCCTCAGACCGACCGTTCGCGCGAGGGCATCAAAAATCTTCAAGAGTGCCTTTGTCTGGTCGTTGGAACCGTTTTCGTAAATGGAGACAAAGACATTGTGGTAGCCCAAGATGGCAGCTGCTCGGAAGAGTGTCGCAAAGATATCAGGGATAACGTCAAACGAGTTGTACAGGTTGATGGCGAAGAAGTACTTGTGCTGCCTCGCTTGCAGATCCCGCTTGATACTGTCCATCCTGTCGTTTCCAGTGGTCGACGCCATGGTCAGGTGGGAATCACTCTTACCGCCAAACAGTTTGCCCAACCAGCCAGAGTTGGACCAAGGCTTCTTGTACCCGAGCTTCATATACCACCGATGTGACTTCCGAATTTGTGCGCTGTTCTTGAGCTACGGTAGCTAACAACTATGTGATAGGTCGTATTGGTCGAATTGTTCTCAGGTATGCTTTTAAATCAACGGGGTAGGACGTCCATGTATCTAACATTCAAGTTAGGAACGCCATCGAGCATGGAGATCTCGAGGTTGTTGCTGTCAACGAGTGAGTGTCCCAAATGTTGACCCATTGGATGAATTACTAAATTGTCCATAGCCCTTTCATTGACTTGGACTACATGGTACGGTACTCCTGTCTGCCCAATAACCTCGTTTAGTACTAACGCTATTGCACAGGTCTACATGTTCAAGTATGACTCCGTAAGTCTTCGATACTTCTAGCGCTCTATATGGCTTATTAACCTGATTCCCGACAGACTCATGGTCGTTTTAAGGGCTCCGTCGAGGTTAAGGACGGTAAGCTTTACATCAACAACAAGGCCATTGCCGTCTTCTAAGCCCTTGTTCTATAGATTTGTCTCTAACATGTTGGGTCTCGGGGGGCTTCCTCTAGAGACTTGGATGTAAGGGGCTTTACGCATTCGCATAACTTATGAAGTGTGGATGACTCTAGGAGGGGTCTGAGAATGTGCTGTGCCAGCCAGGCTGATAATAGTTTAATTGTTAGCTTGGACTTGTACACAGTCTCATCAGTCTTCAGCTTGGGTCATTGATATTCTGTAAGTCAAAACTT-ATCCATTCACTGTAGTAGGTTGCGGAGGACTTGAAAGTTCTCTCTGCAATTGAGACACTTACCAGGCCATCGCAAGTTGGCAGTGTACGCTACTGATTTTATGGTCGTGGGGGACTTGGGAGCTGGTGCTT-GTGTCGCATGAGGTAGAGTTGATATGGACGGATGGAAGAGAAGCATATGTGTATGTCGCGGGGGACTTGGGGTAAGACGCCTTGCGGCAAGTAGAGTCAA-CCAGTAGTGACTTCTTTTAGTCGTGGGGGACTTTGGTAATGGTAGTGAGCCGGAATAAGGGATGGATAAATGTAGTATGG-ATGGTGACAGGGGGAGCAGCAGAGCGTACGCAGTGGGTATGTATATAGTTGAAAA-GGGATGGGCAGTAGAATTTTGAGAAATTAATGACCTAAGGG-TGATTCTAATAGGCTTGTCAAGAAAAAAGTTAAGTTGAATCAAGCTGGGTCAAGCAAAGTCTAGAAAAGATTTATTGGTAAGTATCAGCTGATATCCTGCTCATATCGAAAACGTACTTTTTAATGTACTAACT-CTAATCCAGACTGGCATGGTTTGCGGCAGCTTGGCACGGCTTTCATGGACGGTGTCCCTGGTATAACACAGGTAAGAATCCTTAGGAACCACAG-GAATCGGT-CAACTTATAAACTGCATAGTGTCCTATTCCGCCTGGAAGCTCATTTACCTACCAATTCACCGTAAGCCATCAATCAGGCACGTTTTGGTGGCATTCCCATTATTCCAATTCCATGGCCGACGGCATTTGGGGCCCGTCAGTTTTCCTGACTTTTGATAACAAGTTATCACAGCTGATAGGATACCATAGCTTAATTATCCATTCGCCCAATGAACCCCTCCAAAGGGGACGAGACTATGACGAGGATCGAATCGTTTTTATAACTGACTGGGTGTAAGTATGACCGTTCTTTGGTGAGGCTCAAGCTAAACACGATGTTCCAGAGCTATCACGCAAGTCAGTAGATGAACACATACATCATGCCAGAAACCCACGTTTTCAAGAAGATTTGTGGGCAACTGACCCCCATTAGACATGAAAGTCCCGGTTGCCCAACTCCCACCGCTCAGACCAGCCCAGTAGCTTACGCCGTCAAGCCAACCACCAGTCTCGCTTTCGGACGCTTCCGTGCTCTCATTCATCATGCCCATGATACCACCCAACCCCGTACTGTGCCAATGATAAGTAATGAGCATATCTTTTGCAACATTAATCCACTCACAGCATTGCACGGTAACCACCGCCGGCCAAGGCGACACCGATGTTAGGTGTCCGGGGAGGAGTTTCGAGCCCTCGGGCAGCCATCATCTGCTCGATTACAGGTTGGACAAGTTTCTCCCGAGCCTCAATGTAGGCTCGTTCACCGGAACCTAAACCAGTCTAGCCGGGAATGATCATAAGTAATGTTCCACATTTTGGTGACGAGGATATTGCAACTTACAGTGGCATTTCTAATCCAAGTAACATGACAATGGGCACATACCGAGGTCACCAACGTGCCTCTCGGAGTCGGTGGGAGCACCGTGGTGCTTTTTAAAGGGGTTGTAATGGGGGCCAGCAGAGGTACAGCCGTTGGTGTTGTCTCCAAACTCGTGGACGTGCATGCCTCGCTTGGCGTCAGCGTCCATGTCCTTAATCTGATCAGTGATTATCATGTCAGCGACCGGATGTTACTCCACGATGAATCCAATGACGTACCTCACCAGTGATGCAAACGGGAGCATTTTCCGACTCCTGGGTGAAGCATACAGTGCCGTGGACGTAGGATTCACCCTTGAGGACAACAACAGCCTATAATGGTTATTTCGCATTGTTTGGATGAAACATCGTAGGGGCGATGAGGCGAGCACGTGGATGTGTGATCGGTGGAGTTGTGCCGAGTAAGAAGACCGGCGTGGTTTCATGATTGCGCAATAAGAT-AGGGGAGGAGGATGGGCGGGAGAGCGCGGAGACCCGAGAGGTGGGAGAGACAGAGGAAGGAAGGGGACCTGCGGTGAGCGATTTTTCGGCAACTTTACCTTGAAGTCCGGCCGGTGAGCCATATCGAGCAATTCATAGTCCAATCGAATCTGACATGTGTCCAGTCAATCCCCTTACTTCTTCAATGCCGGTCTCCTTTATTCTTCATCACTTCTCTCAACTACGGCCCAGGCTTACGCCAAGGTACTTTCCTCTTCTAGGATTCCCGACTTTGACGTCCTCTTTGGCCCTGCTTACAAGGGTATCTCCTTGGCTGCTGTCTCCGCTGTAAGCCTTTACCAGCAGACCGGCAAAGATATCGGTTACTGCTACAACAGGAAGGAGAAGAAGGACGTAAGTCTGTCCTGACCAGTGCGACAGCGATTAGCTCATAGCCAGCAGCATGGTGAGGGCGGTACTATGGTCGGTGCACCTCTCAAGGGACGAATCGTCATCATCGATGATGTTCTCACCTCCGGCAAGGCCATTCGTGAAGCTATTGACATTCTCAAGGCCTCTCCTGAAGCGAAGCTCGTTGGAATTGTCCAGCTTGTCGACAGACAAGAGAAAGGCCAGAGCGGTAGCGGCAAGAGTACCGTACAGGAGGTTGAGGAAGAGTTCGGTGTGCCCGTCGAGCCTATCATTGGTTTGGATGATATCGTGAAGTACTTGGAAAGCTC
		</sequence>
		<sequence>
			<taxon idref="269"/>
			CCACGCAAGGCAAGATATCATTCATGAAAACGACCGAGTCAAAGACTTCTCCGTCATTGTCACGAAGCTCGTGGAGGGGCAGCATGGCGGCGTTTCGAACTTCGGCGAGGTATTCGATACGATGGTTGAACAGACCGCGGGTACGCATAGATGTTCGGATGATGATCCTCAGACCGACCGTTCGCGCGAGGGCATCAAAAATCTTCAAGAGTGCCTTTGTCTGGTCGTTGGAACCGTTTTCGTAAATGGAGACAAAGACATTGTGGTAGCCCAAGATGGCAGCTGCTCGGAAGAGTGTCGCAAAGATATCAGGGATAACGTCAAACGAGTTGTACAGGTTGATGGCGAAGAAGTACTTGTGCTGCCTCGCTTGCAGATCCCGCTTGATACTGTCCATCCTGTCGTTTCCAGTGGTCGACGCCATGGTCAGGTGGGAATCACTCTTACCGCCAAACAGTTTGCCCAACCAGCCAGAGTTGGACCAAGGCTTCTTGTACCCGAGCTTCATATACCACCGATGTGACTTCCGAATTTGTGCGCTGTTCTTGAGCTACGGTAGCTAACAACTATGTGATAGGTCGTATTGGTCGAATTGTTCTCAGGTATGCTTTTAAATCAACGGGGTAGGACGTCCATGTATCTAACATTCAAGTTAGGAACGCCATCGAGCATGGAGATCTCGAGGTTGTTGCTGTCAACGAGTGAGTGTCCCAAATGTTGACCCATTGGATGAATTACTAAATTGTCCATAGCCCTTTCATTGACTTGGACTACATGGTACGGTACTCCTGTCTGCCCAATAACCTCGTTTAGTACTAACGCTATTGCACAGGTCTACATGTTCAAGTATGACTCCGTAAGTCTTCGATACTTCTAGCGCTCTATATGGCTTATTAACCTGATTCCCGACAGACTCATGGTCGTTTTAAGGGCTCCGTCGAGGTTAAGGACGGTAAGCTTTACATCAACAACAAGGCCATTGCCGTCTTCTAAGCCCTTGTTCTATAGATTTGTCTCTAACATGTTGGGTCTCGGGGGGCTTCCTCTAGAGACTTGGATGTAAGGGGCTTTACGCATTCGCATAACTTATGAAGTGTGGATGACTCTAGGAGGGGTCTGAGAATGTGCTGTGCCAGCCAGGCTGATAATAGTTTAATTGTTAGCTTGGACTTGTACACAGTCTCATCAGTCTTCAGCTTGGGTCATTGATATTCTGTAAGTCAAAACTT-ATCCATTCACTGTAGTAGGTTGCGGAGGACTTGAAAGTTCTCTCTGCAATTGAGACACTTACCAGGCCATCGCAAGTTGGCAGTGTACGCTACTGATTTTATGGTCGTGGGGGACTTGGGAGCTGGTGCTT-GTGTCGCATGAGGTAGAGTTGATATGGACGGATGGAAGAGAAGCATATGTGTATGTCGCGGGGGACTTGGGGTAAGACGCCTTGCGGCAAGTAGAGTCAA-CCAGTAGTGACTTCTTTTAGTCGTGGGGGACTTTGGTAATGGTAGTGAGCCGGAATAAGGGATGGATAAATGTAGTATGG-ATGGTGACAGGGGGAGCAGCAGAGCGTACGCAGTGGGTATGTATATAGTTGAAAA-GGGATGGGCAGTAGAATTTTGAGAAATTAATGACCTAAGGG-TGATTCTAATAGGCTTGTCAAGAAAAAAGTTAAGTTGAATCAAGCTGGGTCAAGCAAAGTCTAGAAAAGATTTATTGGTAAGTATCAGCTGATATCCTGCTCATATCGAAAACGTACTTTTTAATGTACTAACT-CTAATCCAGACTGGCATGGTTTGCGGCAGCTTGGCACGGCTTTCATGGACGGTGTCCCTGGTATAACACAGGTAAGAATCCTTAGGAACCACAG-GAATCGGT-CAACTTATAAACTGCATAGTGTCCTATTCCGCCTGGAAGCTCATTTACCTACCAATTCACCGTAAGCCATCAATCAGGCACGTTTTGGTGGCATTCCCATTATTCCAATTCCATGGCCGACGGCATTTGGGGCCCGTCAGTTTTCCTGACTTTTGATAACAAGTTATCACAGCTGATAGGATACCATAGCTTAATTATCCATTCGCCCAATGAACCCCTCCAAAGGGGACGAGACTATGACGAGGATCGAATCGTTTTTATAACTGACTGGGTGTAAGTATGACCGTTCTTTGGTGAGGCTCAAGCTAAACACGATGTTCCAGAGCTATCACGCAAGTCAGTAGATGAACACATACATCATGCCAGAAACCCACGTTTTCAAGAAGATTTGTGGGCAACTGACCCCCATTAGACATGAAAGTCCCGGTTGCCCAACTCCCACCGCTCAGACCAGCCCAGTAGCTTACGCCGTCAAGCCAACCACCAGTCTCGCTTTCGGACGCTTCCGTGCTCTCATTCATCATGCCCATGATACCACCCAACCCCGTACTGTGCCAATGATAAGTAATGAGCATATCTTTTGCAACATTAATCCACTCACAGCATTGCACGGTAACCACCGCCGGCCAAGGCGACACCGATGTTAGGTGTCCGGGGAGGAGTTTCGAGCCCTCGGGCAGCCATCATCTGCTCGATTACAGGTTGGACAAGTTTCTCCCGAGCCTCAATGTAGGCTCGTTCACCGGAACCTAAACCAGTCTAGCCGGGAATGATCATAAGTAATGTTCCACATTTTGGTGACGAGGATATTGCAACTTACAGTGGCATTTCTAATCCAAGTAACATGACAATGGGCACATACCGAGGTCACCAACGTGCCTCTCGGAGTCGGTGGGAGCACCGTGGTGCTTTTTAAAGGGGTTGTAATGGGGGCCAGCAGAGGTACAGCCGTTGGTGTTGTCTCCAAACTCGTGGACGTGCATGCCTCGCTTGGCGTCAGCGTCCATGTCCTTAATCTGATCAGTGATTATCATGTCAGCGACCGGATGTTACTCCACGATGAATCCAATGACGTACCTCACCAGTGATGCAAACGGGAGCATTTTCCGACTCCTGGGTGAAGCATACAGTGCCGTGGACGTAGGATTCACCCTTGAGGACAACAACAGCCTATAATGGTTATTTCGCATTGTTTGGATGAAACATCGTAGGGGCGATGAGGCGAGCACGTGGATGTGTGATCGGTGGAGTTGTGCCGAGTAAGAAGACCGGCGTGGTTTCATGATTGCGCAATAAGAT-AGGGGAGGAGGATGGGCGGGAGAGCGCGGAGACCCGAGAGGTGGGAGAGACAGAGGAAGGAAGGGGACCTGCGGTGAGCGATTTTTCGGCAACTTTACCTTGAAGTCCGGCCGGTGAGCCATATCGAGCAATTCATAGTCCAATCGAATCTGACATGTGTCCAGTCAATCCCCTTACTTCTTCAATGCCGGTCTCCTTTATTCTTCATCACTTCTCTCAACTACGGCCCAGGCTTACGCCAAGGTACTTTCCTCTTCTAGGATTCCCGACTTTGACGTCCTCTTTGGCCCTGCTTACAAGGGTATCTCCTTGGCTGCTGTCTCCGCTGTAAGCCTTTACCAGCAGACCGGCAAAGATATCGGTTACTGCTACAACAGGAAGGAGAAGAAGGACGTAAGTCTGTCCTGACCAGTGCGACAGCGATTAGCTCATAGCCAGCAGCATGGTGAGGGCGGTACTATGGTCGGTGCACCTCTCAAGGGACGAATCGTCATCATCGATGATGTTCTCACCTCCGGCAAGGCCATTCGTGAAGCTATTGACATTCTCAAGGCCTCTCCTGAAGCGAAGCTCGTTGGAATTGTCCAGCTTGTCGACAGACAAGAGAAAGGCCAGAGCGGTAGCGGCAAGAGTACCGTACAGGAGGTTGAGGAAGAGTTCGGTGTGCCCGTCGAGCCTATCATTGGTTTGGATGATATCGTGAAGTACTTGGAAAGCTC
		</sequence>
		<sequence>
			<taxon idref="28170_07"/>
			CCACGCAAGGCAAGATATCATTCATGAAAACGACCGAGTCAAAGACTTCTCCGTCATTGTCACGAAGCTCGTGGAGGGGCAGCATGGCGGCGTTTCGAACTTCGGCGAGGTATTCGATACGATGGTTGAACAGACCGCGGGTACGCATAGATGTTCGGATGATGATCCTCAGACCGACCGTTCGCGCGAGGGCATCAAAAATCTTCAAGAGTGCCTTTGTCTGGTCGTTGGAACCGTTTTCGTAAATGGAGACAAAGACATTGTGGTAGCCCAAGATGGCAGCTGCTCGGAAGAGTGTCGCAAAGATATCAGGGATAACGTCAAACGAGTTGTACAGGTTGATGGCGAAGAAGTACTTGTGCTGCCTCGCTTGCAGATCCCGCTTGATACTGTCCATCCTGTCGTTTCCAGTGGTCGACGCCATGGTCAGGTGGGAATCACTCTTACCGCCAAACAGTTTGCCCAACCAGCCAGAGTTGGACCAAGGCTTCTTGTACCCGAGCTTCATATACCACCGATGTGACTTCCGAATTTGTGCGCTGTTCTTGAGCTACGGTAGCTAACAACTATGTGATAGGTCGTATTGGTCGAATTGTTCTCAGGTATGCTTTTAAATCAACGGGGTAGGACGTCCATGTATCTAACATTCAAGTTAGGAACGCCATCGAGCATGGAGATCTCGAGGTTGTTGCTGTCAACGAGTGAGTGTCCCAAATGTTGACCCATTGGATGAATTACTAAATTGTCCATAGCCCTTTCATTGACTTGGACTACATGGTACGGTACTCCTGTCTGCCCAATAACCTCGTTTAGTACTAACGCTATTGCACAGGTCTACATGTTCAAGTATGACTCCGTAAGTCTTCGATACTTCTAGCGCTCTATATGGCTTATTAACCTGATTCCCGACAGACTCATGGTCGTTTTAAGGGCTCCGTCGAGGTTAAGGACGGTAAGCTTTACATCAACAACAAGGCCATTGCCGTCTTCTAAGCCCTTGTTCTATAGATTTGTCTCTAACATGTTGGGTCTCGGGGGGCTTCCTCTAGAGACTTGGATGTAAGGGGCTTTACGCATTCGCATAACTTATGAAGTGTGGATGACTCTAGGAGGGGTCTGAGAATGTGCTGTGCCAGCCAGGCTGATAATAGTTTAATTGTTAGCTTGGACTTGTACACAGTCTCATCAGTCTTCAGCTTGGGTCATTGATATTCTGTAAGTCAAAACTT-ATCCATTCACTGTAGTAGGTTGCGGAGGACTTGAAAGTTCTCTCTGCAATTGAGACACTTACCAGGCCATCGCAAGTTGGCAGTGTACGCTACTGATTTTATGGTCGTGGGGGACTTGGGAGCTGGTGCTT-GTGTCGCATGAGGTAGAGTTGATATGGACGGATGGAAGAGAAGCATATGTGTATGTCGCGGGGGACTTGGGGTAAGACGCCTTGCGGCAAGTAGAGTCAA-CCAGTAGTGACTTCTTTTAGTCGTGGGGGACTTTGGTAATGGTAGTGAGCCGGAATAAGGGATGGATAAATGTAGTATGG-ATGGTGACAGGGGGAGCAGCAGAGCGTACGCAGTGGGTATGTATATAGTTGAAAA-GGGATGGGCAGTAGAATTTTGAGAAATTAATGACCTAAGGG-TGATTCTAATAGGCTTGTCAAGAAAAAAGTTAAGTTGAATCAAGCTGGGTCAAGCAAAGTCTAGAAAAGATTTATTGGTAAGTATCAGCTGATATCCTGCTCATATCGAAAACGTACTTTCTAATGTACTAACT-CTAATCCAGACTGGCATGGTTTGCGGCAGCTTGGCACGGCTTTCATGGACGGTGTCCCTGGTATAACACAGGTAAGAATCCTTAGGAACCACAG-GAATCGGT-CAACTTATAAACTGCATAGTGTCCTATTCCGCCTGGAAGCTCATTTACCTACCAATTCACCGTAAGCCATCAATCAGGCACGTTTTGGTGGCATTCCCATTATTCCAATTCCATGGCCGACGGCATTTGGGGCCCGTCAGTTTTCCTGACTTTTGATAACAAGTTATCACAGCTGATAGGATACCATAGCTTAATTATCCATTCGCCCAATGAACCCCTCCAAAGGGGACGAGACTATGACGAGGATCGAATCGTTTTTATAACTGACTGGGTGTAAGTATGACCGTTCTTTGGTGAGGCTCAAGCTAAACACGATGTTCCAGAGCTATCACGCAAGTCAGTAGATGAACACATACATCATGCCAGAAACCCACGTTTTCAAGAAGATTTGTGGGCAACTGACCCCCATTAGACATGAAAGTCCCGGTTGCCCAACTCCCACCGCTCAGACCAGCCCAGTAGCTTACGCCGTCAAGCCAACCACCAGTCTCGCTTTCGGACGCTTCCGTGCTCTCATTCATCATGCCCATGATACCACCCAACCCCGTACTGTGCCAATGATAAGTAATGAGCATATCTTTTGCAACATTAATCCACTCACAGCATTGCACGGTAACCACCGCCGGCCAAGGCGACACCGATGTTAGGTGTCCGGGGAGGAGTTTCGAGCCCTCGGGCAGCCATCATCTGCTCGATTACAGGTTGGACAAGTTTCTCCCGAGCCTCAATGTAGGCTCGTTCACCGGAACCTAAACCAGTCTAGCCGGGAATGATCATAAGTAATGTTCCACATTTTGGTGACGAGGATATTGCAACTTACAGTGGCATTTCTAATCCAAGTAACATGACAATGGGCACATACCGAGGTCACCAACGTGCCTCTCGGAGTCGGTGGGAGCACCGTGGTGCTTTTTAAAGGGGTTGTAATGGGGGCCAGCAGAGGTACAGCCGTTGGTGTTGTCTCCAAACTCGTGGACGTGCATGCCTCGCTTGGCGTCAGCGTCCATGTCCTTAATCTGATCAGTGATTATCATGTCAGCGACCGGATGTTACTCCACGATGAATCCAATGACGTACCTCACCAGTGATGCAAACGGGAGCATTTTCCGACTCCTGGGTGAAGCATACAGTGCCGTGGACGTAGGATTCACCCTTGAGGACAACAACAGCCTATAATGGTTATTTCGCATTGTTTGGATGAAACATCGTAGGGGCGATGAGGCGAGCACGTGGATGTGTGATCGGTGGAGTTGTGCCGAGTAAGAAGACCGGCGTGGTTTCATGATTGCGCAATAAGAT-AGGGGAGGAGGATGGGCGGGAGAGCGCGGAGACCCGAGAGGTGGGAGAGACAGAGGAAGGAAGGGGACCTGCGGTGAGCGATTTTTCGGCAACTTTACCTTGAAGTCCGGCCGGTGAGCCATATCGAGCAATTCATAGTCCAATCGAATCTGACATGTGTCCAGTCAATCCCCTTACTTCTTCAATGCCGGTCTCCTTTATTCTTCATCACTTCTCTCAACTACGGCCCAGGCTTACGCCAAGGTACTTTCCTCTTCTAGGATTCCCGACTTTGACGTCCTCTTTGGCCCTGCTTACAAGGGTATCTCCTTGGCTGCTGTCTCCGCTGTAAGCCTTTACCAGCAGACCGGCAAAGATATCGGTTACTGCTACAACAGGAAGGAGAAGAAGGACGTAAGTCTGTCCTGACCAGTGCGACAGCGATTAGCTCATAGCCAGCAGCATGGTGAGGGCGGTACTATGGTCGGTGCACCTCTCAAGGGACGAATCGTCATCATCGATGATGTTCTCACCTCCGGCAAGGCCATTCGTGAAGCTATTGACATTCTCAAGGCCTCTCCTGAAGCGAAGCTCGTTGGAATTGTCCAGCTTGTCGACAGACAAGAGAAAGGCCAGAGCGGTAGCGGCAAGAGTACCGTACAGGAGGTTGAGGAAGAGTTCGGTGTGCCCGTCGAGCCTATCATTGGTTTGGATGATATCGTGAAGTACTTGGAAAGCTC
		</sequence>
		<sequence>
			<taxon idref="2895I_08"/>
			CCACGCAAGGCAAGATATCATTCATGAAAACGACCGAGTCAAAGACTTCTCCGTCATTGTCACGAAGCTCGTGGAGGGGCAGCATGGCGGCGTTTCGAACTTCGGCGAGGTATTCGATACGATGGTTGAACAGACCGCGGGTACGCATAGATGTTCGGATGATGATCCTCAGACCGACCGTTCGCGCGAGGGCATCAAAAATCTTCAAGAGTGCCTTTGTCTGGTCGTTGGAACCGTTTTCGTAAATGGAGACAAAGACATTGTGGTAGCCCAAGATGGCAGCTGCTCGGAAGAGTGTCGCAAAGATATCAGGGATAACGTCAAACGAGTTGTACAGGTTGATGGCGAAGAAGTACTTGTGCTGCCTCGCTTGCAGATCCCGCTTGATACTGTCCATCCTGTCGTTTCCAGTGGTCGACGCCATGGTCAGGTGGGAATCACTCTTACCGCCAAACAGTTTGCCCAACCAGCCAGAGTTGGACCAAGGCTTCTTGTACCCGAGCTTCATATACCACCGATGTGACTTCCGAATTTGTGCGCTGTTCTTGAGCTACGGTAGCTAACAACTATGTGATAGGTCGTATTGGTCGAATTGTTCTCAGGTATGCTTTTAAATCAACGGGGTAGGACGTCCATGTATCTAACATTCAAGTTAGGAACGCCATCGAGCATGGAGATCTCGAGGTTGTTGCTGTCAACGAGTGAGTGTCCCAAATGTTGACCCATTGGATGAATTACTAAATTGTCCATAGCCCTTTCATTGACTTGGACTACATGGTACGGTACTCCTGTCTGCCCAATAACCTCGTTTAGTACTAACGCTATTGCACAGGTCTACATGTTCAAGTATGACTCCGTAAGTCTTCGATACTTCTAGCGCTCTATATGGCTTATTAACCTGATTCCCGACAGACTCATGGTCGTTTTAAGGGCTCCGTCGAGGTTAAGGACGGTAAGCTTTACATCAACAACAAGGCCATTGCCGTCTTCTAAGCCCTTGTTCTATAGATTTGTCTCTAACATGTTGGGTCTCGGGGGGCTTCCTCTAGAGACTTGGATGTAAGGGGCTTTACGCATTCGCATAACTTATGAAGTGTGGATGACTCTAGGAGGGGTCTGAGAATGTGCTGTGCCAGCCAGGCTGATAATAGTTTAATTGTTAGCTTGGACTTGTACACAGTCTCATCAGTCTTCAGCTTGGGTCATTGATATTCTGTAAGTCAAAACTT-ATCCATTCACTGTAGTAGGTTGCGGAGGACTTGAAAGTTCTCTCTGCAATTGAGACACTTACCAGGCCATCGCAAGTTGGCAGTGTACGCTACTGATTTTATGGTCGTGGGGGACTTGGGAGCTGGTGCTT-GTGTCGCATGAGGTAGAGTTGATATGGACGGATGGAAGAGAAGCATATGTGTATGTCGCGGGGGACTTGGGGTAAGACGCCTTGCGGCAAGTAGAGTCAA-CCAGTAGTGACTTCTTTTAGTCGTGGGGGACTTTGGTAATGGTAGTGAGCCGGAATAAGGGATGGATAAATGTAGTATGG-ATGGTGACAGGGGGAGCAGCAGAGCGTACGCAGTGGGTATGTATATAGTTGAAAA-GGGATGGGCAGTAGAATTTTGAGAAATTAATGACCTAAGGG-TGATTCTAATAGGCTTGTCAAGAAAAAAGTTAAGTTGAATCAAGCTGGGTCAAGCAAAGTCTAGAAAAGATTTATTGGTAAGTATCAGCTGATATCCTGCTCATATCGAAAACGTACTTTCTAATGTACTAACT-CTAATCCAGACTGGCATGGTTTGCGGCAGCTTGGCACGGCTTTCATGGACGGTGTCCCTGGTATAACACAGGTAAGAATCCTTAGGAACCACAG-GAATCGGT-CAACTTATAAACTGCATAGTGTCCTATTCCGCCTGGAAGCTCATTTACCTACCAATTCACCGTAAGCCATCAATCAGGCACGTTTTGGTGGCATTCCCATTATTCCAATTCCATGGCCGACGGCATTTGGGGCCCGTCAGTTTTCCTGACTTTTGATAACAAGTTATCACAGCTGATAGGATACCATAGCTTAATTATCCATTCGCCCAATGAACCCCTCCAAAGGGGACGAGACTATGACGAGGATCGAATCGTTTTTATAACTGACTGGGTGTAAGTATGACCGTTCTTTGGTGAGGCTCAAGCTAAACACGATGTTCCAGAGCTATCACGCAAGTCAGTAGATGAACACATACATCATGCCAGAAACCCACGTTTTCAAGAAGATTTGTGGGCAACTGACCCCCATTAGACATGAAAGTCCCGGTTGCCCAACTCCCACCGCTCAGACCAGCCCAGTAGCTTACGCCGTCAAGCCAACCACCAGTCTCGCTTTCGGACGCTTCCGTGCTCTCATTCATCATGCCCATGATACCACCCAACCCCGTACTGTGCCAATGATAAGTAATGAGCATATCTTTTGCAACATTAATCCACTCACAGCATTGCACGGTAACCACCGCCGGCCAAGGCGACACCGATGTTAGGTGTCCGGGGAGGAGTTTCGAGCCCTCGGGCAGCCATCATCTGCTCGATTACAGGTTGGACAAGTTTCTCCCGAGCCTCAATGTAGGCTCGTTCACCGGAACCTAAACCAGTCTAGCCGGGAATGATCATAAGTAATGTTCCACATTTTGGTGACGAGGATATTGCAACTTACAGTGGCATTTCTAATCCAAGTAACATGACAATGGGCACATACCGAGGTCACCAACGTGCCTCTCGGAGTCGGTGGGAGCACCGTGGTGCTTTTTAAAGGGGTTGTAATGGGGGCCAGCAGAGGTACAGCCGTTGGTGTTGTCTCCAAACTCGTGGACGTGCATGCCTCGCTTGGCGTCAGCGTCCATGTCCTTAATCTGATCAGTGATTATCATGTCAGCGACCGGATGTTACTCCACGATGAATCCAATGACGTACCTCACCAGTGATGCAAACGGGAGCATTTTCCGACTCCTGGGTGAAGCATACAGTGCCGTGGACGTAGGATTCACCCTTGAGGACAACAACAGCCTATAATGGTTATTTCGCATTGTTTGGATGAAACATCGTAGGGGCGATGAGGCGAGCACGTGGATGTGTGATCGGTGGAGTTGTGCCGAGTAAGAAGACCGGCGTGGTTTCATGATTGCGCAATAAGAT-AGGGGAGGAGGATGGGCGGGAGAGCGCGGAGACCCGAGAGGTGGGAGAGACAGAGGAAGGAAGGGGACCTGCGGTGAGCGATTTTTCGGCAACTTTACCTTGAAGTCCGGCCGGTGAGCCATATCGAGCAATTCATAGTCCAATCGAATCTGACATGTGTCCAGTCAATCCCCTTACTTCTTCAATGCCGGTCTCCTTTATTCTTCATCACTTCTCTCAACTACGGCCCAGGCTTACGCCAAGGTACTTTCCTCTTCTAGGATTCCCGACTTTGACGTCCTCTTTGGCCCTGCTTACAAGGGTATCTCCTTGGCTGCTGTCTCCGCTGTAAGCCTTTACCAGCAGACCGGCAAAGATATCGGTTACTGCTACAACAGGAAGGAGAAGAAGGACGTAAGTCTGTCCTGACCAGTGCGACAGCGATTAGCTCATAGCCAGCAGCATGGTGAGGGCGGTACTATGGTCGGTGCACCTCTCAAGGGACGAATCGTCATCATCGATGATGTTCTCACCTCCGGCAAGGCCATTCGTGAAGCTATTGACATTCTCAAGGCCTCTCCTGAAGCGAAGCTCGTTGGAATTGTCCAGCTTGTCGACAGACAAGAGAAAGGCCAGAGCGGTAGCGGCAAGAGTACCGTACAGGAGGTTGAGGAAGAGTTCGGTGTGCCCGTCGAGCCTATCATTGGTTTGGATGATATCGTGAAGTACTTGGAAAGCTC
		</sequence>
		<sequence>
			<taxon idref="4500_07"/>
			CCACGCAAGGCAAGATATCATTCATGAAAACGACCGAGTCAAAGACTTCTCCGTCATTGTCACGAAGCTCGTGGAGGGGCAGCATGGCGGCGTTTCGAACTTCGGCGAGGTATTCGATACGATGGTTGAACAGACCGCGGGTACGCATAGATGTTCGGATGATGATCCTCAGACCGACCGTTCGCGCGAGGGCATCAAAAATCTTCAAGAGTGCCTTTGTCTGGTCGTTGGAACCGTTTTCGTAAATGGAGACAAAGACATTGTGGTAGCCCAAGATGGCAGCTGCTCGGAAGAGTGTCGCAAAGATATCAGGGATAACGTCAAACGAGTTGTACAGGTTGATGGCGAAGAAGTACTTGTGCTGCCTCGCTTGCAGATCCCGCTTGATACTGTCCATCCTGTCGTTTCCAGTGGTCGACGCCATGGTCAGGTGGGAATCACTCTTACCGCCAAACAGTTTGCCCAACCAGCCAGAGTTGGACCAAGGCTTCTTGTACCCGAGCTTCATATACCACCGATGTGACTTCCGAATTTGTGCGCTGTTCTTGAGCTACGGTAGCTAACAACTATGTGATAGGTCGTATTGGTCGAATTGTTCTCAGGTATGCTTTTAAATCAACGGGGTAGGACGTCCATGTATCTAACATTCAAGTTAGGAACGCCATCGAGCATGGAGATCTCGAGGTTGTTGCTGTCAACGAGTGAGTGTCCCAAATGTTGACCCATTGGATGAATTACTAAATTGTCCATAGCCCTTTCATTGACTTGGACTACATGGTACGGTACTCCTGTCTGCCCAATAACCTCGTTTAGTACTAACGCTATTGCACAGGTCTACATGTTCAAGTATGACTCCGTAAGTCTTCGATACTTCTAGCGCTCTATATGGCTTATTAACCTGATTCCCGACAGACTCATGGTCGTTTTAAGGGCTCCGTCGAGGTTAAGGACGGTAAGCTTTACATCAACAACAAGGCCATTGCCGTCTTCTAAGCCCTTGTTCTATAGATTTGTCTCTAACATGTTGGGTCTCGGGGGGCTTCCTCTAGAGACTTGGATGTAAGGGGCTTTACGCATTCGCATAACTTATGAAGTGTGGATGACTCTAGGAGGGGTCTGAGAATGTGCTGTGCCAGCCAGGCTGATAATAGTTTAATTGTTAGCTTGGACTTGTACACAGTCTCATCAGTCTTCAGCTTGGGTCATTGATATTCTGTAAGTCAAAACTT-ATCCATTCACTGTAGTAGGTTGCGGAGGACTTGAAAGTTCTCTCTGCAATTGAGACACTTACCAGGCCATCGCAAGTTGGCAGTGTACGCTACTGATTTTATGGTCGTGGGGGACTTGGGAGCTGGTGCTT-GTGTCGCATGAGGTAGAGTTGATATGGACGGATGGAAGAGAAGCATATGTGTATGTCGCGGGGGACTTGGGGTAAGACGCCTTGCGGCAAGTAGAGTCAA-CCAGTAGTGACTTCTTTTAGTCGTGGGGGACTTTGGTAATGGTAGTGAGCCGGAATAAGGGATGGATAAATGTAGTATGG-ATGGTGACAGGGGGAGCAGCAGAGCGTACGCAGTGGGTATGTATATAGTTGAAAA-GGGATGGGCAGTAGAATTTTGAGAAATTAATGACCTAAGGG-TGATTCTAATAGGCTTGTCAAGAAAAAAGTTAAGTTGAATCAAGCTGGGTCAAGCAAAGTCTAGAAAAGATTTATTGGTAAGTATCAGCTGATATCCTGCTCATATCGAAAACGTACTTTCTAATGTACTAACT-CTAATCCAGACTGGCATGGTTTGCGGCAGCTTGGCACGGCTTTCATGGACGGTGTCCCTGGTATAACACAGGTAAGAATCCTTAGGAACCACAG-GAATCGGT-CAACTTATAAACTGCATAGTGTCCTATTCCGCCTGGAAGCTCATTTACCTACCAATTCACCGTAAGCCATCAATCAGGCACGTTTTGGTGGCATTCCCATTATTCCAATTCCATGGCCGACGGCATTTGGGGCCCGTCAGTTTTCCTGACTTTTGATAACAAGTTATCACAGCTGATAGGATACCATAGCTTAATTATCCATTCGCCCAATGAACCCCTCCAAAGGGGACGAGACTATGACGAGGATCGAATCGTTTTTATAACTGACTGGGTGTAAGTATGACCGTTCTTTGGTGAGGCTCAAGCTAAACACGATGTTCCAGAGCTATCACGCAAGTCAGTAGATGAACACATACATCATGCCAGAAACCCACGTTTTCAAGAAGATTTGTGGGCAACTGACCCCCATTAGACATGAAAGTCCCGGTTGCCCAACTCCCACCGCTCAGACCAGCCCAGTAGCTTACGCCGTCAAGCCAACCACCAGTCTCGCTTTCGGACGCTTCCGTGCTCTCATTCATCATGCCCATGATACCACCCAACCCCGTACTGTGCCAATGATAAGTAATGAGCATATCTTTTGCAACATTAATCCACTCACAGCATTGCACGGTAACCACCGCCGGCCAAGGCGACACCGATGTTAGGTGTCCGGGGAGGAGTTTCGAGCCCTCGGGCAGCCATCATCTGCTCGATTACAGGTTGGACAAGTTTCTCCCGAGCCTCAATGTAGGCTCGTTCACCGGAACCTAAACCAGTCTAGCCGGGAATGATCATAAGTAATGTTCCACATTTTGGTGACGAGGATATTGCAACTTACAGTGGCATTTCTAATCCAAGTAACATGACAATGGGCACATACCGAGGTCACCAACGTGCCTCTCGGAGTCGGTGGGAGCACCGTGGTGCTTTTTAAAGGGGTTGTAATGGGGGCCAGCAGAGGTACAGCCGTTGGTGTTGTCTCCAAACTCGTGGACGTGCATGCCTCGCTTGGCGTCAGCGTCCATGTCCTTAATCTGATCAGTGATTATCATGTCAGCGACCGGATGTTACTCCACGATGAATCCAATGACGTACCTCACCAGTGATGCAAACGGGAGCATTTTCCGACTCCTGGGTGAAGCATACAGTGCCGTGGACGTAGGATTCACCCTTGAGGACAACAACAGCCTATAATGGTTATTTCGCATTGTTTGGATGAAACATCGTAGGGGCGATGAGGCGAGCACGTGGATGTGTGATCGGTGGAGTTGTGCCGAGTAAGAAGACCGGCGTGGTTTCATGATTGCGCAATAAGAT-AGGGGAGGAGGATGGGCGGGAGAGCGCGGAGACCCGAGAGGTGGGAGAGACAGAGGAAGGAAGGGGACCTGCGGTGAGCGATTTTTCGGCAACTTTACCTTGAAGTCCGGCCGGTGAGCCATATCGAGCAATTCATAGTCCAATCGAATCTGACATGTGTCCAGTCAATCCCCTTACTTCTTCAATGCCGGTCTCCTTTATTCTTCATCACTTCTCTCAACTACGGCCCAGGCTTACGCCAAGGTACTTTCCTCTTCTAGGATTCCCGACTTTGACGTCCTCTTTGGCCCTGCTTACAAGGGTATCTCCTTGGCTGCTGTCTCCGCTGTAAGCCTTTACCAGCAGACCGGCAAAGATATCGGTTACTGCTACAACAGGAAGGAGAAGAAGGACGTAAGTCTGTCCTGACCAGTGCGACAGCGATTAGCTCATAGCCAGCAGCATGGTGAGGGCGGTACTATGGTCGGTGCACCTCTCAAGGGACGAATCGTCATCATCGATGATGTTCTCACCTCCGGCAAGGCCATTCGTGAAGCTATTGACATTCTCAAGGCCTCTCCTGAAGCGAAGCTCGTTGGAATTGTCCAGCTTGTCGACAGACAAGAGAAAGGCCAGAGCGGTAGCGGCAAGAGTACCGTACAGGAGGTTGAGGAAGAGTTCGGTGTGCCCGTCGAGCCTATCATTGGTTTGGATGATATCGTGAAGTACTTGGAAAGCTC
		</sequence>
		<sequence>
			<taxon idref="4_187"/>
			CCACGCAAGGCAAGATATCATTCATGAAAACGACCGAGTCAAAGACTTCTCCGTCATTGTCACGAAGCTCGTGGAGGGGCAGCATGGCGGCGTTTCGAACTTCGGCGAGGTATTCGATACGATGGTTGAACAGACCGCGGGTACGCATAGATGTTCGGATGATGATCCTCAGACCGACCGTTCGCGCGAGGGCATCAAAAATCTTCAAGAGTGCCTTTGTCTGGTCGTTGGAACCGTTTTCGTAAATGGAGACAAAGACATTGTGGTAGCCCAAGATGGCAGCTGCTCGGAAGAGTGTCGCAAAGATATCAGGGATAACGTCAAACGAGTTGTACAGGTTGATGGCGAAGAAGTACTTGTGCTGCCTCGCTTGCAGATCCCGCTTGATACTGTCCATCCTGTCGTTTCCAGTGGTCGACGCCATGGTCAGGTGGGAATCACTCTTACCGCCAAACAGTTTGCCCAACCAGCCAGAGTTGGACCAAGGCTTCTTGTACCCGAGCTTCATATACCACCGATGTGACTTCCGAATTTGTGCGCTGTTCTTGAGCTACGGTAGCTAACAACTATGTGATAGGTCGTATTGGTCGAATTGTTCTCAGGTATGCTTTTAAATCAACGGGGTAGGACGTCCATGTATCTAACATTCAAGTTAGGAACGCCATCGAGCATGGAGATCTCGAGGTTGTTGCTGTCAACGAGTGAGTGTCCCAAATGTTGACCCATTGGATGAATTACTAAATTGTCCATAGCCCTTTCATTGACTTGGACTACATGGTACGGTACTCCTGTCTGCCCAATAACCTCGTTTAGTACTAACGCTATTGCACAGGTCTACATGTTCAAGTATGACTCCGTAAGTCTTCGATACTTCTAGCGCTCTATATGGCTTATTAACCTGATTCCCGACAGACTCATGGTCGTTTTAAGGGCTCCGTCGAGGTTAAGGACGGTAAGCTTTACATCAACAACAAGGCCATTGCCGTCTTCTAAGCCCTTGTTCTATAGATTTGTCTCTAACATGTTGGGTCTCGGGGGGCTTCCTCTAGAGACTTGGATGTAAGGGGCTTTACGCATTCGCATAACTTATGAAGTGTGGATGACTCTAGGAGGGGTCTGAGAATGTGCTGTGCCAGCCAGGCTGATAATAGTTTAATTGTTAGCTTGGACTTGTACACAGTCTCATCAGTCTTCAGCTTGGGTCATTGATATTCTGTAAGTCAAAACTT-ATCCATTCACTGTAGTAGGTTGCGGAGGACTTGAAAGTTCTCTCTGCAATTGAGACACTTACCAGGCCATCGCAAGTTGGCAGTGTACGCTACTGATTTTATGGTCGTGGGGGACTTGGGAGCTGGTGCTT-GTGTCGCATGAGGTAGAGTTGATATGGACGGATGGAAGAGAAGCATATGTGTATGTCGCGGGGGACTTGGGGTAAGACGCCTTGCGGCAAGTAGAGTCAA-CCAGTAGTGACTTCTTTTAGTCGTGGGGGACTTTGGTAATGGTAGTGAGCCGGAATAAGGGATGGATAAATGTAGTATGG-ATGGTGACAGGGGGAGCAGCAGAGCGTACGCAGTGGGTATGTATATAGTTGAAAA-GGGATGGGCAGTAGAATTTTGAGAAATTAATGACCTAAGGG-TGATTCTAATAGGCTTGTCAAGAAAAAAGTTAAGTTGAATCAAGCTGGGTCAAGCAAAGTCTAGAAAAGATTTATTGGTAAGTATCAGCTGATATCCTGCTCATATCGAAAACGTACTTTTTAATGTACTAACT-CTAATCCAGACTGGCATGGTTTGCGGCAGCTTGGCACGGCTTTCATGGACGGTGTCCCTGGTATAACACAGGTAAGAATCCTTAGGAACCACAG-GAATCGGT-CAACTTATAAACTGCATAGTGTCCTATTCCGCCTGGAAGCTCATTTACCTACCAATTCACCGTAAGCCATCAATCAGGCACGTTTTGGTGGCATTCCCATTATTCCAATTCCATGGCCGACGGCATTTGGGGCCCGTCAGTTTTCCTGACTTTTGATAACAAGTTATCACAGCTGATAGGATACCATAGCTTAATTATCCATTCGCCCAATGAACCCCTCCAAAGGGGACGAGACTATGACGAGGATCGAATCGTTTTTATAACTGACTGGGTGTAAGTATGACCGTTCTTTGGTGAGGCTCAAGCTAAACACGATGTTCCAGAGCTATCACGCAAGTCAGTAGATGAACACATACATCATGCCAGAAACCCACGTTTTCAAGAAGATTTGTGGGCAACTGACCCCCATTAGACATGAAAGTCCCGGTTGCCCAACTCCCACCGCTCAGACCAGCCCAGTAGCTTACGCCGTCAAGCCAACCACCAGTCTCGCTTTCGGACGCTTCCGTGCTCTCATTCATCATGCCCATGATACCACCCAACCCCGTACTGTGCCAATGATAAGTAATGAGCATATCTTTTGCAACATTAATCCACTCACAGCATTGCACGGTAACCACCGCCGGCCAAGGCGACACCGATGTTAGGTGTCCGGGGAGGAGTTTCGAGCCCTCGGGCAGCCATCATCTGCTCGATTACAGGTTGGACAAGTTTCTCCCGAGCCTCAATGTAGGCTCGTTCACCGGAACCTAAACCAGTCTAGCCGGGAATGATCATAAGTAATGTTCCACATTTTGGTGACGAGGATATTGCAACTTACAGTGGCATTTCTAATCCAAGTAACATGACAATGGGCACATACCGAGGTCACCAACGTGCCTCTCGGAGTCGGTGGGAGCACCGTGGTGCTTTTTAAAGGGGTTGTAATGGGGGCCAGCAGAGGTACAGCCGTTGGTGTTGTCTCCAAACTCGTGGACGTGCATGCCTCGCTTGGCGTCAGCGTCCATGTCCTTAATCTGATCAGTGATTATCATGTCAGCGACCGGATGTTACTCCACGATGAATCCAATGACGTACCTCACCAGTGATGCAAACGGGAGCATTTTCCGACTCCTGGGTGAAGCATACAGTGCCGTGGACGTAGGATTCACCCTTGAGGACAACAACAGCCTATAATGGTTATTTCGCATTGTTTGGATGAAACATCGTAGGGGCGATGAGGCGAGCACGTGGATGTGTGATCGGTGGAGTTGTGCCGAGTAAGAAGACCGGCGTGGTTTCATGATTGCGCAATAAGAT-AGGGGAGGAGGATGGGCGGGAGAGCGCGGAGACCCGAGAGGTGGGAGAGACAGAGGAAGGAAGGGGACCTGCGGTGAGCGATTTTTCGGCAACTTTACCTTGAAGTCCGGCCGGTGAGCCATATCGAGCAATTCATAGTCCAATCGAATCTGACATGTGTCCAGTCAATCCCCTTACTTCTTCAATGCCGGTCTCCTTTATTCTTCATCACTTCTCTCAACTACGGCCCAGGCTTACGCCAAGGTACTTTCCTCTTCTAGGATTCCCGACTTTGACGTCCTCTTTGGCCCTGCTTACAAGGGTATCTCCTTGGCTGCTGTCTCCGCTGTAAGCCTTTACCAGCAGACCGGCAAAGATATCGGTTACTGCTACAACAGGAAGGAGAAGAAGGACGTAAGTCTGTCCTGACCAGTGCGACAGCGATTAGCTCATAGCCAGCAGCATGGTGAGGGCGGTACTATGGTCGGTGCACCTCTCAAGGGACGAATCGTCATCATCGATGATGTTCTCACCTCCGGCAAGGCCATTCGTGAAGCTATTGACATTCTCAAGGCCTCTCCTGAAGCGAAGCTCGTTGGAATTGTCCAGCTTGTCGACAGACAAGAGAAAGGCCAGAGCGGTAGCGGCAAGAGTACCGTACAGGAGGTTGAGGAAGAGTTCGGTGTGCCCGTCGAGCCTATCATTGGTTTGGATGATATCGTGAAGTACTTGGAAAGCTC
		</sequence>
		<sequence>
			<taxon idref="4_202"/>
			CCACGCAAGGCAAGATATCATTCATGAAAACGACCGAGTCAAAGACTTCTCCGTCATTGTCACGAAGCTCGTGGAGGGGCAGCATGGCGGCGTTTCGAACTTCGGCGAGGTATTCGATACGATGGTTGAACAGACCGCGGGTACGCATAGATGTTCGGATGATGATCCTCAGACCGACCGTTCGCGCGAGGGCATCAAAAATCTTCAAGAGTGCCTTTGTCTGGTCGTTGGAACCGTTTTCGTAAATGGAGACAAAGACATTGTGGTAGCCCAAGATGGCAGCTGCTCGGAAGAGTGTCGCAAAGATATCAGGGATAACGTCAAACGAGTTGTACAGGTTGATGGCGAAGAAGTACTTGTGCTGCCTCGCTTGCAGATCCCGCTTGATACTGTCCATCCTGTCGTTTCCAGTGGTCGACGCCATGGTCAGGTGGGAATCACTCTTACCGCCAAACAGTTTGCCCAACCAGCCAGAGTTGGACCAAGGCTTCTTGTACCCGAGCTTCATATACCACCGATGTGACTTCCGAATTTGTGCGCTGTTCTTGAGCTACGGTAGCTAACAACTATGTGATAGGTCGTATTGGTCGAATTGTTCTCAGGTATGCTTTTAAATCAACGGGGTAGGACGTCCATGTATCTAACATTCAAGTTAGGAACGCCATCGAGCATGGAGATCTCGAGGTTGTTGCTGTCAACGAGTGAGTGTCCCAAATGTTGACCCATTGGATGAATTACTAAATTGTCCATAGCCCTTTCATTGACTTGGACTACATGGTACGGTACTCCTGTCTGCCCAATAACCTCGTTTAGTACTAACGCTATTGCACAGGTCTACATGTTCAAGTATGACTCCGTAAGTCTTCGATACTTCTAGCGCTCTATATGGCTTATTAACCTGATTCCCGACAGACTCATGGTCGTTTTAAGGGCTCCGTCGAGGTTAAGGACGGTAAGCTTTACATCAACAACAAGGCCATTGCCGTCTTCTAAGCCCTTGTTCTATAGATTTGTCTCTAACATGTTGGGTCTCGGGGGGCTTCCTCTAGAGACTTGGATGTAAGGGGCTTTACGCATTCGCATAACTTATGAAGTGTGGATGACTCTAGGAGGGGTCTGAGAATGTGCTGTGCCAGCCAGGCTGATAATAGTTTAATTGTTAGCTTGGACTTGTACACAGTCTCATCAGTCTTCAGCTTGGGTCATTGATATTCTGTAAGTCAAAACTT-ATCCATTCACTGTAGTAGGTTGCGGAGGACTTGAAAGTTCTCTCTGCAATTGAGACACTTACCAGGCCATCGCAAGTTGGCAGTGTACGCTACTGATTTTATGGTCGTGGGGGACTTGGGAGCTGGTGCTT-GTGTCGCATGAGGTAGAGTTGATATGGACGGATGGAAGAGAAGCATATGTGTATGTCGCGGGGGACTTGGGGTAAGACGCCTTGCGGCAAGTAGAGTCAA-CCAGTAGTGACTTCTTTTAGTCGTGGGGGACTTTGGTAATGGTAGTGAGCCGGAATAAGGGATGGATAAATGTAGTATGG-ATGGTGACAGGGGGAGCAGCAGAGCGTACGCAGTGGGTATGTATATAGTTGAAAA-GGGATGGGCAGTAGAATTTTGAGAAATTAATGACCTAAGGG-TGATTCTAATAGGCTTGTCAAGAAAAAAGTTAAGTTGAATCAAGCTGGGTCAAGCAAAGTCTAGAAAAGATTTATTGGTAAGTATCAGCTGATATCCTGCTCATATCGAAAACGTACTTTTTAATGTACTAACT-CTAATCCAGACTGGCATGGTTTGCGGCAGCTTGGCACGGCTTTCATGGACGGTGTCCCTGGTATAACACAGGTAAGAATCCTTAGGAACCACAG-GAATCGGT-CAACTTATAAACTGCATAGTGTCCTATTCCGCCTGGAAGCTCATTTACCTACCAATTCACCGTAAGCCATCAATCAGGCACGTTTTGGTGGCATTCCCATTATTCCAATTCCATGGCCGACGGCATTTGGGGCCCGTCAGTTTTCCTGACTTTTGATAACAAGTTATCACAGCTGATAGGATACCATAGCTTAATTATCCATTCGCCCAATGAACCCCTCCAAAGGGGACGAGACTATGACGAGGATCGAATCGTTTTTATAACTGACTGGGTGTAAGTATGACCGTTCTTTGGTGAGGCTCAAGCTAAACACGATGTTCCAGAGCTATCACGCAAGTCAGTAGATGAACACATACATCATGCCAGAAACCCACGTTTTCAAGAAGATTTGTGGGCAACTGACCCCCATTAGACATGAAAGTCCCGGTTGCCCAACTCCCACCGCTCAGACCAGCCCAGTAGCTTACGCCGTCAAGCCAACCACCAGTCTCGCTTTCGGACGCTTCCGTGCTCTCATTCATCATGCCCATGATACCACCCAACCCCGTACTGTGCCAATGATAAGTAATGAGCATATCTTTTGCAACATTAATCCACTCACAGCATTGCACGGTAACCACCGCCGGCCAAGGCGACACCGATGTTAGGTGTCCGGGGAGGAGTTTCGAGCCCTCGGGCAGCCATCATCTGCTCGATTACAGGTTGGACAAGTTTCTCCCGAGCCTCAATGTAGGCTCGTTCACCGGAACCTAAACCAGTCTAGCCGGGAATGATCATAAGTAATGTTCCACATTTTGGTGACGAGGATATTGCAACTTACAGTGGCATTTCTAATCCAAGTAACATGACAATGGGCACATACCGAGGTCACCAACGTGCCTCTCGGAGTCGGTGGGAGCACCGTGGTGCTTTTTAAAGGGGTTGTAATGGGGGCCAGCAGAGGTACAGCCGTTGGTGTTGTCTCCAAACTCGTGGACGTGCATGCCTCGCTTGGCGTCAGCGTCCATGTCCTTAATCTGATCAGTGATTATCATGTCAGCGACCGGATGTTACTCCACGATGAATCCAATGACGTACCTCACCAGTGATGCAAACGGGAGCATTTTCCGACTCCTGGGTGAAGCATACAGTGCCGTGGACGTAGGATTCACCCTTGAGGACAACAACAGCCTATAATGGTTATTTCGCATTGTTTGGATGAAACATCGTAGGGGCGATGAGGCGAGCACGTGGATGTGTGATCGGTGGAGTTGTGCCGAGTAAGAAGACCGGCGTGGTTTCATGATTGCGCAATAAGAT-AGGGGAGGAGGATGGGCGGGAGAGCGCGGAGACCCGAGAGGTGGGAGAGACAGAGGAAGGAAGGGGACCTGCGGTGAGCGATTTTTCGGCAACTTTACCTTGAAGTCCGGCCGGTGAGCCATATCGAGCAATTCATAGTCCAATCGAATCTGACATGTGTCCAGTCAATCCCCTTACTTCTTCAATGCCGGTCTCCTTTATTCTTCATCACTTCTCTCAACTACGGCCCAGGCTTACGCCAAGGTACTTTCCTCTTCTAGGATTCCCGACTTTGACGTCCTCTTTGGCCCTGCTTACAAGGGTATCTCCTTGGCTGCTGTCTCCGCTGTAAGCCTTTACCAGCAGACCGGCAAAGATATCGGTTACTGCTACAACAGGAAGGAGAAGAAGGACGTAAGTCTGTCCTGACCAGTGCGACAGCGATTAGCTCATAGCCAGCAGCATGGTGAGGGCGGTACTATGGTCGGTGCACCTCTCAAGGGACGAATCGTCATCATCGATGATGTTCTCACCTCCGGCAAGGCCATTCGTGAAGCTATTGACATTCTCAAGGCCTCTCCTGAAGCGAAGCTCGTTGGAATTGTCCAGCTTGTCGACAGACAAGAGAAAGGCCAGAGCGGTAGCGGCAAGAGTACCGTACAGGAGGTTGAGGAAGAGTTCGGTGTGCCCGTCGAGCCTATCATTGGTTTGGATGATATCGTGAAGTACTTGGAAAGCTC
		</sequence>
		<sequence>
			<taxon idref="4_231"/>
			CCACGCAAGGCAAGATATCATTCATGAAAACGACCGAGTCAAAGACTTCTCCGTCATTGTCACGAAGCTCGTGGAGGGGCAGCATGGCGGCGTTTCGAACTTCGGCGAGGTATTCGATACGATGGTTGAACAGACCGCGGGTACGCATAGATGTTCGGATGATGATCCTCAGACCGACCGTTCGCGCGAGGGCATCAAAAATCTTCAAGAGTGCCTTTGTCTGGTCGTTGGAACCGTTTTCGTAAATGGAGACAAAGACATTGTGGTAGCCCAAGATGGCAGCTGCTCGGAAGAGTGTCGCAAAGATATCAGGGATAACGTCAAACGAGTTGTACAGGTTGATGGCGAAGAAGTACTTGTGCTGCCTCGCTTGCAGATCCCGCTTGATACTGTCCATCCTGTCGTTTCCAGTGGTCGACGCCATGGTCAGGTGGGAATCACTCTTACCGCCAAACAGTTTGCCCAACCAGCCAGAGTTGGACCAAGGCTTCTTGTACCCGAGCTTCATATACCACCGATGTGACTTCCGAATTTGTGCGCTGTTCTTGAGCTACGGTAGCTAACAACTATGTGATAGGTCGTATTGGTCGAATTGTTCTCAGGTATGCTTTTAAATCAACGGGGTAGGACGTCCATGTATCTAACATTCAAGTTAGGAACGCCATCGAGCATGGAGATCTCGAGGTTGTTGCTGTCAACGAGTGAGTGTCCCAAATGTTGACCCATTGGATGAATTACTAAATTGTCCATAGCCCTTTCATTGACTTGGACTACATGGTACGGTACTCCTGTCTGCCCAATAACCTCGTTTAGTACTAACGCTATTGCACAGGTCTACATGTTCAAGTATGACTCCGTAAGTCTTCGATACTTCTAGCGCTCTATATGGCTTATTAACCTGATTCCCGACAGACTCATGGTCGTTTTAAGGGCTCCGTCGAGGTTAAGGACGGTAAGCTTTACATCAACAACAAGGCCATTGCCGTCTTCTAAGCCCTTGTTCTATAGATTTGTCTCTAACATGTTGGGTCTCGGGGGGCTTCCTCTAGAGACTTGGATGTAAGGGGCTTTACGCATTCGCATAACTTATGAAGTGTGGATGACTCTAGGAGGGGTCTGAGAATGTGCTGTGCCAGCCAGGCTGATAATAGTTTAATTGTTAGCTTGGACTTGTACACAGTCTCATCAGTCTTCAGCTTGGGTCATTGATATTCTGTAAGTCAAAACTT-ATCCATTCACTGTAGTAGGTTGCGGAGGACTTGAAAGTTCTCTCTGCAATTGAGACACTTACCAGGCCATCGCAAGTTGGCAGTGTACGCTACTGATTTTATGGTCGTGGGGGACTTGGGAGCTGGTGCTT-GTGTCGCATGAGGTAGAGTTGATATGGACGGATGGAAGAGAAGCATATGTGTATGTCGCGGGGGACTTGGGGTAAGACGCCTTGCGGCAAGTAGAGTCAA-CCAGTAGTGACTTCTTTTAGTCGTGGGGGACTTTGGTAATGGTAGTGAGCCGGAATAAGGGATGGATAAATGTAGTATGG-ATGGTGACAGGGGGAGCAGCAGAGCGTACGCAGTGGGTATGTATATAGTTGAAAA-GGGATGGGCAGTAGAATTTTGAGAAATTAATGACCTAAGGG-TGATTCTAATAGGCTTGTCAAGAAAAAAGTTAAGTTGAATCAAGCTGGGTCAAGCAAAGTCTAGAAAAGATTTATTGGTAAGTATCAGCTGATATCCTGCTCATATCGAAAACGTACTTTCTAATGTACTAACT-CTAATCCAGACTGGCATGGTTTGCGGCAGCTTGGCACGGCTTTCATGGACGGTGTCCCTGGTATAACACAGGTAAGAATCCTTAGGAACCACAG-GAATCGGT-CAACTTATAAACTGCATAGTGTCCTATTCCGCCTGGAAGCTCATTTACCTACCAATTCACCGTAAGCCATCAATCAGGCACGTTTTGGTGGCATTCCCATTATTCCAATTCCATGGCCGACGGCATTTGGGGCCCGTCAGTTTTCCTGACTTTTGATAACAAGTTATCACAGCTGATAGGATACCATAGCTTAATTATCCATTCGCCCAATGAACCCCTCCAAAGGGGACGAGACTATGACGAGGATCGAATCGTTTTTATAACTGACTGGGTGTAAGTATGACCGTTCTTTGGTGAGGCTCAAGCTAAACACGATGTTCCAGAGCTATCACGCAAGTCAGTAGATGAACACATACATCATGCCAGAAACCCACGTTTTCAAGAAGATTTGTGGGCAACTGACCCCCATTAGACATGAAAGTCCCGGTTGCCCAACTCCCACCGCTCAGACCAGCCCAGTAGCTTACGCCGTCAAGCCAACCACCAGTCTCGCTTTCGGACGCTTCCGTGCTCTCATTCATCATGCCCATGATACCACCCAACCCCGTACTGTGCCAATGATAAGTAATGAGCATATCTTTTGCAACATTAATCCACTCACAGCATTGCACGGTAACCACCGCCGGCCAAGGCGACACCGATGTTAGGTGTCCGGGGAGGAGTTTCGAGCCCTCGGGCAGCCATCATCTGCTCGATTACAGGTTGGACAAGTTTCTCCCGAGCCTCAATGTAGGCTCGTTCACCGGAACCTAAACCAGTCTAGCCGGGAATGATCATAAGTAATGTTCCACATTTTGGTGACGAGGATATTGCAACTTACAGTGGCATTTCTAATCCAAGTAACATGACAATGGGCACATACCGAGGTCACCAACGTGCCTCTCGGAGTCGGTGGGAGCACCGTGGTGCTTTTTAAAGGGGTTGTAATGGGGGCCAGCAGAGGTACAGCCGTTGGTGTTGTCTCCAAACTCGTGGACGTGCATGCCTCGCTTGGCGTCAGCGTCCATGTCCTTAATCTGATCAGTGATTATCATGTCAGCGACCGGATGTTACTCCACGATGAATCCAATGACGTACCTCACCAGTGATGCAAACGGGAGCATTTTCCGACTCCTGGGTGAAGCATACAGTGCCGTGGACGTAGGATTCACCCTTGAGGACAACAACAGCCTATAATGGTTATTTCGCATTGTTTGGATGAAACATCGTAGGGGCGATGAGGCGAGCACGTGGATGTGTGATCGGTGGAGTTGTGCCGAGTAAGAAGACCGGCGTGGTTTCATGATTGCGCAATAAGAT-AGGGGAGGAGGATGGGCGGGAGAGCGCGGAGACCCGAGAGGTGGGAGAGACAGAGGAAGGAAGGGGACCTGCGGTGAGCGATTTTTCGGCAACTTTACCTTGAAGTCCGGCCGGTGAGCCATATCGAGCAATTCATAGTCCAATCGAATCTGACATGTGTCCAGTCAATCCCCTTACTTCTTCAATGCCGGTCTCCTTTATTCTTCATCACTTCTCTCAACTACGGCCCAGGCTTACGCCAAGGTACTTTCCTCTTCTAGGATTCCCGACTTTGACGTCCTCTTTGGCCCTGCTTACAAGGGTATCTCCTTGGCTGCTGTCTCCGCTGTAAGCCTTTACCAGCAGACCGGCAAAGATATCGGTTACTGCTACAACAGGAAGGAGAAGAAGGACGTAAGTCTGTCCTGACCAGTGCGACAGCGATTAGCTCATAGCCAGCAGCATGGTGAGGGCGGTACTATGGTCGGTGCACCTCTCAAGGGACGAATCGTCATCATCGATGATGTTCTCACCTCCGGCAAGGCCATTCGTGAAGCTATTGACATTCTCAAGGCCTCTCCTGAAGCGAAGCTCGTTGGAATTGTCCAGCTTGTCGACAGACAAGAGAAAGGCCAGAGCGGTAGCGGCAAGAGTACCGTACAGGAGGTTGAGGAAGAGTTCGGTGTGCCCGTCGAGCCTATCATTGGTTTGGATGATATCGTGAAGTACTTGGAAAGCTC
		</sequence>
		<sequence>
			<taxon idref="4_253"/>
			CCACGCAAGGCAAGATATCATTCATGAAAACGACCGAGTCAAAGACTTCTCCGTCATTGTCACGAAGCTCGTGGAGGGGCAGCATGGCGGCGTTTCGAACTTCGGCGAGGTATTCGATACGATGGTTGAACAGACCGCGGGTACGCATAGATGTTCGGATGATGATCCTCAGACCGACCGTTCGCGCGAGGGCATCAAAAATCTTCAAGAGTGCCTTTGTCTGGTCGTTGGAACCGTTTTCGTAAATGGAGACAAAGACATTGTGGTAGCCCAAGATGGCAGCTGCTCGGAAGAGTGTCGCAAAGATATCAGGGATAACGTCAAACGAGTTGTACAGGTTGATGGCGAAGAAGTACTTGTGCTGCCTCGCTTGCAGATCCCGCTTGATACTGTCCATCCTGTCGTTTCCAGTGGTCGACGCCATGGTCAGGTGGGAATCACTCTTACCGCCAAACAGTTTGCCCAACCAGCCAGAGTTGGACCAAGGCTTCTTGTACCCGAGCTTCATATACCACCGATGTGACTTCCGAATTTGTGCGCTGTTCTTGAGCTACGGTAGCTAACAACTATGTGATAGGTCGTATTGGTCGAATTGTTCTCAGGTATGCTTTTAAATCAACGGGGTAGGACGTCCATGTATCTAACATTCAAGTTAGGAACGCCATCGAGCATGGAGATCTCGAGGTTGTTGCTGTCAACGAGTGAGTGTCCCAAATGTTGACCCATTGGATGAATTACTAAATTGTCCATAGCCCTTTCATTGACTTGGACTACATGGTACGGTACTCCTGTCTGCCCAATAACCTCGTTTAGTACTAACGCTATTGCACAGGTCTACATGTTCAAGTATGACTCCGTAAGTCTTCGATACTTCTAGCGCTCTATATGGCTTATTAACCTGATTCCCGACAGACTCATGGTCGTTTTAAGGGCTCCGTCGAGGTTAAGGACGGTAAGCTTTACATCAACAACAAGGCCATTGCCGTCTTCTAAGCCCTTGTTCTATAGATTTGTCTCTAACATGTTGGGTCTCGGGGGGCTTCCTCTAGAGACTTGGATGTAAGGGGCTTTACGCATTCGCATAACTTATGAAGTGTGGATGACTCTAGGAGGGGTCTGAGAATGTGCTGTGCCAGCCAGGCTGATAATAGTTTAATTGTTAGCTTGGACTTGTACACAGTCTCATCAGTCTTCAGCTTGGGTCATTGATATTCTGTAAGTCAAAACTT-ATCCATTCACTGTAGTAGGTTGCGGAGGACTTGAAAGTTCTCTCTGCAATTGAGACACTTACCAGGCCATCGCAAGTTGGCAGTGTACGCTACTGATTTTATGGTCGTGGGGGACTTGGGAGCTGGTGCTT-GTGTCGCATGAGGTAGAGTTGATATGGACGGATGGAAGAGAAGCATATGTGTATGTCGCGGGGGACTTGGGGTAAGACGCCTTGCGGCAAGTAGAGTCAA-CCAGTAGTGACTTCTTTTAGTCGTGGGGGACTTTGGTAATGGTAGTGAGCCGGAATAAGGGATGGATAAATGTAGTATGG-ATGGTGACAGGGGGAGCAGCAGAGCGTACGCAGTGGGTATGTATATAGTTGAAAA-GGGATGGGCAGTAGAATTTTGAGAAATTAATGACCTAAGGG-TGATTCTAATAGGCTTGTCAAGAAAAAAGTTAAGTTGAATCAAGCTGGGTCAAGCAAAGTCTAGAAAAGATTTATTGGTAAGTATCAGCTGATATCCTGCTCATATCGAAAACGTACTTTCTAATGTACTAACT-CTAATCCAGACTGGCATGGTTTGCGGCAGCTTGGCACGGCTTTCATGGACGGTGTCCCTGGTATAACACAGGTAAGAATCCTTAGGAACCACAG-GAATCGGT-CAACTTATAAACTGCATAGTGTCCTATTCCGCCTGGAAGCTCATTTACCTACCAATTCACCGTAAGCCATCAATCAGGCACGTTTTGGTGGCATTCCCATTATTCCAATTCCATGGCCGACGGCATTTGGGGCCCGTCAGTTTTCCTGACTTTTGATAACAAGTTATCACAGCTGATAGGATACCATAGCTTAATTATCCATTCGCCCAATGAACCCCTCCAAAGGGGACGAGACTATGACGAGGATCGAATCGTTTTTATAACTGACTGGGTGTAAGTATGACCGTTCTTTGGTGAGGCTCAAGCTAAACACGATGTTCCAGAGCTATCACGCAAGTCAGTAGATGAACACATACATCATGCCAGAAACCCACGTTTTCAAGAAGATTTGTGGGCAACTGACCCCCATTAGACATGAAAGTCCCGGTTGCCCAACTCCCACCGCTCAGACCAGCCCAGTAGCTTACGCCGTCAAGCCAACCACCAGTCTCGCTTTCGGACGCTTCCGTGCTCTCATTCATCATGCCCATGATACCACCCAACCCCGTACTGTGCCAATGATAAGTAATGAGCATATCTTTTGCAACATTAATCCACTCACAGCATTGCACGGTAACCACCGCCGGCCAAGGCGACACCGATGTTAGGTGTCCGGGGAGGAGTTTCGAGCCCTCGGGCAGCCATCATCTGCTCGATTACAGGTTGGACAAGTTTCTCCCGAGCCTCAATGTAGGCTCGTTCACCGGAACCTAAACCAGTCTAGCCGGGAATGATCATAAGTAATGTTCCACATTTTGGTGACGAGGATATTGCAACTTACAGTGGCATTTCTAATCCAAGTAACATGACAATGGGCACATACCGAGGTCACCAACGTGCCTCTCGGAGTCGGTGGGAGCACCGTGGTGCTTTTTAAAGGGGTTGTAATGGGGGCCAGCAGAGGTACAGCCGTTGGTGTTGTCTCCAAACTCGTGGACGTGCATGCCTCGCTTGGCGTCAGCGTCCATGTCCTTAATCTGATCAGTGATTATCATGTCAGCGACCGGATGTTACTCCACGATGAATCCAATGACGTACCTCACCAGTGATGCAAACGGGAGCATTTTCCGACTCCTGGGTGAAGCATACAGTGCCGTGGACGTAGGATTCACCCTTGAGGACAACAACAGCCTATAATGGTTATTTCGCATTGTTTGGATGAAACATCGTAGGGGCGATGAGGCGAGCACGTGGATGTGTGATCGGTGGAGTTGTGCCGAGTAAGAAGACCGGCGTGGTTTCATGATTGCGCAATAAGAT-AGGGGAGGAGGATGGGCGGGAGAGCGCGGAGACCCGAGAGGTGGGAGAGACAGAGGAAGGAAGGGGACCTGCGGTGAGCGATTTTTCGGCAACTTTACCTTGAAGTCCGGCCGGTGAGCCATATCGAGCAATTCATAGTCCAATCGAATCTGACATGTGTCCAGTCAATCCCCTTACTTCTTCAATGCCGGTCTCCTTTATTCTTCATCACTTCTCTCAACTACGGCCCAGGCTTACGCCAAGGTACTTTCCTCTTCTAGGATTCCCGACTTTGACGTCCTCTTTGGCCCTGCTTACAAGGGTATCTCCTTGGCTGCTGTCTCCGCTGTAAGCCTTTACCAGCAGACCGGCAAAGATATCGGTTACTGCTACAACAGGAAGGAGAAGAAGGACGTAAGTCTGTCCTGACCAGTGCGACAGCGATTAGCTCATAGCCAGCAGCATGGTGAGGGCGGTACTATGGTCGGTGCACCTCTCAAGGGACGAATCGTCATCATCGATGATGTTCTCACCTCCGGCAAGGCCATTCGTGAAGCTATTGACATTCTCAAGGCCTCTCCTGAAGCGAAGCTCGTTGGAATTGTCCAGCTTGTCGACAGACAAGAGAAAGGCCAGAGCGGTAGCGGCAAGAGTACCGTACAGGAGGTTGAGGAAGAGTTCGGTGTGCCCGTCGAGCCTATCATTGGTTTGGATGATATCGTGAAGTACTTGGAAAGCTC
		</sequence>
		<sequence>
			<taxon idref="4_315"/>
			CCACGCAAGGCAAGATATCATTCATGAAAACGACCGAGTCAAAGACTTCTCCGTCATTGTCACGAAGCTCGTGGAGGGGCAGCATGGCGGCGTTTCGAACTTCGGCGAGGTATTCGATACGATGGTTGAACAGACCGCGGGTACGCATAGATGTTCGGATGATGATCCTCAGACCGACCGTTCGCGCGAGGGCATCAAAAATCTTCAAGAGTGCCTTTGTCTGGTCGTTGGAACCGTTTTCGTAAATGGAGACAAAGACATTGTGGTAGCCCAAGATGGCAGCTGCTCGGAAGAGTGTCGCAAAGATATCAGGGATAACGTCAAACGAGTTGTACAGGTTGATGGCGAAGAAGTACTTGTGCTGCCTCGCTTGCAGATCCCGCTTGATACTGTCCATCCTGTCGTTTCCAGTGGTCGACGCCATGGTCAGGTGGGAATCACTCTTACCGCCAAACAGTTTGCCCAACCAGCCAGAGTTGGACCAAGGCTTCTTGTACCCGAGCTTCATATACCACCGATGTGACTTCCGAATTTGTGCGCTGTTCTTGAGCTACGGTAGCTAACAACTATGTGATAGGTCGTATTGGTCGAATTGTTCTCAGGTATGCTTTTAAATCAACGGGGTAGGACGTCCATGTATCTAACATTCAAGTTAGGAACGCCATCGAGCATGGAGATCTCGAGGTTGTTGCTGTCAACGAGTGAGTGTCCCAAATGTTGACCCATTGGATGAATTACTAAATTGTCCATAGCCCTTTCATTGACTTGGACTACATGGTACGGTACTCCTGTCTGCCCAATAACCTCGTTTAGTACTAACGCTATTGCACAGGTCTACATGTTCAAGTATGACTCCGTAAGTCTTCGATACTTCTAGCGCTCTATATGGCTTATTAACCTGATTCCCGACAGACTCATGGTCGTTTTAAGGGCTCCGTCGAGGTTAAGGACGGTAAGCTTTACATCAACAACAAGGCCATTGCCGTCTTCTAAGCCCTTGTTCTATAGATTTGTCTCTAACATGTTGGGTCTCGGGGGGCTTCCTCTAGAGACTTGGATGTAAGGGGCTTTACGCATTCGCATAACTTATGAAGTGTGGATGACTCTAGGAGGGGTCTGAGAATGTGCTGTGCCAGCCAGGCTGATAATAGTTTAATTGTTAGCTTGGACTTGTACACAGTCTCATCAGTCTTCAGCTTGGGTCATTGATATTCTGTAAGTCAAAACTT-ATCCATTCACTGTAGTAGGTTGCGGAGGACTTGAAAGTTCTCTCTGCAATTGAGACACTTACCAGGCCATCGCAAGTTGGCAGTGTACGCTACTGATTTTATGGTCGTGGGGGACTTGGGAGCTGGTGCTT-GTGTCGCATGAGGTAGAGTTGATATGGACGGATGGAAGAGAAGCATATGTGTATGTCGCGGGGGACTTGGGGTAAGACGCCTTGCGGCAAGTAGAGTCAA-CCAGTAGTGACTTCTTTTAGTCGTGGGGGACTTTGGTAATGGTAGTGAGCCGGAATAAGGGATGGATAAATGTAGTATGG-ATGGTGACAGGGGGAGCAGCAGAGCGTACGCAGTGGGTATGTATATAGTTGAAAA-GGGATGGGCAGTAGAATTTTGAGAAATTAATGACCTAAGGG-TGATTCTAATAGGCTTGTCAAGAAAAAAGTTAAGTTGAATCAAGCTGGGTCAAGCAAAGTCTAGAAAAGATTTATTGGTAAGTATCAGCTGATATCCTGCTCATATCGAAAACGTACTTTTTAATGTACTAACT-CTAATCCAGACTGGCATGGTTTGCGGCAGCTTGGCACGGCTTTCATGGACGGTGTCCCTGGTATAACACAGGTAAGAATCCTTAGGAACCACAG-GAATCGGT-CAACTTATAAACTGCATAGTGTCCTATTCCGCCTGGAAGCTCATTTACCTACCAATTCACCGTAAGCCATCAATCAGGCACGTTTTGGTGGCATTCCCATTATTCCAATTCCATGGCCGACGGCATTTGGGGCCCGTCAGTTTTCCTGACTTTTGATAACAAGTTATCACAGCTGATAGGATACCATAGCTTAATTATCCATTCGCCCAATGAACCCCTCCAAAGGGGACGAGACTATGACGAGGATCGAATCGTTTTTATAACTGACTGGGTGTAAGTATGACCGTTCTTTGGTGAGGCTCAAGCTAAACACGATGTTCCAGAGCTATCACGCAAGTCAGTAGATGAACACATACATCATGCCAGAAACCCACGTTTTCAAGAAGATTTGTGGGCAACTGACCCCCATTAGACATGAAAGTCCCGGTTGCCCAACTCCCACCGCTCAGACCAGCCCAGTAGCTTACGCCGTCAAGCCAACCACCAGTCTCGCTTTCGGACGCTTCCGTGCTCTCATTCATCATGCCCATGATACCACCCAACCCCGTACTGTGCCAATGATAAGTAATGAGCATATCTTTTGCAACATTAATCCACTCACAGCATTGCACGGTAACCACCGCCGGCCAAGGCGACACCGATGTTAGGTGTCCGGGGAGGAGTTTCGAGCCCTCGGGCAGCCATCATCTGCTCGATTACAGGTTGGACAAGTTTCTCCCGAGCCTCAATGTAGGCTCGTTCACCGGAACCTAAACCAGTCTAGCCGGGAATGATCATAAGTAATGTTCCACATTTTGGTGACGAGGATATTGCAACTTACAGTGGCATTTCTAATCCAAGTAACATGACAATGGGCACATACCGAGGTCACCAACGTGCCTCTCGGAGTCGGTGGGAGCACCGTGGTGCTTTTTAAAGGGGTTGTAATGGGGGCCAGCAGAGGTACAGCCGTTGGTGTTGTCTCCAAACTCGTGGACGTGCATGCCTCGCTTGGCGTCAGCGTCCATGTCCTTAATCTGATCAGTGATTATCATGTCAGCGACCGGATGTTACTCCACGATGAATCCAATGACGTACCTCACCAGTGATGCAAACGGGAGCATTTTCCGACTCCTGGGTGAAGCATACAGTGCCGTGGACGTAGGATTCACCCTTGAGGACAACAACAGCCTATAATGGTTATTTCGCATTGTTTGGATGAAACATCGTAGGGGCGATGAGGCGAGCACGTGGATGTGTGATCGGTGGAGTTGTGCCGAGTAAGAAGACCGGCGTGGTTTCATGATTGCGCAATAAGAT-AGGGGAGGAGGATGGGCGGGAGAGCGCGGAGACCCGAGAGGTGGGAGAGACAGAGGAAGGAAGGGGACCTGCGGTGAGCGATTTTTCGGCAACTTTACCTTGAAGTCCGGCCGGTGAGCCATATCGAGCAATTCATAGTCCAATCGAATCTGACATGTGTCCAGTCAATCCCCTTACTTCTTCAATGCCGGTCTCCTTTATTCTTCATCACTTCTCTCAACTACGGCCCAGGCTTACGCCAAGGTACTTTCCTCTTCTAGGATTCCCGACTTTGACGTCCTCTTTGGCCCTGCTTACAAGGGTATCTCCTTGGCTGCTGTCTCCGCTGTAAGCCTTTACCAGCAGACCGGCAAAGATATCGGTTACTGCTACAACAGGAAGGAGAAGAAGGACGTAAGTCTGTCCTGACCAGTGCGACAGCGATTAGCTCATAGCCAGCAGCATGGTGAGGGCGGTACTATGGTCGGTGCACCTCTCAAGGGACGAATCGTCATCATCGATGATGTTCTCACCTCCGGCAAGGCCATTCGTGAAGCTATTGACATTCTCAAGGCCTCTCCTGAAGCGAAGCTCGTTGGAATTGTCCAGCTTGTCGACAGACAAGAGAAAGGCCAGAGCGGTAGCGGCAAGAGTACCGTACAGGAGGTTGAGGAAGAGTTCGGTGTGCCCGTCGAGCCTATCATTGGTTTGGATGATATCGTGAAGTACTTGGAAAGCTC
		</sequence>
		<sequence>
			<taxon idref="4_319"/>
			CCACGCAAGGCAAGATATCATTCATGAAAACGACCGAGTCAAAGACTTCTCCGTCATTGTCACGAAGCTCGTGGAGGGGCAGCATGGCGGCGTTTCGAACTTCGGCGAGGTATTCGATACGATGGTTGAACAGACCGCGGGTACGCATAGATGTTCGGATGATGATCCTCAGACCGACCGTTCGCGCGAGGGCATCAAAAATCTTCAAGAGTGCCTTTGTCTGGTCGTTGGAACCGTTTTCGTAAATGGAGACAAAGACATTGTGGTAGCCCAAGATGGCAGCTGCTCGGAAGAGTGTCGCAAAGATATCAGGGATAACGTCAAACGAGTTGTACAGGTTGATGGCGAAGAAGTACTTGTGCTGCCTCGCTTGCAGATCCCGCTTGATACTGTCCATCCTGTCGTTTCCAGTGGTCGACGCCATGGTCAGGTGGGAATCACTCTTACCGCCAAACAGTTTGCCCAACCAGCCAGAGTTGGACCAAGGCTTCTTGTACCCGAGCTTCATATACCACCGATGTGACTTCCGAATTTGTGCGCTGTTCTTGAGCTACGGTAGCTAACAACTATGTGATAGGTCGTATTGGTCGAATTGTTCTCAGGTATGCTTTTAAATCAACGGGGTAGGACGTCCATGTATCTAACATTCAAGTTAGGAACGCCATCGAGCATGGAGATCTCGAGGTTGTTGCTGTCAACGAGTGAGTGTCCCAAATGTTGACCCATTGGATGAATTACTAAATTGTCCATAGCCCTTTCATTGACTTGGACTACATGGTACGGTACTCCTGTCTGCCCAATAACCTCGTTTAGTACTAACGCTATTGCACAGGTCTACATGTTCAAGTATGACTCCGTAAGTCTTCGATACTTCTAGCGCTCTATATGGCTTATTAACCTGATTCCCGACAGACTCATGGTCGTTTTAAGGGCTCCGTCGAGGTTAAGGACGGTAAGCTTTACATCAACAACAAGGCCATTGCCGTCTTCTAAGCCCTTGTTCTATAGATTTGTCTCTAACATGTTGGGTCTCGGGGGGCTTCCTCTAGAGACTTGGATGTAAGGGGCTTTACGCATTCGCATAACTTATGAAGTGTGGATGACTCTAGGAGGGGTCTGAGAATGTGCTGTGCCAGCCAGGCTGATAATAGTTTAATTGTTAGCTTGGACTTGTACACAGTCTCATCAGTCTTCAGCTTGGGTCATTGATATTCTGTAAGTCAAAACTT-ATCCATTCACTGTAGTAGGTTGCGGAGGACTTGAAAGTTCTCTCTGCAATTGAGACACTTACCAGGCCATCGCAAGTTGGCAGTGTACGCTACTGATTTTATGGTCGTGGGGGACTTGGGAGCTGGTGCTT-GTGTCGCATGAGGTAGAGTTGATATGGACGGATGGAAGAGAAGCATATGTGTATGTCGCGGGGGACTTGGGGTAAGACGCCTTGCGGCAAGTAGAGTCAA-CCAGTAGTGACTTCTTTTAGTCGTGGGGGACTTTGGTAATGGTAGTGAGCCGGAATAAGGGATGGATAAATGTAGTATGG-ATGGTGACAGGGGGAGCAGCAGAGCGTACGCAGTGGGTATGTATATAGTTGAAAA-GGGATGGGCAGTAGAATTTTGAGAAATTAATGACCTAAGGG-TGATTCTAATAGGCTTGTCAAGAAAAAAGTTAAGTTGAATCAAGCTGGGTCAAGCAAAGTCTAGAAAAGATTTATTGGTAAGTATCAGCTGATATCCTGCTCATATCGAAAACGTACTTTCTAATGTACTAACT-CTAATCCAGACTGGCATGGTTTGCGGCAGCTTGGCACGGCTTTCATGGACGGTGTCCCTGGTATAACACAGGTAAGAATCCTTAGGAACCACAG-GAATCGGT-CAACTTATAAACTGCATAGTGTCCTATTCCGCCTGGAAGCTCATTTACCTACCAATTCACCGTAAGCCATCAATCAGGCACGTTTTGGTGGCATTCCCATTATTCCAATTCCATGGCCGACGGCATTTGGGGCCCGTCAGTTTTCCTGACTTTTGATAACAAGTTATCACAGCTGATAGGATACCATAGCTTAATTATCCATTCGCCCAATGAACCCCTCCAAAGGGGACGAGACTATGACGAGGATCGAATCGTTTTTATAACTGACTGGGTGTAAGTATGACCGTTCTTTGGTGAGGCTCAAGCTAAACACGATGTTCCAGAGCTATCACGCAAGTCAGTAGATGAACACATACATCATGCCAGAAACCCACGTTTTCAAGAAGATTTGTGGGCAACTGACCCCCATTAGACATGAAAGTCCCGGTTGCCCAACTCCCACCGCTCAGACCAGCCCAGTAGCTTACGCCGTCAAGCCAACCACCAGTCTCGCTTTCGGACGCTTCCGTGCTCTCATTCATCATGCCCATGATACCACCCAACCCCGTACTGTGCCAATGATAAGTAATGAGCATATCTTTTGCAACATTAATCCACTCACAGCATTGCACGGTAACCACCGCCGGCCAAGGCGACACCGATGTTAGGTGTCCGGGGAGGAGTTTCGAGCCCTCGGGCAGCCATCATCTGCTCGATTACAGGTTGGACAAGTTTCTCCCGAGCCTCAATGTAGGCTCGTTCACCGGAACCTAAACCAGTCTAGCCGGGAATGATCATAAGTAATGTTCCACATTTTGGTGACGAGGATATTGCAACTTACAGTGGCATTTCTAATCCAAGTAACATGACAATGGGCACATACCGAGGTCACCAACGTGCCTCTCGGAGTCGGTGGGAGCACCGTGGTGCTTTTTAAAGGGGTTGTAATGGGGGCCAGCAGAGGTACAGCCGTTGGTGTTGTCTCCAAACTCGTGGACGTGCATGCCTCGCTTGGCGTCAGCGTCCATGTCCTTAATCTGATCAGTGATTATCATGTCAGCGACCGGATGTTACTCCACGATGAATCCAATGACGTACCTCACCAGTGATGCAAACGGGAGCATTTTCCGACTCCTGGGTGAAGCATACAGTGCCGTGGACGTAGGATTCACCCTTGAGGACAACAACAGCCTATAATGGTTATTTCGCATTGTTTGGATGAAACATCGTAGGGGCGATGAGGCGAGCACGTGGATGTGTGATCGGTGGAGTTGTGCCGAGTAAGAAGACCGGCGTGGTTTCATGATTGCGCAATAAGAT-AGGGGAGGAGGATGGGCGGGAGAGCGCGGAGACCCGAGAGGTGGGAGAGACAGAGGAAGGAAGGGGACCTGCGGTGAGCGATTTTTCGGCAACTTTACCTTGAAGTCCGGCCGGTGAGCCATATCGAGCAATTCATAGTCCAATCGAATCTGACATGTGTCCAGTCAATCCCCTTACTTCTTCAATGCCGGTCTCCTTTATTCTTCATCACTTCTCTCAACTACGGCCCAGGCTTACGCCAAGGTACTTTCCTCTTCTAGGATTCCCGACTTTGACGTCCTCTTTGGCCCTGCTTACAAGGGTATCTCCTTGGCTGCTGTCTCCGCTGTAAGCCTTTACCAGCAGACCGGCAAAGATATCGGTTACTGCTACAACAGGAAGGAGAAGAAGGACGTAAGTCTGTCCTGACCAGTGCGACAGCGATTAGCTCATAGCCAGCAGCATGGTGAGGGCGGTACTATGGTCGGTGCACCTCTCAAGGGACGAATCGTCATCATCGATGATGTTCTCACCTCCGGCAAGGCCATTCGTGAAGCTATTGACATTCTCAAGGCCTCTCCTGAAGCGAAGCTCGTTGGAATTGTCCAGCTTGTCGACAGACAAGAGAAAGGCCAGAGCGGTAGCGGCAAGAGTACCGTACAGGAGGTTGAGGAAGAGTTCGGTGTGCCCGTCGAGCCTATCATTGGTTTGGATGATATCGTGAAGTACTTGGAAAGCTC
		</sequence>
		<sequence>
			<taxon idref="4_381"/>
			CCACGCAAGGCAAGATATCATTCATGAAAACGACCGAGTCAAAGACTTCTCCGTCATTGTCACGAAGCTCGTGGAGGGGCAGCATGGCGGCGTTTCGAACTTCGGCGAGGTATTCGATACGATGGTTGAACAGACCGCGGGTACGCATAGATGTTCGGATGATGATCCTCAGACCGACCGTTCGCGCGAGGGCATCAAAAATCTTCAAGAGTGCCTTTGTCTGGTCGTTGGAACCGTTTTCGTAAATGGAGACAAAGACATTGTGGTAGCCCAAGATGGCAGCTGCTCGGAAGAGTGTCGCAAAGATATCAGGGATAACGTCAAACGAGTTGTACAGGTTGATGGCGAAGAAGTACTTGTGCTGCCTCGCTTGCAGATCCCGCTTGATACTGTCCATCCTGTCGTTTCCAGTGGTCGACGCCATGGTCAGGTGGGAATCACTCTTACCGCCAAACAGTTTGCCCAACCAGCCAGAGTTGGACCAAGGCTTCTTGTACCCGAGCTTCATATACCACCGATGTGACTTCCGAATTTGTGCGCTGTTCTTGAGCTACGGTAGCTAACAACTATGTGATAGGTCGTATTGGTCGAATTGTTCTCAGGTATGCTTTTAAATCAACGGGGTAGGACGTCCATGTATCTAACATTCAAGTTAGGAACGCCATCGAGCATGGAGATCTCGAGGTTGTTGCTGTCAACGAGTGAGTGTCCCAAATGTTGACCCATTGGATGAATTACTAAATTGTCCATAGCCCTTTCATTGACTTGGACTACATGGTACGGTACTCCTGTCTGCCCAATAACCTCGTTTAGTACTAACGCTATTGCACAGGTCTACATGTTCAAGTATGACTCCGTAAGTCTTCGATACTTCTAGCGCTCTATATGGCTTATTAACCTGATTCCCGACAGACTCATGGTCGTTTTAAGGGCTCCGTCGAGGTTAAGGACGGTAAGCTTTACATCAACAACAAGGCCATTGCCGTCTTCTAAGCCCTTGTTCTATAGATTTGTCTCTAACATGTTGGGTCTCGGGGGGCTTCCTCTAGAGACTTGGATGTAAGGGGCTTTACGCATTCGCATAACTTATGAAGTGTGGATGACTCTAGGAGGGGTCTGAGAATGTGCTGTGCCAGCCAGGCTGATAATAGTTTAATTGTTAGCTTGGACTTGTACACAGTCTCATCAGTCTTCAGCTTGGGTCATTGATATTCTGTAAGTCAAAACTT-ATCCATTCACTGTAGTAGGTTGCGGAGGACTTGAAAGTTCTCTCTGCAATTGAGACACTTACCAGGCCATCGCAAGTTGGCAGTGTACGCTACTGATTTTATGGTCGTGGGGGACTTGGGAGCTGGTGCTT-GTGTCGCATGAGGTAGAGTTGATATGGACGGATGGAAGAGAAGCATATGTGTATGTCGCGGGGGACTTGGGGTAAGACGCCTTGCGGCAAGTAGAGTCAA-CCAGTAGTGACTTCTTTTAGTCGTGGGGGACTTTGGTAATGGTAGTGAGCCGGAATAAGGGATGGATAAATGTAGTATGG-ATGGTGACAGGGGGAGCAGCAGAGCGTACGCAGTGGGTATGTATATAGTTGAAAA-GGGATGGGCAGTAGAATTTTGAGAAATTAATGACCTAAGGG-TGATTCTAATAGGCTTGTCAAGAAAAAAGTTAAGTTGAATCAAGCTGGGTCAAGCAAAGTCTAGAAAAGATTTATTGGTAAGTATCAGCTGATATCCTGCTCATATCGAAAACGTACTTTCTAATGTACTAACT-CTAATCCAGACTGGCATGGTTTGCGGCAGCTTGGCACGGCTTTCATGGACGGTGTCCCTGGTATAACACAGGTAAGAATCCTTAGGAACCACAG-GAATCGGT-CAACTTATAAACTGCATAGTGTCCTATTCCGCCTGGAAGCTCATTTACCTACCAATTCACCGTAAGCCATCAATCAGGCACGTTTTGGTGGCATTCCCATTATTCCAATTCCATGGCCGACGGCATTTGGGGCCCGTCAGTTTTCCTGACTTTTGATAACAAGTTATCACAGCTGATAGGATACCATAGCTTAATTATCCATTCGCCCAATGAACCCCTCCAAAGGGGACGAGACTATGACGAGGATCGAATCGTTTTTATAACTGACTGGGTGTAAGTATGACCGTTCTTTGGTGAGGCTCAAGCTAAACACGATGTTCCAGAGCTATCACGCAAGTCAGTAGATGAACACATACATCATGCCAGAAACCCACGTTTTCAAGAAGATTTGTGGGCAACTGACCCCCATTAGACATGAAAGTCCCGGTTGCCCAACTCCCACCGCTCAGACCAGCCCAGTAGCTTACGCCGTCAAGCCAACCACCAGTCTCGCTTTCGGACGCTTCCGTGCTCTCATTCATCATGCCCATGATACCACCCAACCCCGTACTGTGCCAATGATAAGTAATGAGCATATCTTTTGCAACATTAATCCACTCACAGCATTGCACGGTAACCACCGCCGGCCAAGGCGACACCGATGTTAGGTGTCCGGGGAGGAGTTTCGAGCCCTCGGGCAGCCATCATCTGCTCGATTACAGGTTGGACAAGTTTCTCCCGAGCCTCAATGTAGGCTCGTTCACCGGAACCTAAACCAGTCTAGCCGGGAATGATCATAAGTAATGTTCCACATTTTGGTGACGAGGATATTGCAACTTACAGTGGCATTTCTAATCCAAGTAACATGACAATGGGCACATACCGAGGTCACCAACGTGCCTCTCGGAGTCGGTGGGAGCACCGTGGTGCTTTTTAAAGGGGTTGTAATGGGGGCCAGCAGAGGTACAGCCGTTGGTGTTGTCTCCAAACTCGTGGACGTGCATGCCTCGCTTGGCGTCAGCGTCCATGTCCTTAATCTGATCAGTGATTATCATGTCAGCGACCGGATGTTACTCCACGATGAATCCAATGACGTACCTCACCAGTGATGCAAACGGGAGCATTTTCCGACTCCTGGGTGAAGCATACAGTGCCGTGGACGTAGGATTCACCCTTGAGGACAACAACAGCCTATAATGGTTATTTCGCATTGTTTGGATGAAACATCGTAGGGGCGATGAGGCGAGCACGTGGATGTGTGATCGGTGGAGTTGTGCCGAGTAAGAAGACCGGCGTGGTTTCATGATTGCGCAATAAGAT-AGGGGAGGAGGATGGGCGGGAGAGCGCGGAGACCCGAGAGGTGGGAGAGACAGAGGAAGGAAGGGGACCTGCGGTGAGCGATTTTTCGGCAACTTTACCTTGAAGTCCGGCCGGTGAGCCATATCGAGCAATTCATAGTCCAATCGAATCTGACATGTGTCCAGTCAATCCCCTTACTTCTTCAATGCCGGTCTCCTTTATTCTTCATCACTTCTCTCAACTACGGCCCAGGCTTACGCCAAGGTACTTTCCTCTTCTAGGATTCCCGACTTTGACGTCCTCTTTGGCCCTGCTTACAAGGGTATCTCCTTGGCTGCTGTCTCCGCTGTAAGCCTTTACCAGCAGACCGGCAAAGATATCGGTTACTGCTACAACAGGAAGGAGAAGAAGGACGTAAGTCTGTCCTGACCAGTGCGACAGCGATTAGCTCATAGCCAGCAGCATGGTGAGGGCGGTACTATGGTCGGTGCACCTCTCAAGGGACGAATCGTCATCATCGATGATGTTCTCACCTCCGGCAAGGCCATTCGTGAAGCTATTGACATTCTCAAGGCCTCTCCTGAAGCGAAGCTCGTTGGAATTGTCCAGCTTGTCGACAGACAAGAGAAAGGCCAGAGCGGTAGCGGCAAGAGTACCGTACAGGAGGTTGAGGAAGAGTTCGGTGTGCCCGTCGAGCCTATCATTGGTTTGGATGATATCGTGAAGTACTTGGAAAGCTC
		</sequence>
		<sequence>
			<taxon idref="4_83"/>
			CCACGCAAGGCAAGATATCATTCATGAAAACGACCGAGTCAAAGACTTCTCCGTCATTGTCACGAAGCTCGTGGAGGGGCAGCATGGCGGCGTTTCGAACTTCGGCGAGGTATTCGATACGATGGTTGAACAGACCGCGGGTACGCATAGATGTTCGGATGATGATCCTCAGACCGACCGTTCGCGCGAGGGCATCAAAAATCTTCAAGAGTGCCTTTGTCTGGTCGTTGGAACCGTTTTCGTAAATGGAGACAAAGACATTGTGGTAGCCCAAGATGGCAGCTGCTCGGAAGAGTGTCGCAAAGATATCAGGGATAACGTCAAACGAGTTGTACAGGTTGATGGCGAAGAAGTACTTGTGCTGCCTCGCTTGCAGATCCCGCTTGATACTGTCCATCCTGTCGTTTCCAGTGGTCGACGCCATGGTCAGGTGGGAATCACTCTTACCGCCAAACAGTTTGCCCAACCAGCCAGAGTTGGACCAAGGCTTCTTGTACCCGAGCTTCATATACCACCGATGTGACTTCCGAATTTGTGCGCTGTTCTTGAGCTACGGTAGCTAACAACTATGTGATAGGTCGTATTGGTCGAATTGTTCTCAGGTATGCTTTTAAATCAACGGGGTAGGACGTCCATGTATCTAACATTCAAGTTAGGAACGCCATCGAGCATGGAGATCTCGAGGTTGTTGCTGTCAACGAGTGAGTGTCCCAAATGTTGACCCATTGGATGAATTACTAAATTGTCCATAGCCCTTTCATTGACTTGGACTACATGGTACGGTACTCCTGTCTGCCCAATAACCTCGTTTAGTACTAACGCTATTGCACAGGTCTACATGTTCAAGTATGACTCCGTAAGTCTTCGATACTTCTAGCGCTCTATATGGCTTATTAACCTGATTCCCGACAGACTCATGGTCGTTTTAAGGGCTCCGTCGAGGTTAAGGACGGTAAGCTTTACATCAACAACAAGGCCATTGCCGTCTTCTAAGCCCTTGTTCTATAGATTTGTCTCTAACATGTTGGGTCTCGGGGGGCTTCCTCTAGAGACTTGGATGTAAGGGGCTTTACGCATTCGCATAACTTATGAAGTGTGGATGACTCTAGGAGGGGTCTGAGAATGTGCTGTGCCAGCCAGGCTGATAATAGTTTAATTGTTAGCTTGGACTTGTACACAGTCTCATCAGTCTTCAGCTTGGGTCATTGATATTCTGTAAGTCAAAACTT-ATCCATTCACTGTAGTAGGTTGCGGAGGACTTGAAAGTTCTCTCTGCAATTGAGACACTTACCAGGCCATCGCAAGTTGGCAGTGTACGCTACTGATTTTATGGTCGTGGGGGACTTGGGAGCTGGTGCTT-GTGTCGCATGAGGTAGAGTTGATATGGACGGATGGAAGAGAAGCATATGTGTATGTCGCGGGGGACTTGGGGTAAGACGCCTTGCGGCAAGTAGAGTCAA-CCAGTAGTGACTTCTTTTAGTCGTGGGGGACTTTGGTAATGGTAGTGAGCCGGAATAAGGGATGGATAAATGTAGTATGG-ATGGTGACAGGGGGAGCAGCAGAGCGTACGCAGTGGGTATGTATATAGTTGAAAA-GGGATGGGCAGTAGAATTTTGAGAAATTAATGACCTAAGGG-TGATTCTAATAGGCTTGTCAAGAAAAAAGTTAAGTTGAATCAAGCTGGGTCAAGCAAAGTCTAGAAAAGATTTATTGGTAAGTATCAGCTGATATCCTGCTCATATCGAAAACGTACTTTTTAATGTACTAACT-CTAATCCAGACTGGCATGGTTTGCGGCAGCTTGGCACGGCTTTCATGGACGGTGTCCCTGGTATAACACAGGTAAGAATCCTTAGGAACCACAG-GAATCGGT-CAACTTATAAACTGCATAGTGTCCTATTCCGCCTGGAAGCTCATTTACCTACCAATTCACCGTAAGCCATCAATCAGGCACGTTTTGGTGGCATTCCCATTATTCCAATTCCATGGCCGACGGCATTTGGGGCCCGTCAGTTTTCCTGACTTTTGATAACAAGTTATCACAGCTGATAGGATACCATAGCTTAATTATCCATTCGCCCAATGAACCCCTCCAAAGGGGACGAGACTATGACGAGGATCGAATCGTTTTTATAACTGACTGGGTGTAAGTATGACCGTTCTTTGGTGAGGCTCAAGCTAAACACGATGTTCCAGAGCTATCACGCAAGTCAGTAGATGAACACATACATCATGCCAGAAACCCACGTTTTCAAGAAGATTTGTGGGCAACTGACCCCCATTAGACATGAAAGTCCCGGTTGCCCAACTCCCACCGCTCAGACCAGCCCAGTAGCTTACGCCGTCAAGCCAACCACCAGTCTCGCTTTCGGACGCTTCCGTGCTCTCATTCATCATGCCCATGATACCACCCAACCCCGTACTGTGCCAATGATAAGTAATGAGCATATCTTTTGCAACATTAATCCACTCACAGCATTGCACGGTAACCACCGCCGGCCAAGGCGACACCGATGTTAGGTGTCCGGGGAGGAGTTTCGAGCCCTCGGGCAGCCATCATCTGCTCGATTACAGGTTGGACAAGTTTCTCCCGAGCCTCAATGTAGGCTCGTTCACCGGAACCTAAACCAGTCTAGCCGGGAATGATCATAAGTAATGTTCCACATTTTGGTGACGAGGATATTGCAACTTACAGTGGCATTTCTAATCCAAGTAACATGACAATGGGCACATACCGAGGTCACCAACGTGCCTCTCGGAGTCGGTGGGAGCACCGTGGTGCTTTTTAAAGGGGTTGTAATGGGGGCCAGCAGAGGTACAGCCGTTGGTGTTGTCTCCAAACTCGTGGACGTGCATGCCTCGCTTGGCGTCAGCGTCCATGTCCTTAATCTGATCAGTGATTATCATGTCAGCGACCGGATGTTACTCCACGATGAATCCAATGACGTACCTCACCAGTGATGCAAACGGGAGCATTTTCCGACTCCTGGGTGAAGCATACAGTGCCGTGGACGTAGGATTCACCCTTGAGGACAACAACAGCCTATAATGGTTATTTCGCATTGTTTGGATGAAACATCGTAGGGGCGATGAGGCGAGCACGTGGATGTGTGATCGGTGGAGTTGTGCCGAGTAAGAAGACCGGCGTGGTTTCATGATTGCGCAATAAGAT-AGGGGAGGAGGATGGGCGGGAGAGCGCGGAGACCCGAGAGGTGGGAGAGACAGAGGAAGGAAGGGGACCTGCGGTGAGCGATTTTTCGGCAACTTTACCTTGAAGTCCGGCCGGTGAGCCATATCGAGCAATTCATAGTCCAATCGAATCTGACATGTGTCCAGTCAATCCCCTTACTTCTTCAATGCCGGTCTCCTTTATTCTTCATCACTTCTCTCAACTACGGCCCAGGCTTACGCCAAGGTACTTTCCTCTTCTAGGATTCCCGACTTTGACGTCCTCTTTGGCCCTGCTTACAAGGGTATCTCCTTGGCTGCTGTCTCCGCTGTAAGCCTTTACCAGCAGACCGGCAAAGATATCGGTTACTGCTACAACAGGAAGGAGAAGAAGGACGTAAGTCTGTCCTGACCAGTGCGACAGCGATTAGCTCATAGCCAGCAGCATGGTGAGGGCGGTACTATGGTCGGTGCACCTCTCAAGGGACGAATCGTCATCATCGATGATGTTCTCACCTCCGGCAAGGCCATTCGTGAAGCTATTGACATTCTCAAGGCCTCTCCTGAAGCGAAGCTCGTTGGAATTGTCCAGCTTGTCGACAGACAAGAGAAAGGCCAGAGCGGTAGCGGCAAGAGTACCGTACAGGAGGTTGAGGAAGAGTTCGGTGTGCCCGTCGAGCCTATCATTGGTTTGGATGATATCGTGAAGTACTTGGAAAGCTC
		</sequence>
		<sequence>
			<taxon idref="4_9"/>
			CCACGCAAGGCAAGATATCATTCATGAAAACGACCGAGTCAAAGACTTCTCCGTCATTGTCACGAAGCTCGTGGAGGGGCAGCATGGCGGCGTTTCGAACTTCGGCGAGGTATTCGATACGATGGTTGAACAGACCGCGGGTACGCATAGATGTTCGGATGATGATCCTCAGACCGACCGTTCGCGCGAGGGCATCAAAAATCTTCAAGAGTGCCTTTGTCTGGTCGTTGGAACCGTTTTCGTAAATGGAGACAAAGACATTGTGGTAGCCCAAGATGGCAGCTGCTCGGAAGAGTGTCGCAAAGATATCAGGGATAACGTCAAACGAGTTGTACAGGTTGATGGCGAAGAAGTACTTGTGCTGCCTCGCTTGCAGATCCCGCTTGATACTGTCCATCCTGTCGTTTCCAGTGGTCGACGCCATGGTCAGGTGGGAATCACTCTTACCGCCAAACAGTTTGCCCAACCAGCCAGAGTTGGACCAAGGCTTCTTGTACCCGAGCTTCATATACCACCGATGTGACTTCCGAATTTGTGCGCTGTTCTTGAGCTACGGTAGCTAACAACTATGTGATAGGTCGTATTGGTCGAATTGTTCTCAGGTATGCTTTTAAATCAACGGGGTAGGACGTCCATGTATCTAACATTCAAGTTAGGAACGCCATCGAGCATGGAGATCTCGAGGTTGTTGCTGTCAACGAGTGAGTGTCCCAAATGTTGACCCATTGGATGAATTACTAAATTGTCCATAGCCCTTTCATTGACTTGGACTACATGGTACGGTACTCCTGTCTGCCCAATAACCTCGTTTAGTACTAACGCTATTGCACAGGTCTACATGTTCAAGTATGACTCCGTAAGTCTTCGATACTTCTAGCGCTCTATATGGCTTATTAACCTGATTCCCGACAGACTCATGGTCGTTTTAAGGGCTCCGTCGAGGTTAAGGACGGTAAGCTTTACATCAACAACAAGGCCATTGCCGTCTTCTAAGCCCTTGTTCTATAGATTTGTCTCTAACATGTTGGGTCTCGGGGGGCTTCCTCTAGAGACTTGGATGTAAGGGGCTTTACGCATTCGCATAACTTATGAAGTGTGGATGACTCTAGGAGGGGTCTGAGAATGTGCTGTGCCAGCCAGGCTGATAATAGTTTAATTGTTAGCTTGGACTTGTACACAGTCTCATCAGTCTTCAGCTTGGGTCATTGATATTCTGTAAGTCAAAACTT-ATCCATTCACTGTAGTAGGTTGCGGAGGACTTGAAAGTTCTCTCTGCAATTGAGACACTTACCAGGCCATCGCAAGTTGGCAGTGTACGCTACTGATTTTATGGTCGTGGGGGACTTGGGAGCTGGTGCTT-GTGTCGCATGAGGTAGAGTTGATATGGACGGATGGAAGAGAAGCATATGTGTATGTCGCGGGGGACTTGGGGTAAGACGCCTTGCGGCAAGTAGAGTCAA-CCAGTAGTGACTTCTTTTAGTCGTGGGGGACTTTGGTAATGGTAGTGAGCCGGAATAAGGGATGGATAAATGTAGTATGG-ATGGTGACAGGGGGAGCAGCAGAGCGTACGCAGTGGGTATGTATATAGTTGAAAA-GGGATGGGCAGTAGAATTTTGAGAAATTAATGACCTAAGGG-TGATTCTAATAGGCTTGTCAAGAAAAAAGTTAAGTTGAATCAAGCTGGGTCAAGCAAAGTCTAGAAAAGATTTATTGGTAAGTATCAGCTGATATCCTGCTCATATCGAAAACGTACTTTTTAATGTACTAACT-CTAATCCAGATTGGCATGGTTTGCGACAGAATGGCACGGCTCTCATGGACGGTGTCCCTGGTATAACACAGGTAAGAATCCTTAGGAACCACAG-GAATCGGT-CAACTTATAAACTGCATAGTGTCCTATTCCGCCTGGAAGCTCATTTACCTACCAATTCACCGTAAGCCATCAATCAGGCACGTTTTGGTGGCATTCCCATTATTCCAATTCCATGGCCGACGGCATTTGGGGCCCGTCAGTTTTCCTGACTTTTGATAACAAGTTATCACAGCTGATAGGATACCATAGCTTAATTATCCATTCGCCCAATGAACCCCTCCAAAGGGGACGAGACTATGACGAGGATCGAATCGTTTTTATAACTGACTGGGTGTAAGTATGACCGTTCTTTGGTGAGGCTCAAGCTAAACACGATGTTCCAGAGCTATCACGCAAGTCAGTAGATGAACACATACATCATGCCAGAAACCCACGTTTTCAAGAAGATTTGTGGGCAACTGACCCCCATTAGACATGAAAGTCCCGGTTGCCCAACTCCCACCGCTCAGACCAGCCCAGTAGCTTACGCCGTCAAGCCAACCACCAGTCTCGCTTTCGGACGCTTCCGTGCTCTCATTCATCATGCCCATGATACCACCCAACCCCGTACTGTGCCAATGATAAGTAATGAGCATATCTTTTGCAACATTAATCCACTCACAGCATTGCACGGTAACCACCGCCGGCCAAGGCGACACCGATGTTAGGTGTCCGGGGAGGAGTTTCGAGCCCTCGGGCAGCCATCATCTGCTCGATTACAGGTTGGACAAGTTTCTCCCGAGCCTCAATGTAGGCTCGTTCACCGGAACCTAAACCAGTCTAGCCGGGAATGATCATAAGTAATGTTCCACATTTTGGTGACGAGGATATTGCAACTTACAGTGGCATTTCTAATCCAAGTAACATGACAATGGGCACATACCGAGGTCACCAACGTGCCTCTCGGAGTCGGTGGGAGCACCGTGGTGCTTTTTAAAGGGGTTGTAATGGGGGCCAGCAGAGGTACAGCCGTTGGTGTTGTCTCCAAACTCGTGGACGTGCATGCCTCGCTTGGCGTCAGCGTCCATGTCCTTAATCTGATCAGTGATTATCATGTCAGCGACCGGATGTTACTCCACGATGAATCCAATGACGTACCTCACCAGTGATGCAAACGGGAGCATTTTCCGACTCCTGGGTGAAGCATACAGTGCCGTGGACGTAGGATTCACCCTTGAGGACAACAACAGCCTATAATGGTTATTTCGCATTGTTTGGATGAAACATCGTAGGGGCGATGAGGCGAGCACGTGGATGTGTGATCGGTGGAGTTGTGCCGAGTAAGAAGACCGGCGTGGTTTCATGATTGCGCAATAAGAT-AGGGGAGGAGGATGGGCGGGAGAGCGCGGAGACCCGAGAGGTGGGAGAGACAGAGGAAGGAAGGGGACCTGCGGTGAGCGATTTTTCGGCAACTTTACCTTGAAGTCCGGCCGGTGAGCCATATCGAGCAATTCATAGTCCAATCGAATCTGACATGTGTCCAGTCAATCCCCTTACTTCTTCAATGCCGGTCTCCTTTATTCTTCATCACTTCTCTCAACTACGGCCCAGGCTTACGCCAAGGTACTTTCCTCTTCTAGGATTCCCGACTTTGACGTCCTCTTTGGCCCTGCTTACAAGGGTATCTCCTTGGCTGCTGTCTCCGCTGTAAGCCTTTACCAGCAGACCGGCAAAGATATCGGTTACTGCTACAACAGGAAGGAGAAGAAGGACGTAAGTCTGTCCTGACCAGTGCGACAGCGATTAGCTCATAGCCAGCAGCATGGTGAGGGCGGTACTATGGTCGGTGCACCTCTCAAGGGACGAATCGTCATCATCGATGATGTTCTCACCTCCGGCAAGGCCATTCGTGAAGCTATTGACATTCTCAAGGCCTCTCCTGAAGCGAAGCTCGTTGGAATTGTCCAGCTTGTCGACAGACAAGAGAAAGGCCAGAGCGGTAGCGGCAAGAGTACCGTACAGGAGGTTGAGGAAGAGTTCGGTGTGCCCGTCGAGCCTATCATTGGTTTGGATGATATCGTGAAGTACTTGGAAAGCTC
		</sequence>
		<sequence>
			<taxon idref="50NC1"/>
			CCACGCAAGGCAAGATATCATTCATGAAAACGACCGAGTCAAAGACTTCTCCGTCATTGTCACGAAGCTCGTGGAGGGGCAGCATGGCGGCGTTTCGAACTTCGGCGAGGTATTCGATACGATGGTTGAACAGACCGCGGGTACGCATAGATGTTCGGATGATGATCCTCAGACCGACCGTTCGCGCGAGGGCATCAAAAATCTTCAAGAGTGCCTTTGTCTGGTCGTTGGAACCGTTTTCGTAAATGGAGACAAAGACATTGTGGTAGCCCAAGATGGCAGCTGCTCGGAAGAGTGTCGCAAAGATATCAGGGATAACGTCAAACGAGTTGTACAGGTTGATGGCGAAGAAGTACTTGTGCTGCCTCGCTTGCAGATCCCGCTTGATACTGTCCATCCTGTCGTTTCCAGTGGTCGACGCCATGGTCAGGTGGGAATCACTCTTACCGCCAAACAGTTTGCCCAACCAGCCAGAGTTGGACCAAGGCTTCTTGTACCCGAGCTTCATATACCACCGATGTGACTTCCGAATTTGTGCGCTGTTCTTGAGCTACGGTAGCTAACAACTATGTGATAGGTCGTATTGGTCGAATTGTTCTCAGGTATGCTTTTAAATCAACGGGGTAGGACGTCCATGTATCTAACATTCAAGTTAGGAACGCCATCGAGCATGGAGATCTCGAGGTTGTTGCTGTCAACGAGTGAGTGTCCCAAATGTTGACCCATTGGATGAATTACTAAATTGTCCATAGCCCTTTCATTGACTTGGACTACATGGTACGGTACTCCTGTCTGCCCAATAACCTCGTTTAGTACTAACGCTATTGCACAGGTCTACATGTTCAAGTATGACTCCGTAAGTCTACGATACTTCTAGCGCTCTATATGGCTTATTAACCTGATTCCCGACAGACTCATGGTCGTTTTAAGGGCTCCGTCGAGGTTAAGGACGGTAAGCTTTACATCAACAACAAGGCCATTGCCGTCTTCTAAGCCCTTGTTCTATAGATTTGTCTCTAACATGTTGGGTCTCGGGGGGCTTCCTCTAGAGACTTGGATGTAAGGGGCTTTACGCATTCGCATAACTTATGAAGTGTGGATGACTCTAGGAGGGGTCTGAGAATGTGCTGTGCCAGCCAGGCTGATAATAGTTTAATTGTTAGCTTGGACTTGTACACAGTCTCATCAGTCTTCAGCTTGGGTCATTGATATTCTGTAAGTCAAAACTT-ATCCATTCACTGTAGTAGGTTGCGGAGGACTTGAAAGTTCTCTCTGCAATTGAGACACTTACCAGGCCATCGCAAGTTGGCAGTGTACGCTACTGATTTTATGGTCGTGGGGGACTTGGGAGCTGGTGCTT-GTGTCGCATGAGGTAGAGTTGATATGGACGGATGGAAGAGAAGCATATGTGTATGTCGCGGGGGACTTGGGGTAAGACGCCTTGCGGCAAGTAGAGTCAA-CCAGTAGTGACTTCTTTTAGTCGTGGGGGACTTTGGTAATGGTAGTGAGCCGGAATAAGGGATGGATAAATGTAGTATGG-ATGGTGACAGGGGGAGCAGCAGAGCGTACGCAGTGGGTATGTATATAGTTGAAAA-GGGATGGGCAGTAGAATTTTGAGAAATTAATGACCTAAGGG-TGATTCTAATAGGCTTGTCAAGAAAAAAGTTAAGTTGAATCAAGCTGGGTCAAGCAAAGTCTAGAAAAGATTTATTGGTAAGTAT-ATCT--TCTCATGAAAAGGT-GATGTCATGCCTCCATTGTCACTGACTTCCAATTCAGATTGGCATGGTTTGCGACAGAATGGCACGGCTCTCATGGACGGTGTACCTGGTATAACCCAGGCAAGTATTCTTGGAGAGGACAGAGAGTCCATATGACTGAGATGTCTATTAGTGTTCTATTCCGCCTGGAGGCTCATTTACCTACCAATTCACCGTAAGCCATCAATCAGGCACGTTTTGGTGGCATTCCCATTATTCCAATTCCATGGCCGACGGCATTTGGGGCCCGTCAGTTTTCCTGACTTTTGATAACAAGTTATCACAGCTGATAGGATACCATAGCCTAATTATCCATTCGCCCAATGAACCCCTCCAAAGGGGACGAGACTATGACGAGGATCGAATCGTTTTTATAACTGACTGGGTGTAAGTATGACCGTTCTTTGGTGAGGCTCAAGCTAAACACGATGTTCCAGAGCTATCACGCAAGTCAGTAGATGAACACATACATCATGCCAGAAACCCACGTTTTCAAGAAGATTTGTGGGCAACTGACCCCCATTAGACATGAAAGTCCCGGTTGCCCAACTCCCACCGCTCAGACCAGCCCAGTAGCTTACGCCGTCAAGCCAACCACCAGTCTCGCTTTCGGACGCTTCCGTGCTCTCATTCATCATGCCCATGATACCACCCAACCCCGTACTGTGCCAATGATAAGTAATGAGCATATCTTTTGCAACATTAATCCACTCACAGCATTGCACGGTAACCACCGCCGGCCAAGGCGACACCGATGTTAGGTGTCCGGGGAGGAGTTTCGAGCCCTCGGGCAGCCATCATCTGCTCGATTACAGGTTGGACAAGTTTCTCCCGAGCCTCAATGTAGGCTCGTTCACCGGAACCTAAACCAGTCTAGCCGGGAATGATCATAAGTAATGTTCCACATTTTGGTGACGAGGATATTGCAACTTACAGTGGCATTTCTAATCCAAGTAACATGACAATGGGCACATACCGAGGTCACCAACGTGCCTCTCGGAGTCGGTGGGAGCACCGTGGTGCTTTTTAAAGGGGTTGTAATGGGGGCCAGCAGAGGTACAGCCGTTGGTGTTGTCTCCAAACTCGTGGACGTGCATGCCTCGCTTGGCGTCAGCGTCCATGTCCTTAATCTGATCAGTGATTATCATGTCAGCGACCGGATGTTACTCCACGATGAATCCAATGACGTACCTCACCAGTGATGCAAACGGGAGCATTTTCCGACTCCTGGGTGAAGCATACAGTGCCGTGGACGTAGGATTCACCCTTGAGGACAACAACAGCCTATAATGGTTATTTCGCATTGTTTGGATGAAACATCGTAGGGGCGATGAGGCGAGCACGTGGATGTGTGATCGGTGGAGTTGTGCCGAGTAAGAAGACCGGCGTGGTTTCATGATTGCGCAATAAGAT-AGGGGAGGAGGATGGGCGGGAGAGCGCGGAGACCCGAGAGGTGGGAGAGACAGAGGAAGGAAGGGGACCTGCGGTGAGCGATTTTTCGGCAACTTTACCTTGAAGTCCGGCCGGTGAGCCATATCGAGCAATTCATAGTCCAATCGAATCTGACATGTGTCCAGTCAATCCCCTTACTTCTTCAATGCCGGTCTCCTTTATTCTTCATCACTTCTCTCAACTACGGCCCAGGCTTACGCCAAGGTACTTTCCTCTTCTAGGATTCCCGACTTTGACGTCCTCTTTGGCCCTGCTTACAAGGGTATCTCCTTGGCTGCTGTCTCCGCTGTAAGCCTTTACCAGCAGACCGGCAAAGATATCGGTTACTGCTACAACAGGAAGGAGAAGAAGGACGTAAGTCTGTCCTGACCAGTGCGACAGCGATTAGCTCATAGCCAGCAGCATGGTGAGGGCGGTACTATGGTCGGTGCACCTCTCAAGGGACGAATCGTCATCATCGATGATGTTCTCACCTCTGGCAAGGCCATTCGTGAAGCTATTGACATTCTCAAGGCCTCTCCTGAAGCGAAGCTCGTTGGAATTGTCCAGCTTGTCGACAGACAAGAGAAAGGCCAGAGCGGTAGCGGCAAGAGTACCGTACAGGAGGTTGAGGAAGAGTTCGGTGTGCCCGTCGAGCCTATCATTGGTTTGGATGATATCGTGAAGTACTTGGAAAGCTC
		</sequence>
		<sequence>
			<taxon idref="50NC2"/>
			CCACGCAAGGCAAGATATCATTCATGAAAACGACCGAGTCAAAGACTTCTCCGTCATTGTCACGAAGCTCGTGGAGGGGCAGCATGGCGGCGTTTCGAACTTCGGCGAGGTATTCGATACGATGGTTGAACAGACCGCGGGTACGCATAGATGTTCGGATGATGATCCTCAGACCGACCGTTCGCGCGAGGGCATCAAAAATCTTCAAGAGTGCCTTTGTCTGGTCGTTGGAACCGTTTTCGTAAATGGAGACAAAGACATTGTGGTAGCCCAAGATGGCAGCTGCTCGGAAGAGTGTCGCAAAGATATCAGGGATAACGTCAAACGAGTTGTACAGGTTGATGGCGAAGAAGTACTTGTGCTGCCTCGCTTGCAGATCCCGCTTGATACTGTCCATCCTGTCGTTTCCAGTGGTCGACGCCATGGTCAGGTGGGAATCACTCTTACCGCCAAACAGTTTGCCCAACCAGCCAGAGTTGGACCAAGGCTTCTTGTACCCGAGCTTCATATACCACCGATGTGACTTCCGAATTTGTGCGCTGTTCTTGAGCTACGGTAGCTAACAACTATGTGATAGGTCGTATTGGTCGAATTGTTCTCAGGTATGCTTTTAAATCAACGGGGTAGGACGTCCATGTATCTAACATTCAAGTTAGGAACGCCATCGAGCATGGAGATCTCGAGGTTGTTGCTGTCAACGAGTGAGTGTCCCAAATGTTGACCCATTGGATGAATTACTAAATTGTCCATAGCCCTTTCATTGACTTGGACTACATGGTACGGTACTCCTGTCTGCCCAATAACCTCGTTTAGTACTAACGCTATTGCACAGGTCTACATGTTCAAGTATGACTCCGTAAGTCTTCGATACTTCTAGCGCTCTATATGGCTTATTAACCTGATTCCCGACAGACTCATGGTCGTTTTAAGGGCTCCGTCGAGGTTAAGGACGGTAAGCTTTACATCAACAACAAGGCCATTGCCGTCTTCTAAGCCCTTGTTCTATAGATTTGTCTCTAACATGTTGGGTCTCGGGGGGCTTCCTCTAGAGACTTGGATGTAAGGGGCTTTACGCATTCGCATAACTTATGAAGTGTGGATGACTCTAGGAGGGGTCTGAGAATGTGCTGTGCCAGCCAGGCTGATAATAGTTTAATTGTTAGCTTGGACTTGTACACAGTCTCATCAGTCTTCAGCTTGGGTCATTGATATTCTGTAAGTCAAAACTT-ATCCATTCACTGTAGTAGGTTGCGGAGGACTTGAAAGTTCTCTCTGCAATTGAGACACTTACCAGGCCATCGCAAGTTGGCAGTGTACGCTACTGATTTTATGGTCGTGGGGGACTTGGGAGCTGGTGCTT-GTGTCGCATGAGGTAGAGTTGATATGGACGGATGGAAGAGAAGCATATGTGTATGTCGCGGGGGACTTGGGGTAAGACGCCTTGCGGCAAGTAGAGTCAA-CCAGTAGTGACTTCTTTTAGTCGTGGGGGACTTTGGTAATGGTAGTGAGCCGGAATAAGGGATGGATAAATGTAGTATGG-ATGGTGACAGGGGGAGCAGCAGAGCGTACGCAGTGGGTATGTATATAGTTGAAAA-GGGATGGGCAGTAGAATTTTGAGAAATTAATGACCTAAGGG-TGATTCTAATAGGCTTGTCAAGAAAAAAGTTAAGTTGAATCAAGCTGGGTCAAGCAAAGTCTAGAAAAGATTTATTGGTAAGTATCAGCTGATATCCTGCTCATATCGAAAACGTACTTTCTAATGTACTAACT-CTAATCCAGACTGGCATGGTTTGCGGCAGCTTGGCACGGCTTTCATGGACGGTGTCCCTGGTATAACACAGGTAAGAATCCTTAGGAACCACAG-GAATCGGT-CAACTTATAAACTGCATAGTGTCCTATTCCGCCTGGAAGCTCATTTACCTACCAATTCACCGTAAGCCATCAATCAGGCACGTTTTGGTGGCATTCCCATTATTCCAATTCCATGGCCGACGGCATTTGGGGCCCGTCAGTTTTCCTGACTTTTGATAACAAGTTATCACAGCTGATAGGATACCATAGCTTAATTATCCATTCGCCCAATGAACCCCTCCAAAGGGGACGAGACTATGACGAGGATCGAATCGTTTTTATAACTGACTGGGTGTAAGTATGACCGTTCTTTGGTGAGGCTCAAGCTAAACACGATGTTCCAGAGCTATCACGCAAGTCAGTAGATGAACACATACATCATGCCAGAAACCCACGTTTTCAAGAAGATTTGTGGGCAACTGACCCCCATTAGACATGAAAGTCCCGGTTGCCCAACTCCCACCGCTCAGACCAGCCCAGTAGCTTACGCCGTCAAGCCAACCACCAGTCTCGCTTTCGGACGCTTCCGTGCTCTCATTCATCATGCCCATGATACCACCCAACCCCGTACTGTGCCAATGATAAGTAATGAGCATATCTTTTGCAACATTAATCCACTCACAGCATTGCACGGTAACCACCGCCGGCCAAGGCGACACCGATGTTAGGTGTCCGGGGAGGAGTTTCGAGCCCTCGGGCAGCCATCATCTGCTCGATTACAGGTTGGACAAGTTTCTCCCGAGCCTCAATGTAGGCTCGTTCACCGGAACCTAAACCAGTCTAGCCGGGAATGATCATAAGTAATGTTCCACATTTTGGTGACGAGGATATTGCAACTTACAGTGGCATTTCTAATCCAAGTAACATGACAATGGGCACATACCGAGGTCACCAACGTGCCTCTCGGAGTCGGTGGGAGCACCGTGGTGCTTTTTAAAGGGGTTGTAATGGGGGCCAGCAGAGGTACAGCCGTTGGTGTTGTCTCCAAACTCGTGGACGTGCATGCCTCGCTTGGCGTCAGCGTCCATGTCCTTAATCTGATCAGTGATTATCATGTCAGCGACCGGATGTTACTCCACGATGAATCCAATGACGTACCTCACCAGTGATGCAAACGGGAGCATTTTCCGACTCCTGGGTGAAGCATACAGTGCCGTGGACGTAGGATTCACCCTTGAGGACAACAACAGCCTATAATGGTTATTTCGCATTGTTTGGATGAAACATCGTAGGGGCGATGAGGCGAGCACGTGGATGTGTGATCGGTGGAGTTGTGCCGAGTAAGAAGACCGGCGTGGTTTCATGATTGCGCAATAAGAT-AGGGGAGGAGGATGGGCGGGAGAGCGCGGAGACCCGAGAGGTGGGAGAGACAGAGGAAGGAAGGGGACCTGCGGTGAGCGATTTTTCGGCAACTTTACCTTGAAGTCCGGCCGGTGAGCCATATCGAGCAATTCATAGTCCAATCGAATCTGACATGTGTCCAGTCAATCCCCTTACTTCTTCAATGCCGGTCTCCTTTATTCTTCATCACTTCTCTCAACTACGGCCCAGGCTTACGCCAAGGTACTTTCCTCTTCTAGGATTCCCGACTTTGACGTCCTCTTTGGCCCTGCTTACAAGGGTATCTCCTTGGCTGCTGTCTCCGCTGTAAGCCTTTACCAGCAGACCGGCAAAGATATCGGTTACTGCTACAACAGGAAGGAGAAGAAGGACGTAAGTCTGTCCTGACCAGTGCGACAGCGATTAGCTCATAGCCAGCAGCATGGTGAGGGCGGTACTATGGTCGGTGCACCTCTCAAGGGACGAATCGTCATCATCGATGATGTTCTCACCTCCGGCAAGGCCATTCGTGAAGCTATTGACATTCTCAAGGCCTCTCCTGAAGCGAAGCTCGTTGGAATTGTCCAGCTTGTCGACAGACAAGAGAAAGGCCAGAGCGGTAGCGGCAAGAGTACCGTACAGGAGGTTGAGGAAGAGTTCGGTGTGCCCGTCGAGCCTATCATTGGTTTGGATGATATCGTGAAGTACTTGGAAAGCTC
		</sequence>
		<sequence>
			<taxon idref="50NC5"/>
			CCACGCAAGGCAAGATATCATTCATGAAAACGACCGAGTCAAAGACTTCTCCGTCATTGTCACGAAGCTCGTGGAGGGGCAGCATGGCGGCGTTTCGAACTTCGGCGAGGTATTCGATACGATGGTTGAACAGACCGCGGGTACGCATAGATGTTCGGATGATGATCCTCAGACCGACCGTTCGCGCGAGGGCATCAAAAATCTTCAAGAGTGCCTTTGTCTGGTCGTTGGAACCGTTTTCGTAAATGGAGACAAAGACATTGTGGTAGCCCAAGATGGCAGCTGCTCGGAAGAGTGTCGCAAAGATATCAGGGATAACGTCAAACGAGTTGTACAGGTTGATGGCGAAGAAGTACTTGTGCTGCCTCGCTTGCAGATCCCGCTTGATACTGTCCATCCTGTCGTTTCCAGTGGTCGACGCCATGGTCAGGTGGGAATCACTCTTACCGCCAAACAGTTTGCCCAACCAGCCAGAGTTGGACCAAGGCTTCTTGTACCCGAGCTTCATATACCACCGATGTGACTTCCGAATTTGTGCGCTGTTCTTGAGCTACGGTAGCTAACAACTATGTGATAGGTCGTATTGGTCGAATTGTTCTCAGGTATGCTTTTAAATCAACGGGGTAGGACGTCCATGTATCTAACATTCAAGTTAGGAACGCCATCGAGCATGGAGATCTCGAGGTTGTTGCTGTCAACGAGTGAGTGTCCCAAATGTTGACCCATTGGATGAATTACTAAATTGTCCATAGCCCTTTCATTGACTTGGACTACATGGTACGGTACTCCTGTCTGCCCAATAACCTCGTTTAGTACTAACGCTATTGCACAGGTCTACATGTTCAAGTATGACTCCGTAAGTCTTCGATACTTCTAGCGCTCTATATGGCTTATTAACCTGATTCCCGACAGACTCATGGTCGTTTTAAGGGCTCCGTCGAGGTTAAGGACGGTAAGCTTTACATCAACAACAAGGCCATTGCCGTCTTCTAAGCCCTTGTTCTATAGATTTGTCTCTAACATGTTGGGTCTCGGGGGGCTTCCTCTAGAGACTTGGATGTAAGGGGCTTTACGCATTCGCATAACTTATGAAGTGTGGATGACTCTAGGAGGGGTCTGAGAATGTGCTGTGCCAGCCAGGCTGATAATAGTTTAATTGTTAGCTTGGACTTGTACACAGTCTCATCAGTCTTCAGCTTGGGTCATTGATATTCTGTAAGTCAAAACTT-ATCCATTCACTGTAGTAGGTTGCGGAGGACTTGAAAGTTCTCTCTGCAATTGAGACACTTACCAGGCCATCGCAAGTTGGCAGTGTACGCTACTGATTTTATGGTCGTGGGGGACTTGGGAGCTGGTGCTT-GTGTCGCATGAGGTAGAGTTGATATGGACGGATGGAAGAGAAGCATATGTGTATGTCGCGGGGGACTTGGGGTAAGACGCCTTGCGGCAAGTAGAGTCAA-CCAGTAGTGACTTCTTTTAGTCGTGGGGGACTTTGGTAATGGTAGTGAGCCGGAATAAGGGATGGATAAATGTAGTATGG-ATGGTGACAGGGGGAGCAGCAGAGCGTACGCAGTGGGTATGTATATAGTTGAAAA-GGGATGGGCAGTAGAATTTTGAGAAATTAATGACCTAAGGG-TGATTCTAATAGGCTTGTCAAGAAAAAAGTTAAGTTGAATCAAGCTGGGTCAAGCAAAGTCTAGAAAAGATTTATTGGTAAGTATCAGCTGATATCCTGCTCATATCGAAAACGTACTTTCTAATGTACTAACT-CTAATCCAGACTGGCATGGTTTGCGGCAGCTTGGCACGGCTTTCATGGACGGTGTCCCTGGTATAACACAGGTAAGAATCCTTAGGAACCACAG-GAATCGGT-CAACTTATAAACTGCATAGTGTCCTATTCCGCCTGGAAGCTCATTTACCTACCAATTCACCGTAAGCCATCAATCAGGCACGTTTTGGTGGCATTCCCATTATTCCAATTCCATGGCCGACGGCATTTGGGGCCCGTCAGTTTTCCTGACTTTTGATAACAAGTTATCACAGCTGATAGGATACCATAGCTTAATTATCCATTCGCCCAATGAACCCCTCCAAAGGGGACGAGACTATGACGAGGATCGAATCGTTTTTATAACTGACTGGGTGTAAGTATGACCGTTCTTTGGTGAGGCTCAAGCTAAACACGATGTTCCAGAGCTATCACGCAAGTCAGTAGATGAACACATACATCATGCCAGAAACCCACGTTTTCAAGAAGATTTGTGGGCAACTGACCCCCATTAGACATGAAAGTCCCGGTTGCCCAACTCCCACCGCTCAGACCAGCCCAGTAGCTTACGCCGTCAAGCCAACCACCAGTCTCGCTTTCGGACGCTTCCGTGCTCTCATTCATCATGCCCATGATACCACCCAACCCCGTACTGTGCCAATGATAAGTAATGAGCATATCTTTTGCAACATTAATCCACTCACAGCATTGCACGGTAACCACCGCCGGCCAAGGCGACACCGATGTTAGGTGTCCGGGGAGGAGTTTCGAGCCCTCGGGCAGCCATCATCTGCTCGATTACAGGTTGGACAAGTTTCTCCCGAGCCTCAATGTAGGCTCGTTCACCGGAACCTAAACCAGTCTAGCCGGGAATGATCATAAGTAATGTTCCACATTTTGGTGACGAGGATATTGCAACTTACAGTGGCATTTCTAATCCAAGTAACATGACAATGGGCACATACCGAGGTCACCAACGTGCCTCTCGGAGTCGGTGGGAGCACCGTGGTGCTTTTTAAAGGGGTTGTAATGGGGGCCAGCAGAGGTACAGCCGTTGGTGTTGTCTCCAAACTCGTGGACGTGCATGCCTCGCTTGGCGTCAGCGTCCATGTCCTTAATCTGATCAGTGATTATCATGTCAGCGACCGGATGTTACTCCACGATGAATCCAATGACGTACCTCACCAGTGATGCAAACGGGAGCATTTTCCGACTCCTGGGTGAAGCATACAGTGCCGTGGACGTAGGATTCACCCTTGAGGACAACAACAGCCTATAATGGTTATTTCGCATTGTTTGGATGAAACATCGTAGGGGCGATGAGGCGAGCACGTGGATGTGTGATCGGTGGAGTTGTGCCGAGTAAGAAGACCGGCGTGGTTTCATGATTGCGCAATAAGAT-AGGGGAGGAGGATGGGCGGGAGAGCGCGGAGACCCGAGAGGTGGGAGAGACAGAGGAAGGAAGGGGACCTGCGGTGAGCGATTTTTCGGCAACTTTACCTTGAAGTCCGGCCGGTGAGCCATATCGAGCAATTCATAGTCCAATCGAATCTGACATGTGTCCAGTCAATCCCCTTACTTCTTCAATGCCGGTCTCCTTTATTCTTCATCACTTCTCTCAACTACGGCCCAGGCTTACGCCAAGGTACTTTCCTCTTCTAGGATTCCCGACTTTGACGTCCTCTTTGGCCCTGCTTACAAGGGTATCTCCTTGGCTGCTGTCTCCGCTGTAAGCCTTTACCAGCAGACCGGCAAAGATATCGGTTACTGCTACAACAGGAAGGAGAAGAAGGACGTAAGTCTGTCCTGACCAGTGCGACAGCGATTAGCTCATAGCCAGCAGCATGGTGAGGGCGGTACTATGGTCGGTGCACCTCTCAAGGGACGAATCGTCATCATCGATGATGTTCTCACCTCCGGCAAGGCCATTCGTGAAGCTATTGACATTCTCAAGGCCTCTCCTGAAGCGAAGCTCGTTGGAATTGTCCAGCTTGTCGACAGACAAGAGAAAGGCCAGAGCGGTAGCGGCAAGAGTACCGTACAGGAGGTTGAGGAAGAGTTCGGTGTGCCCGTCGAGCCTATCATTGGTTTGGATGATATCGTGAAGTACTTGGAAAGCTC
		</sequence>
		<sequence>
			<taxon idref="CN48"/>
			CCACGCAAGGCAAGATATCATTCATGAAAACGACCGAGTCAAAGACTTCTCCGTCATTGTCACGAAGCTCGTGGAGGGGCAGCATGGCGGCGTTTCGAACTTCGGCGAGGTATTCGATACGATGGTTGAACAGACCGCGGGTACGCATAGATGTTCGGATGATGATCCTCAGACCGACCGTTCGCGCGAGGGCATCAAAAATCTTCAAGAGTGCCTTTGTCTGGTCGTTGGAACCGTTTTCGTAAATGGAGACAAAGACATTGTGGTAGCCCAAGATGGCAGCTGCTCGGAAGAGTGTCGCAAAGATATCAGGGATAACGTCAAACGAGTTGTACAGGTTGATGGCGAAGAAGTACTTGTGCTGCCTCGCTTGCAGATCCCGCTTGATACTGTCCATCCTGTCGTTTCCAGTGGTCGACGCCATGGTCAGGTGGGAATCACTCTTACCGCCAAACAGTTTGCCCAACCAGCCAGAGTTGGACCAAGGCTTCTTGTACCCGAGCTTCATATACCACCGATGTGACTTCCGAATTTGTGCGCTGTTCTTGAGCTACGGTAGCTAACAACTATGTGATAGGTCGTATTGGTCGAATTGTTCTCAGGTATGCTTTTAAATCAACGGGGTAGGACGTCCATGTATCTAACATTCAAGTTAGGAACGCCATCGAGCATGGAGATCTCGAGGTTGTTGCTGTCAACGAGTGAGTGTCCCAAATGTTGACCCATTGGATGAATTACTAAATTGTCCATAGCCCTTTCATTGACTTGGACTACATGGTACGGTACTCCTGTCTGCCCAATAACCTCGTTTAGTACTAACGCTATTGCACAGGTCTACATGTTCAAGTATGACTCCGTAAGTCTACGATACTTCTAGCGCTCTATATGGCTTATTAACCTGATTCCCGACAGACTCATGGTCGTTTTAAGGGCTCCGTCGAGGTTAAGGACGGTAAGCTTTACATCAACAACAAGGCCATTGCCGTCTTCTAAGCCCTTGTTCTATAGATTTGTCTCTAACATGTTGGGTCTCGGGGGGCTTCCTCTAGAGACTTGGATGTAAGGGGCTTTACGCATTCGCATAACTTATGAAGTGTGGATGACTCTAGGAGGGGTCTGAGAATGTGCTGTGCCAGCCAGGCTGATAATAGTTTAATTGTTAGCTTGGACTTGTACACAGTCTCATCAGTCTTCAGCTTGGGTCATTGATATTCTGTAAGTCAAAACTT-ATCCATTCACTGTAGTAGGTTGCGGAGGACTTGAAAGTTCTCTCTGCAATTGAGACACTTACCAGGCCATCGCAAGTTGGCAGTGTACGCTACTGATTTTATGGTCGTGGGGGACTTGGGAGCTGGTGCTT-GTGTCGCATGAGGTAGAGTTGATATGGACGGATGGAAGAGAAGCATATGTGTATGTCGCGGGGGACTTGGGGTAAGACGCCTTGCGGCAAGTAGAGTCAA-CCAGTAGTGACTTCTTTTAGTCGTGGGGGACTTTGGTAATGGTAGTGAGCCGGAATAAGGGATGGATAAATGTAGTATGG-ATGGTGACAGGGGGAGCAGCAGAGCGTACGCAGTGGGTATGTATATAGTTGAAAA-GGGATGGGCAGTAGAATTTTGAGAAATTAATGACCTAAGGG-TGATTCTAATAGGCTTGTCAAGAAAAAAGTTAAGTTGAATCAAGCTGGGTCAAGCAAAGTCTAGAAAAGATTTATTGGTAAGTATCAGCTGATATCCTGCTCATATCGAAAACGTACTTTTTAATGTACTAACT-CTAATCCAGACTGGCATGGTTTGCGGCAGCTTGGCACGGCTTTCATGGACGGTGTCCCTGGTATAACACAGGTAAGAATCCTTAGGAACCACAG-GAATCGGT-CAACTTATAAACTGCATAGTGTCCTATTCCGCCTGGAAGCTCATTTACCTACCAATTCACCGTAAGCCATCAATCAGGCACGTTTTGGTGGCATTCCCATTATTCCAATTCCATGGCCGACGGCATTTGGGGCCCGTCAGTTTTCCTGACTTTTGATAACAAGTTATCACAGCTGATAGGATACCATAGCCTAATTATCCATTCGCCCAATGAACCCCTCCAAAGGGGACGAGACTATGACGAGGATCGAATCGTTTTTATAACTGACTGGGTGTAAGTATGACCGTTCTTTGGTGAGGCTCAAGCTAAACACGATGTTCCAGAGCTATCACGCAAGTCAGTAGATGAACACATACATCATGCCAGAAACCCACGTTTTCAAGAAGATTTGTGGGCAACTGACCCCCATTAGACATGAAAGTCCCGGTTGCCCAACTCCCACCGCTCAGACCAGCCCAGTAGCTTACGCCGTCAAGCCAACCACCAGTCTCGCTTTCGGACGCTTCCGTGCTCTCATTCATCATGCCCATGATACCACCCAACCCCGTACTGTGCCAATGATAAGTAATGAGCATATCTTTTGCAACATTAATCCACTCACAGCATTGCACGGTAACCACCGCCGGCCAAGGCGACACCGATGTTAGGTGTCCGGGGAGGAGTTTCGAGCCCTCGGGCAGCCATCATCTGCTCGATTACAGGTTGGACAAGTTTCTCCCGAGCCTCAATGTAGGCTCGTTCACCGGAACCTAAACCAGTCTAGCCGGGAATGATCATAAGTAATGTTCCACATTTTGGTGACGAGGATATTGCAACTTACAGTGGCATTTCTAATCCAAGTAACATGACAATGGGCACATACCGAGGTCACCAACGTGCCTCTCGGAGTCGGTGGGAGCACCGTGGTGCTTTTTAAAGGGGTTGTAATGGGGGCCAGCAGAGGTACAGCCGTTGGTGTTGTCTCCAAACTCGTGGACGTGCATGCCTCGCTTGGCGTCAGCGTCCATGTCCTTAATCTGATCAGTGATTATCATGTCAGCGACCGGATGTTACTCCACGATGAATCCAATGACGTACCTCACCAGTGATGCAAACGGGAGCATTTTCCGACTCCTGGGTGAAGCATACAGTGCCGTGGACGTAGGATTCACCCTTGAGGACAACAACAGCCTATAATGGTTATTTCGCATTGTTTGGATGAAACATCGTAGGGGCGATGAGGCGAGCACGTGGATGTGTGATCGGTGGAGTTGTGCCGAGTAAGAAGACCGGCGTGGTTTCATGATTGCGCAATAAGAT-AGGGGAGGAGGATGGGCGGGAGAGCGCGGAGACCCGAGAGGTGGGAGAGACAGAGGAAGGAAGGGGACCTGCGGTGAGCGATTTTTCGGCAACTTTACCTTGAAGTCCGGCCGGTGAGCCATATCGAGCAATTCATAGTCCAATCGAATCTGACATGTGTCCAGTCAATCCCCTTACTTCTTCAATGCCGGTCTCCTTTATTCTTCATCACTTCTCTCAACTACGGCCCAGGCTTACGCCAAGGTACTTTCCTCTTCTAGGATTCCCGACTTTGACGTCCTCTTTGGCCCTGCTTACAAGGGTATCTCCTTGGCTGCTGTCTCCGCTGTAAGCCTTTACCAGCAGACCGGCAAAGATATCGGTTACTGCTACAACAGGAAGGAGAAGAAGGACGTAAGTCTGTCCTGACCAGTGCGACAGCGATTAGCTCATAGCCAGCAGCATGGTGAGGGCGGTACTATGGTCGGTGCACCTCTCAAGGGACGAATCGTCATCATCGATGATGTTCTCACCTCTGGCAAGGCCATTCGTGAAGCTATTGACATTCTCAAGGCCTCTCCTGAAGCGAAGCTCGTTGGAATTGTCCAGCTTGTCGACAGACAAGAGAAAGGCCAGAGCGGTAGCGGCAAGAGTACCGTACAGGAGGTTGAGGAAGAGTTCGGTGTGCCCGTCGAGCCTATCATTGGTTTGGATGATATCGTGAAGTACTTGGAAAGCTC
		</sequence>
		<sequence>
			<taxon idref="CN49004"/>
			CCACGCAAGGCAAGATATCATTCATGAAAACGACCGAGTCAAAGACTTCTCCGTCATTGTCACGAAGCTCGTGGAGGGGCAGCATGGCGGCGTTTCGAACTTCGGCGAGGTATTCGATACGATGGTTGAACAGACCGCGGGTACGCATAGATGTTCGGATGATGATCCTCAGACCGACCGTTCGCGCGAGGGCATCAAAAATCTTCAAGAGTGCCTTTGTCTGGTCGTTGGAACCGTTTTCGTAAATGGAGACAAAGACATTGTGGTAGCCCAAGATGGCAGCTGCTCGGAAGAGTGTCGCAAAGATATCAGGGATAACGTCAAACGAGTTGTACAGGTTGATGGCGAAGAAGTACTTGTGCTGCCTCGCTTGCAGATCCCGCTTGATACTGTCCATCCTGTCGTTTCCAGTGGTCGACGCCATGGTCAGGTGGGAATCACTCTTACCGCCAAACAGTTTGCCCAACCAGCCAGAGTTGGACCAAGGCTTCTTGTACCCGAGCTTCATATACCACCGATGTGACTTCCGAATTTGTGCGCTGTTCTTGAGCTACGGTAGCTAACAACTATGTGATAGGTCGTATTGGTCGAATTGTTCTCAGGTATGCTTTTAAATCAACGGGGTAGGACGTCCATGTATCTAACATTCAAGTTAGGAACGCCATCGAGCATGGAGATCTCGAGGTTGTTGCTGTCAACGAGTGAGTGTCCCAAATGTTGACCCATTGGATGAATTACTAAATTGTCCATAGCCCTTTCATTGACTTGGACTACATGGTACGGTACTCCTGTCTGCCCAATAACCTCGTTTAGTACTAACGCTATTGCACAGGTCTACATGTTCAAGTATGACTCCGTAAGTCTACGATACTTCTAGCGCTCTATATGGCTTATTAACCTGATTCCCGACAGACTCATGGTCGTTTTAAGGGCTCCGTCGAGGTTAAGGACGGTAAGCTTTACATCAACAACAAGGCCATTGCCGTCTTCTAAGCCCTTGTTCTATAGATTTGTCTCTAACATGTTGGGTCTCGGGGGGCTTCCTCTAGAGACTTGGATGTAAGGGGCTTTACGCATTCGCATAACTTATGAAGTGTGGATGACTCTAGGAGGGGTCTGAGAATGTGCTGTGCCAGCCAGGCTGATAATAGTTTAATTGTTAGCTTGGACTTGTACACAGTCTCATCAGTCTTCAGCTTGGGTCATTGATATTCTGTAAGTCAAAACTT-ATCCATTCACTGTAGTAGGTTGCGGAGGACTTGAAAGTTCTCTCTGCAATTGAGACACTTACCAGGCCATCGCAAGTTGGCAGTGTACGCTACTGATTTTATGGTCGTGGGGGACTTGGGAGCTGGTGCTT-GTGTCGCATGAGGTAGAGTTGATATGGACGGATGGAAGAGAAGCATATGTGTATGTCGCGGGGGACTTGGGGTAAGACGCCTTGCGGCAAGTAGAGTCAA-CCAGTAGTGACTTCTTTTAGTCGTGGGGGACTTTGGTAATGGTAGTGAGCCGGAATAAGGGATGGATAAATGTAGTATGG-ATGGTGACAGGGGGAGCAGCAGAGCGTACGCAGTGGGTATGTATATAGTTGAAAA-GGGATGGGCAGTAGAATTTTGAGAAATTAATGACCTAAGGG-TGATTCTAATAGGCTTGTCAAGAAAAAAGTTAAGTTGAATCAAGCTGGGTCAAGCAAAGTCTAGAAAAGATTTATTGGTAAGTATCAGCTGATATCCTGCTCATATCGAAAACGTACTTTTTAATGTACTAACT-CTAATCCAGACTGGCATGGTTTGCGGCAGCTTGGCACGGCTTTCATGGACGGTGTCCCTGGTATAACACAGGTAAGAATCCTTAGGAACCACAG-GAATCGGT-CAACTTATAAACTGCATAGTGTCCTATTCCGCCTGGAAGCTCATTTACCTACCAATTCACCGTAAGCCATCAATCAGGCACGTTTTGGTGGCATTCCCATTATTCCAATTCCATGGCCGACGGCATTTGGGGCCCGTCAGTTTTCCTGACTTTTGATAACAAGTTATCACAGCTGATAGGATACCATAGCCTAATTATCCATTCGCCCAATGAACCCCTCCAAAGGGGACGAGACTATGACGAGGATCGAATCGTTTTTATAACTGACTGGGTGTAAGTATGACCGTTCTTTGGTGAGGCTCAAGCTAAACACGATGTTCCAGAGCTATCACGCAAGTCAGTAGATGAACACATACATCATGCCAGAAACCCACGTTTTCAAGAAGATTTGTGGGCAACTGACCCCCATTAGACATGAAAGTCCCGGTTGCCCAACTCCCACCGCTCAGACCAGCCCAGTAGCTTACGCCGTCAAGCCAACCACCAGTCTCGCTTTCGGACGCTTCCGTGCTCTCATTCATCATGCCCATGATACCACCCAACCCCGTACTGTGCCAATGATAAGTAATGAGCATATCTTTTGCAACATTAATCCACTCACAGCATTGCACGGTAACCACCGCCGGCCAAGGCGACACCGATGTTAGGTGTCCGGGGAGGAGTTTCGAGCCCTCGGGCAGCCATCATCTGCTCGATTACAGGTTGGACAAGTTTCTCCCGAGCCTCAATGTAGGCTCGTTCACCGGAACCTAAACCAGTCTAGCCGGGAATGATCATAAGTAATGTTCCACATTTTGGTGACGAGGATATTGCAACTTACAGTGGCATTTCTAATCCAAGTAACATGACAATGGGCACATACCGAGGTCACCAACGTGCCTCTCGGAGTCGGTGGGAGCACCGTGGTGCTTTTTAAAGGGGTTGTAATGGGGGCCAGCAGAGGTACAGCCGTTGGTGTTGTCTCCAAACTCGTGGACGTGCATGCCTCGCTTGGCGTCAGCGTCCATGTCCTTAATCTGATCAGTGATTATCATGTCAGCGACCGGATGTTACTCCACGATGAATCCAATGACGTACCTCACCAGTGATGCAAACGGGAGCATTTTCCGACTCCTGGGTGAAGCATACAGTGCCGTGGACGTAGGATTCACCCTTGAGGACAACAACAGCCTATAATGGTTATTTCGCATTGTTTGGATGAAACATCGTAGGGGCGATGAGGCGAGCACGTGGATGTGTGATCGGTGGAGTTGTGCCGAGTAAGAAGACCGGCGTGGTTTCATGATTGCGCAATAAGAT-AGGGGAGGAGGATGGGCGGGAGAGCGCGGAGACCCGAGAGGTGGGAGAGACAGAGGAAGGAAGGGGACCTGCGGTGAGCGATTTTTCGGCAACTTTACCTTGAAGTCCGGCCGGTGAGCCATATCGAGCAATTCATAGTCCAATCGAATCTGACATGTGTCCAGTCAATCCCCTTACTTCTTCAATGCCGGTCTCCTTTATTCTTCATCACTTCTCTCAACTACGGCCCAGGCTTACGCCAAGGTACTTTCCTCTTCTAGGATTCCCGACTTTGACGTCCTCTTTGGCCCTGCTTACAAGGGTATCTCCTTGGCTGCTGTCTCCGCTGTAAGCCTTTACCAGCAGACCGGCAAAGATATCGGTTACTGCTACAACAGGAAGGAGAAGAAGGACGTAAGTCTGTCCTGACCAGTGCGACAGCGATTAGCTCATAGCCAGCAGCATGGTGAGGGCGGTACTATGGTCGGTGCACCTCTCAAGGGACGAATCGTCATCATCGATGATGTTCTCACCTCTGGCAAGGCCATTCGTGAAGCTATTGACATTCTCAAGGCCTCTCCTGAAGCGAAGCTCGTTGGAATTGTCCAGCTTGTCGACAGACAAGAGAAAGGCCAGAGCGGTAGCGGCAAGAGTACCGTACAGGAGGTTGAGGAAGAGTTCGGTGTGCCCGTCGAGCCTATCATTGGTTTGGATGATATCGTGAAGTACTTGGAAAGCTC
		</sequence>
		<sequence>
			<taxon idref="CN49005"/>
			CCACGCAAGGCAAGATATCATTCATGAAAACGACCGAGTCAAAGACTTCTCCGTCATTGTCACGAAGCTCGTGGAGGGGCAGCATGGCGGCGTTTCGAACTTCGGCGAGGTATTCGATACGATGGTTGAACAGACCGCGGGTACGCATAGATGTTCGGATGATGATCCTCAGACCGACCGTTCGCGCGAGGGCATCAAAAATCTTCAAGAGTGCCTTTGTCTGGTCGTTGGAACCGTTTTCGTAAATGGAGACAAAGACATTGTGGTAGCCCAAGATGGCAGCTGCTCGGAAGAGTGTCGCAAAGATATCAGGGATAACGTCAAACGAGTTGTACAGGTTGATGGCGAAGAAGTACTTGTGCTGCCTCGCTTGCAGATCCCGCTTGATACTGTCCATCCTGTCGTTTCCAGTGGTCGACGCCATGGTCAGGTGGGAATCACTCTTACCGCCAAACAGTTTGCCCAACCAGCCAGAGTTGGACCAAGGCTTCTTGTACCCGAGCTTCATATACCACCGATGTGACTTCCGAATTTGTGCGCTGTTCTTGAGCTACGGTAGCTAACAACTATGTGATAGGTCGTATTGGTCGAATTGTTCTCAGGTATGCTTTTAAATCAACGGGGTAGGACGTCCATGTATCTAACATTCAAGTTAGGAACGCCATCGAGCATGGAGATCTCGAGGTTGTTGCTGTCAACGAGTGAGTGTCCCAAATGTTGACCCATTGGATGAATTACTAAATTGTCCATAGCCCTTTCATTGACTTGGACTACATGGTACGGTACTCCTGTCTGCCCAATAACCTCGTTTAGTACTAACGCTATTGCACAGGTCTACATGTTCAAGTATGACTCCGTAAGTCTTCGATACTTCTAGCGCTCTATATGGCTTATTAACCTGATTCCCGACAGACTCATGGTCGTTTTAAGGGCTCCGTCGAGGTTAAGGACGGTAAGCTTTACATCAACAACAAGGCCATTGCCGTCTTCTAAGCCCTTGTTCTATAGATTTGTCTCTAACATGTTGGGTCTCGGGGGGCTTCCTCTAGAGACTTGGATGTAAGGGGCTTTACGCATTCGCATAACTTATGAAGTGTGGATGACTCTAGGAGGGGTCTGAGAATGTGCTGTGCCAGCCAGGCTGATAATAGTTTAATTGTTAGCTTGGACTTGTACACAGTCTCATCAGTCTTCAGCTTGGGTCATTGATATTCTGTAAGTCAAAACTT-ATCCATTCACTGTAGTAGGTTGCGGAGGACTTGAAAGTTCTCTCTGCAATTGAGACACTTACCAGGCCATCGCAAGTTGGCAGTGTACGCTACTGATTTTATGGTCGTGGGGGACTTGGGAGCTGGTGCTT-GTGTCGCATGAGGTAGAGTTGATATGGACGGATGGAAGAGAAGCATATGTGTATGTCGCGGGGGACTTGGGGTAAGACGCCTTGCGGCAAGTAGAGTCAA-CCAGTAGTGACTTCTTTTAGTCGTGGGGGACTTTGGTAATGGTAGTGAGCCGGAATAAGGGATGGATAAATGTAGTATGG-ATGGTGACAGGGGGAGCAGCAGAGCGTACGCAGTGGGTATGTATATAGTTGAAAA-GGGATGGGCAGTAGAATTTTGAGAAATTAATGACCTAAGGG-TGATTCTAATAGGCTTGTCAAGAAAAAAGTTAAGTTGAATCAAGCTGGGTCAAGCAAAGTCTAGAAAAGATTTATTGGTAAGTATCAGCTGATATCCTGCTCATATCGAAAACGTACTTTTTAATGTACTAACT-CTAATCCAGACTGGCATGGTTTGCGGCAGCTTGGCACGGCTTTCATGGACGGTGTCCCTGGTATAACACAGGTAAGAATCCTTAGGAACCACAG-GAATCGGT-CAACTTATAAACTGCATAGTGTCCTATTCCGCCTGGAAGCTCATTTACCTACCAATTCACCGTAAGCCATCAATCAGGCACGTTTTGGTGGCATTCCCATTATTCCAATTCCATGGCCGACGGCATTTGGGGCCCGTCAGTTTTCCTGACTTTTGATAACAAGTTATCACAGCTGATAGGATACCATAGCTTAATTATCCATTCGCCCAATGAACCCCTCCAAAGGGGACGAGACTATGACGAGGATCGAATCGTTTTTATAACTGACTGGGTGTAAGTATGACCGTTCTTTGGTGAGGCTCAAGCTAAACACGATGTTCCAGAGCTATCACGCAAGTCAGTAGATGAACACATACATCATGCCAGAAACCCACGTTTTCAAGAAGATTTGTGGGCAACTGACCCCCATTAGACATGAAAGTCCCGGTTGCCCAACTCCCACCGCTCAGACCAGCCCAGTAGCTTACGCCGTCAAGCCAACCACCAGTCTCGCTTTCGGACGCTTCCGTGCTCTCATTCATCATGCCCATGATACCACCCAACCCCGTACTGTGCCAATGATAAGTAATGAGCATATCTTTTGCAACATTAATCCACTCACAGCATTGCACGGTAACCACCGCCGGCCAAGGCGACACCGATGTTAGGTGTCCGGGGAGGAGTTTCGAGCCCTCGGGCAGCCATCATCTGCTCGATTACAGGTTGGACAAGTTTCTCCCGAGCCTCAATGTAGGCTCGTTCACCGGAACCTAAACCAGTCTAGCCGGGAATGATCATAAGTAATGTTCCACATTTTGGTGACGAGGATATTGCAACTTACAGTGGCATTTCTAATCCAAGTAACATGACAATGGGCACATACCGAGGTCACCAACGTGCCTCTCGGAGTCGGTGGGAGCACCGTGGTGCTTTTTAAAGGGGTTGTAATGGGGGCCAGCAGAGGTACAGCCGTTGGTGTTGTCTCCAAACTCGTGGACGTGCATGCCTCGCTTGGCGTCAGCGTCCATGTCCTTAATCTGATCAGTGATTATCATGTCAGCGACCGGATGTTACTCCACGATGAATCCAATGACGTACCTCACCAGTGATGCAAACGGGAGCATTTTCCGACTCCTGGGTGAAGCATACAGTGCCGTGGACGTAGGATTCACCCTTGAGGACAACAACAGCCTATAATGGTTATTTCGCATTGTTTGGATGAAACATCGTAGGGGCGATGAGGCGAGCACGTGGATGTGTGATCGGTGGAGTTGTGCCGAGTAAGAAGACCGGCGTGGTTTCATGATTGCGCAATAAGAT-AGGGGAGGAGGATGGGCGGGAGAGCGCGGAGACCCGAGAGGTGGGAGAGACAGAGGAAGGAAGGGGACCTGCGGTGAGCGATTTTTCGGCAACTTTACCTTGAAGTCCGGCCGGTGAGCCATATCGAGCAATTCATAGTCCAATCGAATCTGACATGTGTCCAGTCAATCCCCTTACTTCTTCAATGCCGGTCTCCTTTATTCTTCATCACTTCTCTCAACTACGGCCCAGGCTTACGCCAAGGTACTTTCCTCTTCTAGGATTCCCGACTTTGACGTCCTCTTTGGCCCTGCTTACAAGGGTATCTCCTTGGCTGCTGTCTCCGCTGTAAGCCTTTACCAGCAGACCGGCAAAGATATCGGTTACTGCTACAACAGGAAGGAGAAGAAGGACGTAAGTCTGTCCTGACCAGTGCGACAGCGATTAGCTCATAGCCAGCAGCATGGTGAGGGCGGTACTATGGTCGGTGCACCTCTCAAGGGACGAATCGTCATCATCGATGATGTTCTCACCTCCGGCAAGGCCATTCGTGAAGCTATTGACATTCTCAAGGCCTCTCCTGAAGCGAAGCTCGTTGGAATTGTCCAGCTTGTCGACAGACAAGAGAAAGGCCAGAGCGGTAGCGGCAAGAGTACCGTACAGGAGGTTGAGGAAGAGTTCGGTGTGCCCGTCGAGCCTATCATTGGTTTGGATGATATCGTGAAGTACTTGGAAAGCTC
		</sequence>
		<sequence>
			<taxon idref="CN49006"/>
			CCACGCAAGGCAAGATATCATTCATGAAAACGACCGAGTCAAAGACTTCTCCGTCATTGTCACGAAGCTCGTGGAGGGGCAGCATGGCGGCGTTTCGAACTTCGGCGAGGTATTCGATACGATGGTTGAACAGACCGCGGGTACGCATAGATGTTCGGATGATGATCCTCAGACCGACCGTTCGCGCGAGGGCATCAAAAATCTTCAAGAGTGCCTTTGTCTGGTCGTTGGAACCGTTTTCGTAAATGGAGACAAAGACATTGTGGTAGCCCAAGATGGCAGCTGCTCGGAAGAGTGTCGCAAAGATATCAGGGATAACGTCAAACGAGTTGTACAGGTTGATGGCGAAGAAGTACTTGTGCTGCCTCGCTTGCAGATCCCGCTTGATACTGTCCATCCTGTCGTTTCCAGTGGTCGACGCCATGGTCAGGTGGGAATCACTCTTACCGCCAAACAGTTTGCCCAACCAGCCAGAGTTGGACCAAGGCTTCTTGTACCCGAGCTTCATATACCACCGATGTGACTTCCGAATTTGTGCGCTGTTCTTGAGCTACGGTAGCTAACAACTATGTGATAGGTCGTATTGGTCGAATTGTTCTCAGGTATGCTTTTAAATCAACGGGGTAGGACGTCCATGTATCTAACATTCAAGTTAGGAACGCCATCGAGCATGGAGATCTCGAGGTTGTTGCTGTCAACGAGTGAGTGTCCCAAATGTTGACCCATTGGATGAATTACTAAATTGTCCATAGCCCTTTCATTGACTTGGACTACATGGTACGGTACTCCTGTCTGCCCAATAACCTCGTTTAGTACTAACGCTATTGCACAGGTCTACATGTTCAAGTATGACTCCGTAAGTCTACGATACTTCTAGCGCTCTATATGGCTTATTAACCTGATTCCCGACAGACTCATGGTCGTTTTAAGGGCTCCGTCGAGGTTAAGGACGGTAAGCTTTACATCAACAACAAGGCCATTGCCGTCTTCTAAGCCCTTGTTCTATAGATTTGTCTCTAACATGTTGGGTCTCGGGGGGCTTCCTCTAGAGACTTGGATGTAAGGGGCTTTACGCATTCGCATAACTTATGAAGTGTGGATGACTCTAGGAGGGGTCTGAGAATGTGCTGTGCCAGCCAGGCTGATAATAGTTTAATTGTTAGCTTGGACTTGTACACAGTCTCATCAGTCTTCAGCTTGGGTCATTGATATTCTGTAAGTCAAAACTT-ATCCATTCACTGTAGTAGGTTGCGGAGGACTTGAAAGTTCTCTCTGCAATTGAGACACTTACCAGGCCATCGCAAGTTGGCAGTGTACGCTACTGATTTTATGGTCGTGGGGGACTTGGGAGCTGGTGCTT-GTGTCGCATGAGGTAGAGTTGATATGGACGGATGGAAGAGAAGCATATGTGTATGTCGCGGGGGACTTGGGGTAAGACGCCTTGCGGCAAGTAGAGTCAA-CCAGTAGTGACTTCTTTTAGTCGTGGGGGACTTTGGTAATGGTAGTGAGCCGGAATAAGGGATGGATAAATGTAGTATGG-ATGGTGACAGGGGGAGCAGCAGAGCGTACGCAGTGGGTATGTATATAGTTGAAAA-GGGATGGGCAGTAGAATTTTGAGAAATTAATGACCTAAGGG-TGATTCTAATAGGCTTGTCAAGAAAAAAGTTAAGTTGAATCAAGCTGGGTCAAGCAAAGTCTAGAAAAGATTTATTGGTAAGTATCAGCTGATATCCTGCTCATATCGAAAACGTACTTTTTAATGTACTAACT-CTAATCCAGACTGGCATGGTTTGCGGCAGCTTGGCACGGCTTTCATGGACGGTGTCCCTGGTATAACACAGGTAAGAATCCTTAGGAACCACAG-GAATCGGT-CAACTTATAAACTGCATAGTGTCCTATTCCGCCTGGAAGCTCATTTACCTACCAATTCACCGTAAGCCATCAATCAGGCACGTTTTGGTGGCATTCCCATTATTCCAATTCCATGGCCGACGGCATTTGGGGCCCGTCAGTTTTCCTGACTTTTGATAACAAGTTATCACAGCTGATAGGATACCATAGCCTAATTATCCATTCGCCCAATGAACCCCTCCAAAGGGGACGAGACTATGACGAGGATCGAATCGTTTTTATAACTGACTGGGTGTAAGTATGACCGTTCTTTGGTGAGGCTCAAGCTAAACACGATGTTCCAGAGCTATCACGCAAGTCAGTAGATGAACACATACATCATGCCAGAAACCCACGTTTTCAAGAAGATTTGTGGGCAACTGACCCCCATTAGACATGAAAGTCCCGGTTGCCCAACTCCCACCGCTCAGACCAGCCCAGTAGCTTACGCCGTCAAGCCAACCACCAGTCTCGCTTTCGGACGCTTCCGTGCTCTCATTCATCATGCCCATGATACCACCCAACCCCGTACTGTGCCAATGATAAGTAATGAGCATATCTTTTGCAACATTAATCCACTCACAGCATTGCACGGTAACCACCGCCGGCCAAGGCGACACCGATGTTAGGTGTCCGGGGAGGAGTTTCGAGCCCTCGGGCAGCCATCATCTGCTCGATTACAGGTTGGACAAGTTTCTCCCGAGCCTCAATGTAGGCTCGTTCACCGGAACCTAAACCAGTCTAGCCGGGAATGATCATAAGTAATGTTCCACATTTTGGTGACGAGGATATTGCAACTTACAGTGGCATTTCTAATCCAAGTAACATGACAATGGGCACATACCGAGGTCACCAACGTGCCTCTCGGAGTCGGTGGGAGCACCGTGGTGCTTTTTAAAGGGGTTGTAATGGGGGCCAGCAGAGGTACAGCCGTTGGTGTTGTCTCCAAACTCGTGGACGTGCATGCCTCGCTTGGCGTCAGCGTCCATGTCCTTAATCTGATCAGTGATTATCATGTCAGCGACCGGATGTTACTCCACGATGAATCCAATGACGTACCTCACCAGTGATGCAAACGGGAGCATTTTCCGACTCCTGGGTGAAGCATACAGTGCCGTGGACGTAGGATTCACCCTTGAGGACAACAACAGCCTATAATGGTTATTTCGCATTGTTTGGATGAAACATCGTAGGGGCGATGAGGCGAGCACGTGGATGTGTGATCGGTGGAGTTGTGCCGAGTAAGAAGACCGGCGTGGTTTCATGATTGCGCAATAAGAT-AGGGGAGGAGGATGGGCGGGAGAGCGCGGAGACCCGAGAGGTGGGAGAGACAGAGGAAGGAAGGGGACCTGCGGTGAGCGATTTTTCGGCAACTTTACCTTGAAGTCCGGCCGGTGAGCCATATCGAGCAATTCATAGTCCAATCGAATCTGACATGTGTCCAGTCAATCCCCTTACTTCTTCAATGCCGGTCTCCTTTATTCTTCATCACTTCTCTCAACTACGGCCCAGGCTTACGCCAAGGTACTTTCCTCTTCTAGGATTCCCGACTTTGACGTCCTCTTTGGCCCTGCTTACAAGGGTATCTCCTTGGCTGCTGTCTCCGCTGTAAGCCTTTACCAGCAGACCGGCAAAGATATCGGTTACTGCTACAACAGGAAGGAGAAGAAGGACGTAAGTCTGTCCTGACCAGTGCGACAGCGATTAGCTCATAGCCAGCAGCATGGTGAGGGCGGTACTATGGTCGGTGCACCTCTCAAGGGACGAATCGTCATCATCGATGATGTTCTCACCTCTGGCAAGGCCATTCGTGAAGCTATTGACATTCTCAAGGCCTCTCCTGAAGCGAAGCTCGTTGGAATTGTCCAGCTTGTCGACAGACAAGAGAAAGGCCAGAGCGGTAGCGGCAAGAGTACCGTACAGGAGGTTGAGGAAGAGTTCGGTGTGCCCGTCGAGCCTATCATTGGTTTGGATGATATCGTGAAGTACTTGGAAAGCTC
		</sequence>
		<sequence>
			<taxon idref="CN49008"/>
			CCACGCAAGGCAAGATATCATTCATGAAAACGACCGAGTCAAAGACTTCTCCGTCATTGTCACGAAGCTCGTGGAGGGGCAGCATGGCGGCGTTTCGAACTTCGGCGAGGTATTCGATACGATGGTTGAACAGACCGCGGGTACGCATAGATGTTCGGATGATGATCCTCAGACCGACCGTTCGCGCGAGGGCATCAAAAATCTTCAAGAGTGCCTTTGTCTGGTCGTTGGAACCGTTTTCGTAAATGGAGACAAAGACATTGTGGTAGCCCAAGATGGCAGCTGCTCGGAAGAGTGTCGCAAAGATATCAGGGATAACGTCAAACGAGTTGTACAGGTTGATGGCGAAGAAGTACTTGTGCTGCCTCGCTTGCAGATCCCGCTTGATACTGTCCATCCTGTCGTTTCCAGTGGTCGACGCCATGGTCAGGTGGGAATCACTCTTACCGCCAAACAGTTTGCCCAACCAGCCAGAGTTGGACCAAGGCTTCTTGTACCCGAGCTTCATATACCACCGATGTGACTTCCGAATTTGTGCGCTGTTCTTGAGCTACGGTAGCTAACAACTATGTGATAGGTCGTATTGGTCGAATTGTTCTCAGGTATGCTTTTAAATCAACGGGGTAGGACGTCCATGTATCTAACATTCAAGTTAGGAACGCCATCGAGCATGGAGATCTCGAGGTTGTTGCTGTCAACGAGTGAGTGTCCCAAATGTTGACCCATTGGATGAATTACTAAATTGTCCATAGCCCTTTCATTGACTTGGACTACATGGTACGGTACTCCTGTCTGCCCAATAACCTCGTTTAGTACTAACGCTATTGCACAGGTCTACATGTTCAAGTATGACTCCGTAAGTCTTCGATACTTCTAGCGCTCTATATGGCTTATTAACCTGATTCCCGACAGACTCATGGTCGTTTTAAGGGCTCCGTCGAGGTTAAGGACGGTAAGCTTTACATCAACAACAAGGCCATTGCCGTCTTCTAAGCCCTTGTTCTATAGATTTGTCTCTAACATGTTGGGTCTCGGGGGGCTTCCTCTAGAGACTTGGATGTAAGGGGCTTTACGCATTCGCATAACTTATGAAGTGTGGATGACTCTAGGAGGGGTCTGAGAATGTGCTGTGCCAGCCAGGCTGATAATAGTTTAATTGTTAGCTTGGACTTGTACACAGTCTCATCAGTCTTCAGCTTGGGTCATTGATATTCTGTAAGTCAAAACTT-ATCCATTCACTGTAGTAGGTTGCGGAGGACTTGAAAGTTCTCTCTGCAATTGAGACACTTACCAGGCCATCGCAAGTTGGCAGTGTACGCTACTGATTTTATGGTCGTGGGGGACTTGGGAGCTGGTGCTT-GTGTCGCATGAGGTAGAGTTGATATGGACGGATGGAAGAGAAGCATATGTGTATGTCGCGGGGGACTTGGGGTAAGACGCCTTGCGGCAAGTAGAGTCAA-CCAGTAGTGACTTCTTTTAGTCGTGGGGGACTTTGGTAATGGTAGTGAGCCGGAATAAGGGATGGATAAATGTAGTATGG-ATGGTGACAGGGGGAGCAGCAGAGCGTACGCAGTGGGTATGTATATAGTTGAAAA-GGGATGGGCAGTAGAATTTTGAGAAATTAATGACCTAAGGG-TGATTCTAATAGGCTTGTCAAGAAAAAAGTTAAGTTGAATCAAGCTGGGTCAAGCAAAGTCTAGAAAAGATTTATTGGTAAGTATCAGCTGATATCCTGCTCATATCGAAAACGTACTTTCTAATGTACTAACT-CTAATCCAGACTGGCATGGTTTGCGGCAGCTTGGCACGGCTTTCATGGACGGTGTCCCTGGTATAACACAGGTAAGAATCCTTAGGAACCACAG-GAATCGGT-CAACTTATAAACTGCATAGTGTCCTATTCCGCCTGGAAGCTCATTTACCTACCAATTCACCGTAAGCCATCAATCAGGCACGTTTTGGTGGCATTCCCATTATTCCAATTCCATGGCCGACGGCATTTGGGGCCCGTCAGTTTTCCTGACTTTTGATAACAAGTTATCACAGCTGATAGGATACCATAGCTTAATTATCCATTCGCCCAATGAACCCCTCCAAAGGGGACGAGACTATGACGAGGATCGAATCGTTTTTATAACTGACTGGGTGTAAGTATGACCGTTCTTTGGTGAGGCTCAAGCTAAACACGATGTTCCAGAGCTATCACGCAAGTCAGTAGATGAACACATACATCATGCCAGAAACCCACGTTTTCAAGAAGATTTGTGGGCAACTGACCCCCATTAGACATGAAAGTCCCGGTTGCCCAACTCCCACCGCTCAGACCAGCCCAGTAGCTTACGCCGTCAAGCCAACCACCAGTCTCGCTTTCGGACGCTTCCGTGCTCTCATTCATCATGCCCATGATACCACCCAACCCCGTACTGTGCCAATGATAAGTAATGAGCATATCTTTTGCAACATTAATCCACTCACAGCATTGCACGGTAACCACCGCCGGCCAAGGCGACACCGATGTTAGGTGTCCGGGGAGGAGTTTCGAGCCCTCGGGCAGCCATCATCTGCTCGATTACAGGTTGGACAAGTTTCTCCCGAGCCTCAATGTAGGCTCGTTCACCGGAACCTAAACCAGTCTAGCCGGGAATGATCATAAGTAATGTTCCACATTTTGGTGACGAGGATATTGCAACTTACAGTGGCATTTCTAATCCAAGTAACATGACAATGGGCACATACCGAGGTCACCAACGTGCCTCTCGGAGTCGGTGGGAGCACCGTGGTGCTTTTTAAAGGGGTTGTAATGGGGGCCAGCAGAGGTACAGCCGTTGGTGTTGTCTCCAAACTCGTGGACGTGCATGCCTCGCTTGGCGTCAGCGTCCATGTCCTTAATCTGATCAGTGATTATCATGTCAGCGACCGGATGTTACTCCACGATGAATCCAATGACGTACCTCACCAGTGATGCAAACGGGAGCATTTTCCGACTCCTGGGTGAAGCATACAGTGCCGTGGACGTAGGATTCACCCTTGAGGACAACAACAGCCTATAATGGTTATTTCGCATTGTTTGGATGAAACATCGTAGGGGCGATGAGGCGAGCACGTGGATGTGTGATCGGTGGAGTTGTGCCGAGTAAGAAGACCGGCGTGGTTTCATGATTGCGCAATAAGAT-AGGGGAGGAGGATGGGCGGGAGAGCGCGGAGACCCGAGAGGTGGGAGAGACAGAGGAAGGAAGGGGACCTGCGGTGAGCGATTTTTCGGCAACTTTACCTTGAAGTCCGGCCGGTGAGCCATATCGAGCAATTCATAGTCCAATCGAATCTGACATGTGTCCAGTCAATCCCCTTACTTCTTCAATGCCGGTCTCCTTTATTCTTCATCACTTCTCTCAACTACGGCCCAGGCTTACGCCAAGGTACTTTCCTCTTCTAGGATTCCCGACTTTGACGTCCTCTTTGGCCCTGCTTACAAGGGTATCTCCTTGGCTGCTGTCTCCGCTGTAAGCCTTTACCAGCAGACCGGCAAAGATATCGGTTACTGCTACAACAGGAAGGAGAAGAAGGACGTAAGTCTGTCCTGACCAGTGCGACAGCGATTAGCTCATAGCCAGCAGCATGGTGAGGGCGGTACTATGGTCGGTGCACCTCTCAAGGGACGAATCGTCATCATCGATGATGTTCTCACCTCCGGCAAGGCCATTCGTGAAGCTATTGACATTCTCAAGGCCTCTCCTGAAGCGAAGCTCGTTGGAATTGTCCAGCTTGTCGACAGACAAGAGAAAGGCCAGAGCGGTAGCGGCAAGAGTACCGTACAGGAGGTTGAGGAAGAGTTCGGTGTGCCCGTCGAGCCTATCATTGGTTTGGATGATATCGTGAAGTACTTGGAAAGCTC
		</sequence>
		<sequence>
			<taxon idref="CN4901"/>
			CCACGCAAGGCAAGATATCATTCATGAAAACGACCGAGTCAAAGACTTCTCCGTCATTGTCACGAAGCTCGTGGAGGGGCAGCATGGCGGCGTTTCGAACTTCGGCGAGGTATTCGATACGATGGTTGAACAGACCGCGGGTACGCATAGATGTTCGGATGATGATCCTCAGACCGACCGTTCGCGCGAGGGCATCAAAAATCTTCAAGAGTGCCTTTGTCTGGTCGTTGGAACCGTTTTCGTAAATGGAGACAAAGACATTGTGGTAGCCCAAGATGGCAGCTGCTCGGAAGAGTGTCGCAAAGATATCAGGGATAACGTCAAACGAGTTGTACAGGTTGATGGCGAAGAAGTACTTGTGCTGCCTCGCTTGCAGATCCCGCTTGATACTGTCCATCCTGTCGTTTCCAGTGGTCGACGCCATGGTCAGGTGGGAATCACTCTTACCGCCAAACAGTTTGCCCAACCAGCCAGAGTTGGACCAAGGCTTCTTGTACCCGAGCTTCATATACCACCGATGTGACTTCCGAATTTGTGCGCTGTTCTTGAGCTACGGTAGCTAACAACTATGTGATAGGTCGTATTGGTCGAATTGTTCTCAGGTATGCTTTTAAATCAACGGGGTAGGACGTCCATGTATCTAACATTCAAGTTAGGAACGCCATCGAGCATGGAGATCTCGAGGTTGTTGCTGTCAACGAGTGAGTGTCCCAAATGTTGACCCATTGGATGAATTACTAAATTGTCCATAGCCCTTTCATTGACTTGGACTACATGGTACGGTACTCCTGTCTGCCCAATAACCTCGTTTAGTACTAACGCTATTGCACAGGTCTACATGTTCAAGTATGACTCCGTAAGTCTTCGATACTTCTAGCGCTCTATATGGCTTATTAACCTGATTCCCGACAGACTCATGGTCGTTTTAAGGGCTCCGTCGAGGTTAAGGACGGTAAGCTTTACATCAACAACAAGGCCATTGCCGTCTTCTAAGCCCTTGTTCTATAGATTTGTCTCTAACATGTTGGGTCTCGGGGGGCTTCCTCTAGAGACTTGGATGTAAGGGGCTTTACGCATTCGCATAACTTATGAAGTGTGGATGACTCTAGGAGGGGTCTGAGAATGTGCTGTGCCAGCCAGGCTGATAATAGTTTAATTGTTAGCTTGGACTTGTACACAGTCTCATCAGTCTTCAGCTTGGGTCATTGATATTCTGTAAGTCAAAACTT-ATCCATTCACTGTAGTAGGTTGCGGAGGACTTGAAAGTTCTCTCTGCAATTGAGACACTTACCAGGCCATCGCAAGTTGGCAGTGTACGCTACTGATTTTATGGTCGTGGGGGACTTGGGAGCTGGTGCTT-GTGTCGCATGAGGTAGAGTTGATATGGACGGATGGAAGAGAAGCATATGTGTATGTCGCGGGGGACTTGGGGTAAGACGCCTTGCGGCAAGTAGAGTCAA-CCAGTAGTGACTTCTTTTAGTCGTGGGGGACTTTGGTAATGGTAGTGAGCCGGAATAAGGGATGGATAAATGTAGTATGG-ATGGTGACAGGGGGAGCAGCAGAGCGTACGCAGTGGGTATGTATATAGTTGAAAA-GGGATGGGCAGTAGAATTTTGAGAAATTAATGACCTAAGGG-TGATTCTAATAGGCTTGTCAAGAAAAAAGTTAAGTTGAATCAAGCTGGGTCAAGCAAAGTCTAGAAAAGATTTATTGGTAAGTATCAGCTGATATCCTGCTCATATCGAAAACGTACTTTTTAATGTACTAACT-CTAATCCAGACTGGCATGGTTTGCGGCAGCTTGGCACGGCTTTCATGGACGGTGTCCCTGGTATAACACAGGTAAGAATCCTTAGGAACCACAG-GAATCGGT-CAACTTATAAACTGCATAGTGTCCTATTCCGCCTGGAAGCTCATTTACCTACCAATTCACCGTAAGCCATCAATCAGGCACGTTTTGGTGGCATTCCCATTATTCCAATTCCATGGCCGACGGCATTTGGGGCCCGTCAGTTTTCCTGACTTTTGATAACAAGTTATCACAGCTGATAGGATACCATAGCTTAATTATCCATTCGCCCAATGAACCCCTCCAAAGGGGACGAGACTATGACGAGGATCGAATCGTTTTTATAACTGACTGGGTGTAAGTATGACCGTTCTTTGGTGAGGCTCAAGCTAAACACGATGTTCCAGAGCTATCACGCAAGTCAGTAGATGAACACATACATCATGCCAGAAACCCACGTTTTCAAGAAGATTTGTGGGCAACTGACCCCCATTAGACATGAAAGTCCCGGTTGCCCAACTCCCACCGCTCAGACCAGCCCAGTAGCTTACGCCGTCAAGCCAACCACCAGTCTCGCTTTCGGACGCTTCCGTGCTCTCATTCATCATGCCCATGATACCACCCAACCCCGTACTGTGCCAATGATAAGTAATGAGCATATCTTTTGCAACATTAATCCACTCACAGCATTGCACGGTAACCACCGCCGGCCAAGGCGACACCGATGTTAGGTGTCCGGGGAGGAGTTTCGAGCCCTCGGGCAGCCATCATCTGCTCGATTACAGGTTGGACAAGTTTCTCCCGAGCCTCAATGTAGGCTCGTTCACCGGAACCTAAACCAGTCTAGCCGGGAATGATCATAAGTAATGTTCCACATTTTGGTGACGAGGATATTGCAACTTACAGTGGCATTTCTAATCCAAGTAACATGACAATGGGCACATACCGAGGTCACCAACGTGCCTCTCGGAGTCGGTGGGAGCACCGTGGTGCTTTTTAAAGGGGTTGTAATGGGGGCCAGCAGAGGTACAGCCGTTGGTGTTGTCTCCAAACTCGTGGACGTGCATGCCTCGCTTGGCGTCAGCGTCCATGTCCTTAATCTGATCAGTGATTATCATGTCAGCGACCGGATGTTACTCCACGATGAATCCAATGACGTACCTCACCAGTGATGCAAACGGGAGCATTTTCCGACTCCTGGGTGAAGCATACAGTGCCGTGGACGTAGGATTCACCCTTGAGGACAACAACAGCCTATAATGGTTATTTCGCATTGTTTGGATGAAACATCGTAGGGGCGATGAGGCGAGCACGTGGATGTGTGATCGGTGGAGTTGTGCCGAGTAAGAAGACCGGCGTGGTTTCATGATTGCGCAATAAGAT-AGGGGAGGAGGATGGGCGGGAGAGCGCGGAGACCCGAGAGGTGGGAGAGACAGAGGAAGGAAGGGGACCTGCGGTGAGCGATTTTTCGGCAACTTTACCTTGAAGTCCGGCCGGTGAGCCATATCGAGCAATTCATAGTCCAATCGAATCTGACATGTGTCCAGTCAATCCCCTTACTTCTTCAATGCCGGTCTCCTTTATTCTTCATCACTTCTCTCAACTACGGCCCAGGCTTACGCCAAGGTACTTTCCTCTTCTAGGATTCCCGACTTTGACGTCCTCTTTGGCCCTGCTTACAAGGGTATCTCCTTGGCTGCTGTCTCCGCTGTAAGCCTTTACCAGCAGACCGGCAAAGATATCGGTTACTGCTACAACAGGAAGGAGAAGAAGGACGTAAGTCTGTCCTGACCAGTGCGACAGCGATTAGCTCATAGCCAGCAGCATGGTGAGGGCGGTACTATGGTCGGTGCACCTCTCAAGGGACGAATCGTCATCATCGATGATGTTCTCACCTCCGGCAAGGCCATTCGTGAAGCTATTGACATTCTCAAGGCCTCTCCTGAAGCGAAGCTCGTTGGAATTGTCCAGCTTGTCGACAGACAAGAGAAAGGCCAGAGCGGTAGCGGCAAGAGTACCGTACAGGAGGTTGAGGAAGAGTTCGGTGTGCCCGTCGAGCCTATCATTGGTTTGGATGATATCGTGAAGTACTTGGAAAGCTC
		</sequence>
		<sequence>
			<taxon idref="CN4902"/>
			CCACGCAAGGCAAGATATCATTCATGAAAACGACCGAGTCAAAGACTTCTCCGTCATTGTCACGAAGCTCGTGGAGGGGCAGCATGGCGGCGTTTCGAACTTCGGCGAGGTATTCGATACGATGGTTGAACAGACCGCGGGTACGCATAGATGTTCGGATGATGATCCTCAGACCGACCGTTCGCGCGAGGGCATCAAAAATCTTCAAGAGTGCCTTTGTCTGGTCGTTGGAACCGTTTTCGTAAATGGAGACAAAGACATTGTGGTAGCCCAAGATGGCAGCTGCTCGGAAGAGTGTCGCAAAGATATCAGGGATAACGTCAAACGAGTTGTACAGGTTGATGGCGAAGAAGTACTTGTGCTGCCTCGCTTGCAGATCCCGCTTGATACTGTCCATCCTGTCGTTTCCAGTGGTCGACGCCATGGTCAGGTGGGAATCACTCTTACCGCCAAACAGTTTGCCCAACCAGCCAGAGTTGGACCAAGGCTTCTTGTACCCGAGCTTCATATACCACCGATGTGACTTCCGAATTTGTGCGCTGTTCTTGAGCTACGGTAGCTAACAACTATGTGATAGGTCGTATTGGTCGAATTGTTCTCAGGTATGCTTTTAAATCAACGGGGTAGGACGTCCATGTATCTAACATTCAAGTTAGGAACGCCATCGAGCATGGAGATCTCGAGGTTGTTGCTGTCAACGAGTGAGTGTCCCAAATGTTGACCCATTGGATGAATTACTAAATTGTCCATAGCCCTTTCATTGACTTGGACTACATGGTACGGTACTCCTGTCTGCCCAATAACCTCGTTTAGTACTAACGCTATTGCACAGGTCTACATGTTCAAGTATGACTCCGTAAGTCTTCGATACTTCTAGCGCTCTATATGGCTTATTAACCTGATTCCCGACAGACTCATGGTCGTTTTAAGGGCTCCGTCGAGGTTAAGGACGGTAAGCTTTACATCAACAACAAGGCCATTGCCGTCTTCTAAGCCCTTGTTCTATAGATTTGTCTCTAACATGTTGGGTCTCGGGGGGCTTCCTCTAGAGACTTGGATGTAAGGGGCTTTACGCATTCGCATAACTTATGAAGTGTGGATGACTCTAGGAGGGGTCTGAGAATGTGCTGTGCCAGCCAGGCTGATAATAGTTTAATTGTTAGCTTGGACTTGTACACAGTCTCATCAGTCTTCAGCTTGGGTCATTGATATTCTGTAAGTCAAAACTT-ATCCATTCACTGTAGTAGGTTGCGGAGGACTTGAAAGTTCTCTCTGCAATTGAGACACTTACCAGGCCATCGCAAGTTGGCAGTGTACGCTACTGATTTTATGGTCGTGGGGGACTTGGGAGCTGGTGCTT-GTGTCGCATGAGGTAGAGTTGATATGGACGGATGGAAGAGAAGCATATGTGTATGTCGCGGGGGACTTGGGGTAAGACGCCTTGCGGCAAGTAGAGTCAA-CCAGTAGTGACTTCTTTTAGTCGTGGGGGACTTTGGTAATGGTAGTGAGCCGGAATAAGGGATGGATAAATGTAGTATGG-ATGGTGACAGGGGGAGCAGCAGAGCGTACGCAGTGGGTATGTATATAGTTGAAAA-GGGATGGGCAGTAGAATTTTGAGAAATTAATGACCTAAGGG-TGATTCTAATAGGCTTGTCAAGAAAAAAGTTAAGTTGAATCAAGCTGGGTCAAGCAAAGTCTAGAAAAGATTTATTGGTAAGTATCAGCTGATATCCTGCTCATATCGAAAACGTACTTTCTAATGTACTAACT-CTAATCCAGACTGGCATGGTTTGCGGCAGCTTGGCACGGCTTTCATGGACGGTGTCCCTGGTATAACACAGGTAAGAATCCTTAGGAACCACAG-GAATCGGT-CAACTTATAAACTGCATAGTGTCCTATTCCGCCTGGAAGCTCATTTACCTACCAATTCACCGTAAGCCATCAATCAGGCACGTTTTGGTGGCATTCCCATTATTCCAATTCCATGGCCGACGGCATTTGGGGCCCGTCAGTTTTCCTGACTTTTGATAACAAGTTATCACAGCTGATAGGATACCATAGCTTAATTATCCATTCGCCCAATGAACCCCTCCAAAGGGGACGAGACTATGACGAGGATCGAATCGTTTTTATAACTGACTGGGTGTAAGTATGACCGTTCTTTGGTGAGGCTCAAGCTAAACACGATGTTCCAGAGCTATCACGCAAGTCAGTAGATGAACACATACATCATGCCAGAAACCCACGTTTTCAAGAAGATTTGTGGGCAACTGACCCCCATTAGACATGAAAGTCCCGGTTGCCCAACTCCCACCGCTCAGACCAGCCCAGTAGCTTACGCCGTCAAGCCAACCACCAGTCTCGCTTTCGGACGCTTCCGTGCTCTCATTCATCATGCCCATGATACCACCCAACCCCGTACTGTGCCAATGATAAGTAATGAGCATATCTTTTGCAACATTAATCCACTCACAGCATTGCACGGTAACCACCGCCGGCCAAGGCGACACCGATGTTAGGTGTCCGGGGAGGAGTTTCGAGCCCTCGGGCAGCCATCATCTGCTCGATTACAGGTTGGACAAGTTTCTCCCGAGCCTCAATGTAGGCTCGTTCACCGGAACCTAAACCAGTCTAGCCGGGAATGATCATAAGTAATGTTCCACATTTTGGTGACGAGGATATTGCAACTTACAGTGGCATTTCTAATCCAAGTAACATGACAATGGGCACATACCGAGGTCACCAACGTGCCTCTCGGAGTCGGTGGGAGCACCGTGGTGCTTTTTAAAGGGGTTGTAATGGGGGCCAGCAGAGGTACAGCCGTTGGTGTTGTCTCCAAACTCGTGGACGTGCATGCCTCGCTTGGCGTCAGCGTCCATGTCCTTAATCTGATCAGTGATTATCATGTCAGCGACCGGATGTTACTCCACGATGAATCCAATGACGTACCTCACCAGTGATGCAAACGGGAGCATTTTCCGACTCCTGGGTGAAGCATACAGTGCCGTGGACGTAGGATTCACCCTTGAGGACAACAACAGCCTATAATGGTTATTTCGCATTGTTTGGATGAAACATCGTAGGGGCGATGAGGCGAGCACGTGGATGTGTGATCGGTGGAGTTGTGCCGAGTAAGAAGACCGGCGTGGTTTCATGATTGCGCAATAAGAT-AGGGGAGGAGGATGGGCGGGAGAGCGCGGAGACCCGAGAGGTGGGAGAGACAGAGGAAGGAAGGGGACCTGCGGTGAGCGATTTTTCGGCAACTTTACCTTGAAGTCCGGCCGGTGAGCCATATCGAGCAATTCATAGTCCAATCGAATCTGACATGTGTCCAGTCAATCCCCTTACTTCTTCAATGCCGGTCTCCTTTATTCTTCATCACTTCTCTCAACTACGGCCCAGGCTTACGCCAAGGTACTTTCCTCTTCTAGGATTCCCGACTTTGACGTCCTCTTTGGCCCTGCTTACAAGGGTATCTCCTTGGCTGCTGTCTCCGCTGTAAGCCTTTACCAGCAGACCGGCAAAGATATCGGTTACTGCTACAACAGGAAGGAGAAGAAGGACGTAAGTCTGTCCTGACCAGTGCGACAGCGATTAGCTCATAGCCAGCAGCATGGTGAGGGCGGTACTATGGTCGGTGCACCTCTCAAGGGACGAATCGTCATCATCGATGATGTTCTCACCTCCGGCAAGGCCATTCGTGAAGCTATTGACATTCTCAAGGCCTCTCCTGAAGCGAAGCTCGTTGGAATTGTCCAGCTTGTCGACAGACAAGAGAAAGGCCAGAGCGGTAGCGGCAAGAGTACCGTACAGGAGGTTGAGGAAGAGTTCGGTGTGCCCGTCGAGCCTATCATTGGTTTGGATGATATCGTGAAGTACTTGGAAAGCTC
		</sequence>
		<sequence>
			<taxon idref="CN4903"/>
			CCACGCAAGGCAAGATATCATTCATGAAAACGACCGAGTCAAAGACTTCTCCGTCATTGTCACGAAGCTCGTGGAGGGGCAGCATGGCGGCGTTTCGAACTTCGGCGAGGTATTCGATACGATGGTTGAACAGACCGCGGGTACGCATAGATGTTCGGATGATGATCCTCAGACCGACCGTTCGCGCGAGGGCATCAAAAATCTTCAAGAGTGCCTTTGTCTGGTCGTTGGAACCGTTTTCGTAAATGGAGACAAAGACATTGTGGTAGCCCAAGATGGCAGCTGCTCGGAAGAGTGTCGCAAAGATATCAGGGATAACGTCAAACGAGTTGTACAGGTTGATGGCGAAGAAGTACTTGTGCTGCCTCGCTTGCAGATCCCGCTTGATACTGTCCATCCTGTCGTTTCCAGTGGTCGACGCCATGGTCAGGTGGGAATCACTCTTACCGCCAAACAGTTTGCCCAACCAGCCAGAGTTGGACCAAGGCTTCTTGTACCCGAGCTTCATATACCACCGATGTGACTTCCGAATTTGTGCGCTGTTCTTGAGCTACGGTAGCTAACAACTATGTGATAGGTCGTATTGGTCGAATTGTTCTCAGGTATGCTTTTAAATCAACGGGGTAGGACGTCCATGTATCTAACATTCAAGTTAGGAACGCCATCGAGCATGGAGATCTCGAGGTTGTTGCTGTCAACGAGTGAGTGTCCCAAATGTTGACCCATTGGATGAATTACTAAATTGTCCATAGCCCTTTCATTGACTTGGACTACATGGTACGGTACTCCTGTCTGCCCAATAACCTCGTTTAGTACTAACGCTATTGCACAGGTCTACATGTTCAAGTATGACTCCGTAAGTCTTCGATACTTCTAGCGCTCTATATGGCTTATTAACCTGATTCCCGACAGACTCATGGTCGTTTTAAGGGCTCCGTCGAGGTTAAGGACGGTAAGCTTTACATCAACAACAAGGCCATTGCCGTCTTCTAAGCCCTTGTTCTATAGATTTGTCTCTAACATGTTGGGTCTCGGGGGGCTTCCTCTAGAGACTTGGATGTAAGGGGCTTTACGCATTCGCATAACTTATGAAGTGTGGATGACTCTAGGAGGGGTCTGAGAATGTGCTGTGCCAGCCAGGCTGATAATAGTTTAATTGTTAGCTTGGACTTGTACACAGTCTCATCAGTCTTCAGCTTGGGTCATTGATATTCTGTAAGTCAAAACTT-ATCCATTCACTGTAGTAGGTTGCGGAGGACTTGAAAGTTCTCTCTGCAATTGAGACACTTACCAGGCCATCGCAAGTTGGCAGTGTACGCTACTGATTTTATGGTCGTGGGGGACTTGGGAGCTGGTGCTT-GTGTCGCATGAGGTAGAGTTGATATGGACGGATGGAAGAGAAGCATATGTGTATGTCGCGGGGGACTTGGGGTAAGACGCCTTGCGGCAAGTAGAGTCAA-CCAGTAGTGACTTCTTTTAGTCGTGGGGGACTTTGGTAATGGTAGTGAGCCGGAATAAGGGATGGATAAATGTAGTATGG-ATGGTGACAGGGGGAGCAGCAGAGCGTACGCAGTGGGTATGTATATAGTTGAAAA-GGGATGGGCAGTAGAATTTTGAGAAATTAATGACCTAAGGG-TGATTCTAATAGGCTTGTCAAGAAAAAAGTTAAGTTGAATCAAGCTGGGTCAAGCAAAGTCTAGAAAAGATTTATTGGTAAGTATCAGCTGATATCCTGCTCATATCGAAAACGTACTTTTTAATGTACTAACT-CTAATCCAGACTGGCATGGTTTGCGGCAGCTTGGCACGGCTTTCATGGACGGTGTCCCTGGTATAACACAGGTAAGAATCCTTAGGAACCACAG-GAATCGGT-CAACTTATAAACTGCATAGTGTCCTATTCCGCCTGGAAGCTCATTTACCTACCAATTCACCGTAAGCCATCAATCAGGCACGTTTTGGTGGCATTCCCATTATTCCAATTCCATGGCCGACGGCATTTGGGGCCCGTCAGTTTTCCTGACTTTTGATAACAAGTTATCACAGCTGATAGGATACCATAGCTTAATTATCCATTCGCCCAATGAACCCCTCCAAAGGGGACGAGACTATGACGAGGATCGAATCGTTTTTATAACTGACTGGGTGTAAGTATGACCGTTCTTTGGTGAGGCTCAAGCTAAACACGATGTTCCAGAGCTATCACGCAAGTCAGTAGATGAACACATACATCATGCCAGAAACCCACGTTTTCAAGAAGATTTGTGGGCAACTGACCCCCATTAGACATGAAAGTCCCGGTTGCCCAACTCCCACCGCTCAGACCAGCCCAGTAGCTTACGCCGTCAAGCCAACCACCAGTCTCGCTTTCGGACGCTTCCGTGCTCTCATTCATCATGCCCATGATACCACCCAACCCCGTACTGTGCCAATGATAAGTAATGAGCATATCTTTTGCAACATTAATCCACTCACAGCATTGCACGGTAACCACCGCCGGCCAAGGCGACACCGATGTTAGGTGTCCGGGGAGGAGTTTCGAGCCCTCGGGCAGCCATCATCTGCTCGATTACAGGTTGGACAAGTTTCTCCCGAGCCTCAATGTAGGCTCGTTCACCGGAACCTAAACCAGTCTAGCCGGGAATGATCATAAGTAATGTTCCACATTTTGGTGACGAGGATATTGCAACTTACAGTGGCATTTCTAATCCAAGTAACATGACAATGGGCACATACCGAGGTCACCAACGTGCCTCTCGGAGTCGGTGGGAGCACCGTGGTGCTTTTTAAAGGGGTTGTAATGGGGGCCAGCAGAGGTACAGCCGTTGGTGTTGTCTCCAAACTCGTGGACGTGCATGCCTCGCTTGGCGTCAGCGTCCATGTCCTTAATCTGATCAGTGATTATCATGTCAGCGACCGGATGTTACTCCACGATGAATCCAATGACGTACCTCACCAGTGATGCAAACGGGAGCATTTTCCGACTCCTGGGTGAAGCATACAGTGCCGTGGACGTAGGATTCACCCTTGAGGACAACAACAGCCTATAATGGTTATTTCGCATTGTTTGGATGAAACATCGTAGGGGCGATGAGGCGAGCACGTGGATGTGTGATCGGTGGAGTTGTGCCGAGTAAGAAGACCGGCGTGGTTTCATGATTGCGCAATAAGAT-AGGGGAGGAGGATGGGCGGGAGAGCGCGGAGACCCGAGAGGTGGGAGAGACAGAGGAAGGAAGGGGACCTGCGGTGAGCGATTTTTCGGCAACTTTACCTTGAAGTCCGGCCGGTGAGCCATATCGAGCAATTCATAGTCCAATCGAATCTGACATGTGTCCAGTCAATCCCCTTACTTCTTCAATGCCGGTCTCCTTTATTCTTCATCACTTCTCTCAACTACGGCCCAGGCTTACGCCAAGGTACTTTCCTCTTCTAGGATTCCCGACTTTGACGTCCTCTTTGGCCCTGCTTACAAGGGTATCTCCTTGGCTGCTGTCTCCGCTGTAAGCCTTTACCAGCAGACCGGCAAAGATATCGGTTACTGCTACAACAGGAAGGAGAAGAAGGACGTAAGTCTGTCCTGACCAGTGCGACAGCGATTAGCTCATAGCCAGCAGCATGGTGAGGGCGGTACTATGGTCGGTGCACCTCTCAAGGGACGAATCGTCATCATCGATGATGTTCTCACCTCCGGCAAGGCCATTCGTGAAGCTATTGACATTCTCAAGGCCTCTCCTGAAGCGAAGCTCGTTGGAATTGTCCAGCTTGTCGACAGACAAGAGAAAGGCCAGAGCGGTAGCGGCAAGAGTACCGTACAGGAGGTTGAGGAAGAGTTCGGTGTGCCCGTCGAGCCTATCATTGGTTTGGATGATATCGTGAAGTACTTGGAAAGCTC
		</sequence>
		<sequence>
			<taxon idref="CN4904"/>
			CCACGCAAGGCAAGATATCATTCATGAAAACGACCGAGTCAAAGACTTCTCCGTCATTGTCACGAAGCTCGTGGAGGGGCAGCATGGCGGCGTTTCGAACTTCGGCGAGGTATTCGATACGATGGTTGAACAGACCGCGGGTACGCATAGATGTTCGGATGATGATCCTCAGACCGACCGTTCGCGCGAGGGCATCAAAAATCTTCAAGAGTGCCTTTGTCTGGTCGTTGGAACCGTTTTCGTAAATGGAGACAAAGACATTGTGGTAGCCCAAGATGGCAGCTGCTCGGAAGAGTGTCGCAAAGATATCAGGGATAACGTCAAACGAGTTGTACAGGTTGATGGCGAAGAAGTACTTGTGCTGCCTCGCTTGCAGATCCCGCTTGATACTGTCCATCCTGTCGTTTCCAGTGGTCGACGCCATGGTCAGGTGGGAATCACTCTTACCGCCAAACAGTTTGCCCAACCAGCCAGAGTTGGACCAAGGCTTCTTGTACCCGAGCTTCATATACCACCGATGTGACTTCCGAATTTGTGCGCTGTTCTTGAGCTACGGTAGCTAACAACTATGTGATAGGTCGTATTGGTCGAATTGTTCTCAGGTATGCTTTTAAATCAACGGGGTAGGACGTCCATGTATCTAACATTCAAGTTAGGAACGCCATCGAGCATGGAGATCTCGAGGTTGTTGCTGTCAACGAGTGAGTGTCCCAAATGTTGACCCATTGGATGAATTACTAAATTGTCCATAGCCCTTTCATTGACTTGGACTACATGGTACGGTACTCCTGTCTGCCCAATAACCTCGTTTAGTACTAACGCTATTGCACAGGTCTACATGTTCAAGTATGACTCCGTAAGTCTTCGATACTTCTAGCGCTCTATATGGCTTATTAACCTGATTCCCGACAGACTCATGGTCGTTTTAAGGGCTCCGTCGAGGTTAAGGACGGTAAGCTTTACATCAACAACAAGGCCATTGCCGTCTTCTAAGCCCTTGTTCTATAGATTTGTCTCTAACATGTTGGGTCTCGGGGGGCTTCCTCTAGAGACTTGGATGTAAGGGGCTTTACGCATTCGCATAACTTATGAAGTGTGGATGACTCTAGGAGGGGTCTGAGAATGTGCTGTGCCAGCCAGGCTGATAATAGTTTAATTGTTAGCTTGGACTTGTACACAGTCTCATCAGTCTTCAGCTTGGGTCATTGATATTCTGTAAGTCAAAACTT-ATCCATTCACTGTAGTAGGTTGCGGAGGACTTGAAAGTTCTCTCTGCAATTGAGACACTTACCAGGCCATCGCAAGTTGGCAGTGTACGCTACTGATTTTATGGTCGTGGGGGACTTGGGAGCTGGTGCTT-GTGTCGCATGAGGTAGAGTTGATATGGACGGATGGAAGAGAAGCATATGTGTATGTCGCGGGGGACTTGGGGTAAGACGCCTTGCGGCAAGTAGAGTCAA-CCAGTAGTGACTTCTTTTAGTCGTGGGGGACTTTGGTAATGGTAGTGAGCCGGAATAAGGGATGGATAAATGTAGTATGG-ATGGTGACAGGGGGAGCAGCAGAGCGTACGCAGTGGGTATGTATATAGTTGAAAA-GGGATGGGCAGTAGAATTTTGAGAAATTAATGACCTAAGGG-TGATTCTAATAGGCTTGTCAAGAAAAAAGTTAAGTTGAATCAAGCTGGGTCAAGCAAAGTCTAGAAAAGATTTATTGGTAAGTATCAGCTGATATCCTGCTCATATCGAAAACGTACTTTCTAATGTACTAACT-CTAATCCAGACTGGCATGGTTTGCGGCAGCTTGGCACGGCTTTCATGGACGGTGTCCCTGGTATAACACAGGTAAGAATCCTTAGGAACCACAG-GAATCGGT-CAACTTATAAACTGCATAGTGTCCTATTCCGCCTGGAAGCTCATTTACCTACCAATTCACCGTAAGCCATCAATCAGGCACGTTTTGGTGGCATTCCCATTATTCCAATTCCATGGCCGACGGCATTTGGGGCCCGTCAGTTTTCCTGACTTTTGATAACAAGTTATCACAGCTGATAGGATACCATAGCTTAATTATCCATTCGCCCAATGAACCCCTCCAAAGGGGACGAGACTATGACGAGGATCGAATCGTTTTTATAACTGACTGGGTGTAAGTATGACCGTTCTTTGGTGAGGCTCAAGCTAAACACGATGTTCCAGAGCTATCACGCAAGTCAGTAGATGAACACATACATCATGCCAGAAACCCACGTTTTCAAGAAGATTTGTGGGCAACTGACCCCCATTAGACATGAAAGTCCCGGTTGCCCAACTCCCACCGCTCAGACCAGCCCAGTAGCTTACGCCGTCAAGCCAACCACCAGTCTCGCTTTCGGACGCTTCCGTGCTCTCATTCATCATGCCCATGATACCACCCAACCCCGTACTGTGCCAATGATAAGTAATGAGCATATCTTTTGCAACATTAATCCACTCACAGCATTGCACGGTAACCACCGCCGGCCAAGGCGACACCGATGTTAGGTGTCCGGGGAGGAGTTTCGAGCCCTCGGGCAGCCATCATCTGCTCGATTACAGGTTGGACAAGTTTCTCCCGAGCCTCAATGTAGGCTCGTTCACCGGAACCTAAACCAGTCTAGCCGGGAATGATCATAAGTAATGTTCCACATTTTGGTGACGAGGATATTGCAACTTACAGTGGCATTTCTAATCCAAGTAACATGACAATGGGCACATACCGAGGTCACCAACGTGCCTCTCGGAGTCGGTGGGAGCACCGTGGTGCTTTTTAAAGGGGTTGTAATGGGGGCCAGCAGAGGTACAGCCGTTGGTGTTGTCTCCAAACTCGTGGACGTGCATGCCTCGCTTGGCGTCAGCGTCCATGTCCTTAATCTGATCAGTGATTATCATGTCAGCGACCGGATGTTACTCCACGATGAATCCAATGACGTACCTCACCAGTGATGCAAACGGGAGCATTTTCCGACTCCTGGGTGAAGCATACAGTGCCGTGGACGTAGGATTCACCCTTGAGGACAACAACAGCCTATAATGGTTATTTCGCATTGTTTGGATGAAACATCGTAGGGGCGATGAGGCGAGCACGTGGATGTGTGATCGGTGGAGTTGTGCCGAGTAAGAAGACCGGCGTGGTTTCATGATTGCGCAATAAGAT-AGGGGAGGAGGATGGGCGGGAGAGCGCGGAGACCCGAGAGGTGGGAGAGACAGAGGAAGGAAGGGGACCTGCGGTGAGCGATTTTTCGGCAACTTTACCTTGAAGTCCGGCCGGTGAGCCATATCGAGCAATTCATAGTCCAATCGAATCTGACATGTGTCCAGTCAATCCCCTTACTTCTTCAATGCCGGTCTCCTTTATTCTTCATCACTTCTCTCAACTACGGCCCAGGCTTACGCCAAGGTACTTTCCTCTTCTAGGATTCCCGACTTTGACGTCCTCTTTGGCCCTGCTTACAAGGGTATCTCCTTGGCTGCTGTCTCCGCTGTAAGCCTTTACCAGCAGACCGGCAAAGATATCGGTTACTGCTACAACAGGAAGGAGAAGAAGGACGTAAGTCTGTCCTGACCAGTGCGACAGCGATTAGCTCATAGCCAGCAGCATGGTGAGGGCGGTACTATGGTCGGTGCACCTCTCAAGGGACGAATCGTCATCATCGATGATGTTCTCACCTCCGGCAAGGCCATTCGTGAAGCTATTGACATTCTCAAGGCCTCTCCTGAAGCGAAGCTCGTTGGAATTGTCCAGCTTGTCGACAGACAAGAGAAAGGCCAGAGCGGTAGCGGCAAGAGTACCGTACAGGAGGTTGAGGAAGAGTTCGGTGTGCCCGTCGAGCCTATCATTGGTTTGGATGATATCGTGAAGTACTTGGAAAGCTC
		</sequence>
		<sequence>
			<taxon idref="CN4905"/>
			CCACGCAAGGCAAGATATCATTCATGAAAACGACCGAGTCAAAGACTTCTCCGTCATTGTCACGAAGCTCGTGGAGGGGCAGCATGGCGGCGTTTCGAACTTCGGCGAGGTATTCGATACGATGGTTGAACAGACCGCGGGTACGCATAGATGTTCGGATGATGATCCTCAGACCGACCGTTCGCGCGAGGGCATCAAAAATCTTCAAGAGTGCCTTTGTCTGGTCGTTGGAACCGTTTTCGTAAATGGAGACAAAGACATTGTGGTAGCCCAAGATGGCAGCTGCTCGGAAGAGTGTCGCAAAGATATCAGGGATAACGTCAAACGAGTTGTACAGGTTGATGGCGAAGAAGTACTTGTGCTGCCTCGCTTGCAGATCCCGCTTGATACTGTCCATCCTGTCGTTTCCAGTGGTCGACGCCATGGTCAGGTGGGAATCACTCTTACCGCCAAACAGTTTGCCCAACCAGCCAGAGTTGGACCAAGGCTTCTTGTACCCGAGCTTCATATACCACCGATGTGACTTCCGAATTTGTGCGCTGTTCTTGAGCTACGGTAGCTAACAACTATGTGATAGGTCGTATTGGTCGAATTGTTCTCAGGTATGCTTTTAAATCAACGGGGTAGGACGTCCATGTATCTAACATTCAAGTTAGGAACGCCATCGAGCATGGAGATCTCGAGGTTGTTGCTGTCAACGAGTGAGTGTCCCAAATGTTGACCCATTGGATGAATTACTAAATTGTCCATAGCCCTTTCATTGACTTGGACTACATGGTACGGTACTCCTGTCTGCCCAATAACCTCGTTTAGTACTAACGCTATTGCACAGGTCTACATGTTCAAGTATGACTCCGTAAGTCTTCGATACTTCTAGCGCTCTATATGGCTTATTAACCTGATTCCCGACAGACTCATGGTCGTTTTAAGGGCTCCGTCGAGGTTAAGGACGGTAAGCTTTACATCAACAACAAGGCCATTGCCGTCTTCTAAGCCCTTGTTCTATAGATTTGTCTCTAACATGTTGGGTCTCGGGGGGCTTCCTCTAGAGACTTGGATGTAAGGGGCTTTACGCATTCGCATAACTTATGAAGTGTGGATGACTCTAGGAGGGGTCTGAGAATGTGCTGTGCCAGCCAGGCTGATAATAGTTTAATTGTTAGCTTGGACTTGTACACAGTCTCATCAGTCTTCAGCTTGGGTCATTGATATTCTGTAAGTCAAAACTT-ATCCATTCACTGTAGTAGGTTGCGGAGGACTTGAAAGTTCTCTCTGCAATTGAGACACTTACCAGGCCATCGCAAGTTGGCAGTGTACGCTACTGATTTTATGGTCGTGGGGGACTTGGGAGCTGGTGCTT-GTGTCGCATGAGGTAGAGTTGATATGGACGGATGGAAGAGAAGCATATGTGTATGTCGCGGGGGACTTGGGGTAAGACGCCTTGCGGCAAGTAGAGTCAA-CCAGTAGTGACTTCTTTTAGTCGTGGGGGACTTTGGTAATGGTAGTGAGCCGGAATAAGGGATGGATAAATGTAGTATGG-ATGGTGACAGGGGGAGCAGCAGAGCGTACGCAGTGGGTATGTATATAGTTGAAAA-GGGATGGGCAGTAGAATTTTGAGAAATTAATGACCTAAGGG-TGATTCTAATAGGCTTGTCAAGAAAAAAGTTAAGTTGAATCAAGCTGGGTCAAGCAAAGTCTAGAAAAGATTTATTGGTAAGTATCAGCTGATATCCTGCTCATATCGAAAACGTACTTTCTAATGTACTAACT-CTAATCCAGACTGGCATGGTTTGCGGCAGCTTGGCACGGCTTTCATGGACGGTGTCCCTGGTATAACACAGGTAAGAATCCTTAGGAACCACAG-GAATCGGT-CAACTTATAAACTGCATAGTGTCCTATTCCGCCTGGAAGCTCATTTACCTACCAATTCACCGTAAGCCATCAATCAGGCACGTTTTGGTGGCATTCCCATTATTCCAATTCCATGGCCGACGGCATTTGGGGCCCGTCAGTTTTCCTGACTTTTGATAACAAGTTATCACAGCTGATAGGATACCATAGCTTAATTATCCATTCGCCCAATGAACCCCTCCAAAGGGGACGAGACTATGACGAGGATCGAATCGTTTTTATAACTGACTGGGTGTAAGTATGACCGTTCTTTGGTGAGGCTCAAGCTAAACACGATGTTCCAGAGCTATCACGCAAGTCAGTAGATGAACACATACATCATGCCAGAAACCCACGTTTTCAAGAAGATTTGTGGGCAACTGACCCCCATTAGACATGAAAGTCCCGGTTGCCCAACTCCCACCGCTCAGACCAGCCCAGTAGCTTACGCCGTCAAGCCAACCACCAGTCTCGCTTTCGGACGCTTCCGTGCTCTCATTCATCATGCCCATGATACCACCCAACCCCGTACTGTGCCAATGATAAGTAATGAGCATATCTTTTGCAACATTAATCCACTCACAGCATTGCACGGTAACCACCGCCGGCCAAGGCGACACCGATGTTAGGTGTCCGGGGAGGAGTTTCGAGCCCTCGGGCAGCCATCATCTGCTCGATTACAGGTTGGACAAGTTTCTCCCGAGCCTCAATGTAGGCTCGTTCACCGGAACCTAAACCAGTCTAGCCGGGAATGATCATAAGTAATGTTCCACATTTTGGTGACGAGGATATTGCAACTTACAGTGGCATTTCTAATCCAAGTAACATGACAATGGGCACATACCGAGGTCACCAACGTGCCTCTCGGAGTCGGTGGGAGCACCGTGGTGCTTTTTAAAGGGGTTGTAATGGGGGCCAGCAGAGGTACAGCCGTTGGTGTTGTCTCCAAACTCGTGGACGTGCATGCCTCGCTTGGCGTCAGCGTCCATGTCCTTAATCTGATCAGTGATTATCATGTCAGCGACCGGATGTTACTCCACGATGAATCCAATGACGTACCTCACCAGTGATGCAAACGGGAGCATTTTCCGACTCCTGGGTGAAGCATACAGTGCCGTGGACGTAGGATTCACCCTTGAGGACAACAACAGCCTATAATGGTTATTTCGCATTGTTTGGATGAAACATCGTAGGGGCGATGAGGCGAGCACGTGGATGTGTGATCGGTGGAGTTGTGCCGAGTAAGAAGACCGGCGTGGTTTCATGATTGCGCAATAAGAT-AGGGGAGGAGGATGGGCGGGAGAGCGCGGAGACCCGAGAGGTGGGAGAGACAGAGGAAGGAAGGGGACCTGCGGTGAGCGATTTTTCGGCAACTTTACCTTGAAGTCCGGCCGGTGAGCCATATCGAGCAATTCATAGTCCAATCGAATCTGACATGTGTCCAGTCAATCCCCTTACTTCTTCAATGCCGGTCTCCTTTATTCTTCATCACTTCTCTCAACTACGGCCCAGGCTTACGCCAAGGTACTTTCCTCTTCTAGGATTCCCGACTTTGACGTCCTCTTTGGCCCTGCTTACAAGGGTATCTCCTTGGCTGCTGTCTCCGCTGTAAGCCTTTACCAGCAGACCGGCAAAGATATCGGTTACTGCTACAACAGGAAGGAGAAGAAGGACGTAAGTCTGTCCTGACCAGTGCGACAGCGATTAGCTCATAGCCAGCAGCATGGTGAGGGCGGTACTATGGTCGGTGCACCTCTCAAGGGACGAATCGTCATCATCGATGATGTTCTCACCTCCGGCAAGGCCATTCGTGAAGCTATTGACATTCTCAAGGCCTCTCCTGAAGCGAAGCTCGTTGGAATTGTCCAGCTTGTCGACAGACAAGAGAAAGGCCAGAGCGGTAGCGGCAAGAGTACCGTACAGGAGGTTGAGGAAGAGTTCGGTGTGCCCGTCGAGCCTATCATTGGTTTGGATGATATCGTGAAGTACTTGGAAAGCTC
		</sequence>
		<sequence>
			<taxon idref="CN4906"/>
			CCACGCAAGGCAAGATATCATTCATGAAAACGACCGAGTCAAAGACTTCTCCGTCATTGTCACGAAGCTCGTGGAGGGGCAGCATGGCGGCGTTTCGAACTTCGGCGAGGTATTCGATACGATGGTTGAACAGACCGCGGGTACGCATAGATGTTCGGATGATGATCCTCAGACCGACCGTTCGCGCGAGGGCATCAAAAATCTTCAAGAGTGCCTTTGTCTGGTCGTTGGAACCGTTTTCGTAAATGGAGACAAAGACATTGTGGTAGCCCAAGATGGCAGCTGCTCGGAAGAGTGTCGCAAAGATATCAGGGATAACGTCAAACGAGTTGTACAGGTTGATGGCGAAGAAGTACTTGTGCTGCCTCGCTTGCAGATCCCGCTTGATACTGTCCATCCTGTCGTTTCCAGTGGTCGACGCCATGGTCAGGTGGGAATCACTCTTACCGCCAAACAGTTTGCCCAACCAGCCAGAGTTGGACCAAGGCTTCTTGTACCCGAGCTTCATATACCACCGATGTGACTTCCGAATTTGTGCGCTGTTCTTGAGCTACGGTAGCTAACAACTATGTGATAGGTCGTATTGGTCGAATTGTTCTCAGGTATGCTTTTAAATCAACGGGGTAGGACGTCCATGTATCTAACATTCAAGTTAGGAACGCCATCGAGCATGGAGATCTCGAGGTTGTTGCTGTCAACGAGTGAGTGTCCCAAATGTTGACCCATTGGATGAATTACTAAATTGTCCATAGCCCTTTCATTGACTTGGACTACATGGTACGGTACTCCTGTCTGCCCAATAACCTCGTTTAGTACTAACGCTATTGCACAGGTCTACATGTTCAAGTATGACTCCGTAAGTCTACGATACTTCTAGCGCTCTATATGGCTTATTAACCTGATTCCCGACAGACTCATGGTCGTTTTAAGGGCTCCGTCGAGGTTAAGGACGGTAAGCTTTACATCAACAACAAGGCCATTGCCGTCTTCTAAGCCCTTGTTCTATAGATTTGTCTCTAACATGTTGGGTCTCGGGGGGCTTCCTCTAGAGACTTGGATGTAAGGGGCTTTACGCATTCGCATAACTTATGAAGTGTGGATGACTCTAGGAGGGGTCTGAGAATGTGCTGTGCCAGCCAGGCTGATAATAGTTTAATTGTTAGCTTGGACTTGTACACAGTCTCATCAGTCTTCAGCTTGGGTCATTGATATTCTGTAAGTCAAAACTT-ATCCATTCACTGTAGTAGGTTGCGGAGGACTTGAAAGTTCTCTCTGCAATTGAGACACTTACCAGGCCATCGCAAGTTGGCAGTGTACGCTACTGATTTTATGGTCGTGGGGGACTTGGGAGCTGGTGCTT-GTGTCGCATGAGGTAGAGTTGATATGGACGGATGGAAGAGAAGCATATGTGTATGTCGCGGGGGACTTGGGGTAAGACGCCTTGCGGCAAGTAGAGTCAA-CCAGTAGTGACTTCTTTTAGTCGTGGGGGACTTTGGTAATGGTAGTGAGCCGGAATAAGGGATGGATAAATGTAGTATGG-ATGGTGACAGGGGGAGCAGCAGAGCGTACGCAGTGGGTATGTATATAGTTGAAAA-GGGATGGGCAGTAGAATTTTGAGAAATTAATGACCTAAGGG-TGATTCTAATAGGCTTGTCAAGAAAAAAGTTAAGTTGAATCAAGCTGGGTCAAGCAAAGTCTAGAAAAGATTTATTGGTAAGTATCAGCTGATATCCTGCTCATATCGAAAACGTACTTTTTAATGTACTAACT-CTAATCCAGACTGGCATGGTTTGCGGCAGCTTGGCACGGCTTTCATGGACGGTGTCCCTGGTATAACACAGGTAAGAATCCTTAGGAACCACAG-GAATCGGT-CAACTTATAAACTGCATAGTGTCCTATTCCGCCTGGAAGCTCATTTACCTACCAATTCACCGTAAGCCATCAATCAGGCACGTTTTGGTGGCATTCCCATTATTCCAATTCCATGGCCGACGGCATTTGGGGCCCGTCAGTTTTCCTGACTTTTGATAACAAGTTATCACAGCTGATAGGATACCATAGCCTAATTATCCATTCGCCCAATGAACCCCTCCAAAGGGGACGAGACTATGACGAGGATCGAATCGTTTTTATAACTGACTGGGTGTAAGTATGACCGTTCTTTGGTGAGGCTCAAGCTAAACACGATGTTCCAGAGCTATCACGCAAGTCAGTAGATGAACACATACATCATGCCAGAAACCCACGTTTTCAAGAAGATTTGTGGGCAACTGACCCCCATTAGACATGAAAGTCCCGGTTGCCCAACTCCCACCGCTCAGACCAGCCCAGTAGCTTACGCCGTCAAGCCAACCACCAGTCTCGCTTTCGGACGCTTCCGTGCTCTCATTCATCATGCCCATGATACCACCCAACCCCGTACTGTGCCAATGATAAGTAATGAGCATATCTTTTGCAACATTAATCCACTCACAGCATTGCACGGTAACCACCGCCGGCCAAGGCGACACCGATGTTAGGTGTCCGGGGAGGAGTTTCGAGCCCTCGGGCAGCCATCATCTGCTCGATTACAGGTTGGACAAGTTTCTCCCGAGCCTCAATGTAGGCTCGTTCACCGGAACCTAAACCAGTCTAGCCGGGAATGATCATAAGTAATGTTCCACATTTTGGTGACGAGGATATTGCAACTTACAGTGGCATTTCTAATCCAAGTAACATGACAATGGGCACATACCGAGGTCACCAACGTGCCTCTCGGAGTCGGTGGGAGCACCGTGGTGCTTTTTAAAGGGGTTGTAATGGGGGCCAGCAGAGGTACAGCCGTTGGTGTTGTCTCCAAACTCGTGGACGTGCATGCCTCGCTTGGCGTCAGCGTCCATGTCCTTAATCTGATCAGTGATTATCATGTCAGCGACCGGATGTTACTCCACGATGAATCCAATGACGTACCTCACCAGTGATGCAAACGGGAGCATTTTCCGACTCCTGGGTGAAGCATACAGTGCCGTGGACGTAGGATTCACCCTTGAGGACAACAACAGCCTATAATGGTTATTTCGCATTGTTTGGATGAAACATCGTAGGGGCGATGAGGCGAGCACGTGGATGTGTGATCGGTGGAGTTGTGCCGAGTAAGAAGACCGGCGTGGTTTCATGATTGCGCAATAAGAT-AGGGGAGGAGGATGGGCGGGAGAGCGCGGAGACCCGAGAGGTGGGAGAGACAGAGGAAGGAAGGGGACCTGCGGTGAGCGATTTTTCGGCAACTTTACCTTGAAGTCCGGCCGGTGAGCCATATCGAGCAATTCATAGTCCAATCGAATCTGACATGTGTCCAGTCAATCCCCTTACTTCTTCAATGCCGGTCTCCTTTATTCTTCATCACTTCTCTCAACTACGGCCCAGGCTTACGCCAAGGTACTTTCCTCTTCTAGGATTCCCGACTTTGACGTCCTCTTTGGCCCTGCTTACAAGGGTATCTCCTTGGCTGCTGTCTCCGCTGTAAGCCTTTACCAGCAGACCGGCAAAGATATCGGTTACTGCTACAACAGGAAGGAGAAGAAGGACGTAAGTCTGTCCTGACCAGTGCGACAGCGATTAGCTCATAGCCAGCAGCATGGTGAGGGCGGTACTATGGTCGGTGCACCTCTCAAGGGACGAATCGTCATCATCGATGATGTTCTCACCTCTGGCAAGGCCATTCGTGAAGCTATTGACATTCTCAAGGCCTCTCCTGAAGCGAAGCTCGTTGGAATTGTCCAGCTTGTCGACAGACAAGAGAAAGGCCAGAGCGGTAGCGGCAAGAGTACCGTACAGGAGGTTGAGGAAGAGTTCGGTGTGCCCGTCGAGCCTATCATTGGTTTGGATGATATCGTGAAGTACTTGGAAAGCTC
		</sequence>
		<sequence>
			<taxon idref="CN4907"/>
			CCACGCAAGGCAAGATATCATTCATGAAAACGACCGAGTCAAAGACTTCTCCGTCATTGTCACGAAGCTCGTGGAGGGGCAGCATGGCGGCGTTTCGAACTTCGGCGAGGTATTCGATACGATGGTTGAACAGACCGCGGGTACGCATAGATGTTCGGATGATGATCCTCAGACCGACCGTTCGCGCGAGGGCATCAAAAATCTTCAAGAGTGCCTTTGTCTGGTCGTTGGAACCGTTTTCGTAAATGGAGACAAAGACATTGTGGTAGCCCAAGATGGCAGCTGCTCGGAAGAGTGTCGCAAAGATATCAGGGATAACGTCAAACGAGTTGTACAGGTTGATGGCGAAGAAGTACTTGTGCTGCCTCGCTTGCAGATCCCGCTTGATACTGTCCATCCTGTCGTTTCCAGTGGTCGACGCCATGGTCAGGTGGGAATCACTCTTACCGCCAAACAGTTTGCCCAACCAGCCAGAGTTGGACCAAGGCTTCTTGTACCCGAGCTTCATATACCACCGATGTGACTTCCGAATTTGTGCGCTGTTCTTGAGCTACGGTAGCTAACAACTATGTGATAGGTCGTATTGGTCGAATTGTTCTCAGGTATGCTTTTAAATCAACGGGGTAGGACGTCCATGTATCTAACATTCAAGTTAGGAACGCCATCGAGCATGGAGATCTCGAGGTTGTTGCTGTCAACGAGTGAGTGTCCCAAATGTTGACCCATTGGATGAATTACTAAATTGTCCATAGCCCTTTCATTGACTTGGACTACATGGTACGGTACTCCTGTCTGCCCAATAACCTCGTTTAGTACTAACGCTATTGCACAGGTCTACATGTTCAAGTATGACTCCGTAAGTCTTCGATACTTCTAGCGCTCTATATGGCTTATTAACCTGATTCCCGACAGACTCATGGTCGTTTTAAGGGCTCCGTCGAGGTTAAGGACGGTAAGCTTTACATCAACAACAAGGCCATTGCCGTCTTCTAAGCCCTTGTTCTATAGATTTGTCTCTAACATGTTGGGTCTCGGGGGGCTTCCTCTAGAGACTTGGATGTAAGGGGCTTTACGCATTCGCATAACTTATGAAGTGTGGATGACTCTAGGAGGGGTCTGAGAATGTGCTGTGCCAGCCAGGCTGATAATAGTTTAATTGTTAGCTTGGACTTGTACACAGTCTCATCAGTCTTCAGCTTGGGTCATTGATATTCTGTAAGTCAAAACTT-ATCCATTCACTGTAGTAGGTTGCGGAGGACTTGAAAGTTCTCTCTGCAATTGAGACACTTACCAGGCCATCGCAAGTTGGCAGTGTACGCTACTGATTTTATGGTCGTGGGGGACTTGGGAGCTGGTGCTT-GTGTCGCATGAGGTAGAGTTGATATGGACGGATGGAAGAGAAGCATATGTGTATGTCGCGGGGGACTTGGGGTAAGACGCCTTGCGGCAAGTAGAGTCAA-CCAGTAGTGACTTCTTTTAGTCGTGGGGGACTTTGGTAATGGTAGTGAGCCGGAATAAGGGATGGATAAATGTAGTATGG-ATGGTGACAGGGGGAGCAGCAGAGCGTACGCAGTGGGTATGTATATAGTTGAAAA-GGGATGGGCAGTAGAATTTTGAGAAATTAATGACCTAAGGG-TGATTCTAATAGGCTTGTCAAGAAAAAAGTTAAGTTGAATCAAGCTGGGTCAAGCAAAGTCTAGAAAAGATTTATTGGTAAGTATCAGCTGATATCCTGCTCATATCGAAAACGTACTTTCTAATGTACTAACT-CTAATCCAGACTGGCATGGTTTGCGGCAGCTTGGCACGGCTTTCATGGACGGTGTCCCTGGTATAACACAGGTAAGAATCCTTAGGAACCACAG-GAATCGGT-CAACTTATAAACTGCATAGTGTCCTATTCCGCCTGGAAGCTCATTTACCTACCAATTCACCGTAAGCCATCAATCAGGCACGTTTTGGTGGCATTCCCATTATTCCAATTCCATGGCCGACGGCATTTGGGGCCCGTCAGTTTTCCTGACTTTTGATAACAAGTTATCACAGCTGATAGGATACCATAGCTTAATTATCCATTCGCCCAATGAACCCCTCCAAAGGGGACGAGACTATGACGAGGATCGAATCGTTTTTATAACTGACTGGGTGTAAGTATGACCGTTCTTTGGTGAGGCTCAAGCTAAACACGATGTTCCAGAGCTATCACGCAAGTCAGTAGATGAACACATACATCATGCCAGAAACCCACGTTTTCAAGAAGATTTGTGGGCAACTGACCCCCATTAGACATGAAAGTCCCGGTTGCCCAACTCCCACCGCTCAGACCAGCCCAGTAGCTTACGCCGTCAAGCCAACCACCAGTCTCGCTTTCGGACGCTTCCGTGCTCTCATTCATCATGCCCATGATACCACCCAACCCCGTACTGTGCCAATGATAAGTAATGAGCATATCTTTTGCAACATTAATCCACTCACAGCATTGCACGGTAACCACCGCCGGCCAAGGCGACACCGATGTTAGGTGTCCGGGGAGGAGTTTCGAGCCCTCGGGCAGCCATCATCTGCTCGATTACAGGTTGGACAAGTTTCTCCCGAGCCTCAATGTAGGCTCGTTCACCGGAACCTAAACCAGTCTAGCCGGGAATGATCATAAGTAATGTTCCACATTTTGGTGACGAGGATATTGCAACTTACAGTGGCATTTCTAATCCAAGTAACATGACAATGGGCACATACCGAGGTCACCAACGTGCCTCTCGGAGTCGGTGGGAGCACCGTGGTGCTTTTTAAAGGGGTTGTAATGGGGGCCAGCAGAGGTACAGCCGTTGGTGTTGTCTCCAAACTCGTGGACGTGCATGCCTCGCTTGGCGTCAGCGTCCATGTCCTTAATCTGATCAGTGATTATCATGTCAGCGACCGGATGTTACTCCACGATGAATCCAATGACGTACCTCACCAGTGATGCAAACGGGAGCATTTTCCGACTCCTGGGTGAAGCATACAGTGCCGTGGACGTAGGATTCACCCTTGAGGACAACAACAGCCTATAATGGTTATTTCGCATTGTTTGGATGAAACATCGTAGGGGCGATGAGGCGAGCACGTGGATGTGTGATCGGTGGAGTTGTGCCGAGTAAGAAGACCGGCGTGGTTTCATGATTGCGCAATAAGAT-AGGGGAGGAGGATGGGCGGGAGAGCGCGGAGACCCGAGAGGTGGGAGAGACAGAGGAAGGAAGGGGACCTGCGGTGAGCGATTTTTCGGCAACTTTACCTTGAAGTCCGGCCGGTGAGCCATATCGAGCAATTCATAGTCCAATCGAATCTGACATGTGTCCAGTCAATCCCCTTACTTCTTCAATGCCGGTCTCCTTTATTCTTCATCACTTCTCTCAACTACGGCCCAGGCTTACGCCAAGGTACTTTCCTCTTCTAGGATTCCCGACTTTGACGTCCTCTTTGGCCCTGCTTACAAGGGTATCTCCTTGGCTGCTGTCTCCGCTGTAAGCCTTTACCAGCAGACCGGCAAAGATATCGGTTACTGCTACAACAGGAAGGAGAAGAAGGACGTAAGTCTGTCCTGACCAGTGCGACAGCGATTAGCTCATAGCCAGCAGCATGGTGAGGGCGGTACTATGGTCGGTGCACCTCTCAAGGGACGAATCGTCATCATCGATGATGTTCTCACCTCCGGCAAGGCCATTCGTGAAGCTATTGACATTCTCAAGGCCTCTCCTGAAGCGAAGCTCGTTGGAATTGTCCAGCTTGTCGACAGACAAGAGAAAGGCCAGAGCGGTAGCGGCAAGAGTACCGTACAGGAGGTTGAGGAAGAGTTCGGTGTGCCCGTCGAGCCTATCATTGGTTTGGATGATATCGTGAAGTACTTGGAAAGCTC
		</sequence>
		<sequence>
			<taxon idref="CN4909"/>
			CCACGCAAGGCAAGATATCATTCATGAAAACGACCGAGTCAAAGACTTCTCCGTCATTGTCACGAAGCTCGTGGAGGGGCAGCATGGCGGCGTTTCGAACTTCGGCGAGGTATTCGATACGATGGTTGAACAGACCGCGGGTACGCATAGATGTTCGGATGATGATCCTCAGACCGACCGTTCGCGCGAGGGCATCAAAAATCTTCAAGAGTGCCTTTGTCTGGTCGTTGGAACCGTTTTCGTAAATGGAGACAAAGACATTGTGGTAGCCCAAGATGGCAGCTGCTCGGAAGAGTGTCGCAAAGATATCAGGGATAACGTCAAACGAGTTGTACAGGTTGATGGCGAAGAAGTACTTGTGCTGCCTCGCTTGCAGATCCCGCTTGATACTGTCCATCCTGTCGTTTCCAGTGGTCGACGCCATGGTCAGGTGGGAATCACTCTTACCGCCAAACAGTTTGCCCAACCAGCCAGAGTTGGACCAAGGCTTCTTGTACCCGAGCTTCATATACCACCGATGTGACTTCCGAATTTGTGCGCTGTTCTTGAGCTACGGTAGCTAACAACTATGTGATAGGTCGTATTGGTCGAATTGTTCTCAGGTATGCTTTTAAATCAACGGGGTAGGACGTCCATGTATCTAACATTCAAGTTAGGAACGCCATCGAGCATGGAGATCTCGAGGTTGTTGCTGTCAACGAGTGAGTGTCCCAAATGTTGACCCATTGGATGAATTACTAAATTGTCCATAGCCCTTTCATTGACTTGGACTACATGGTACGGTACTCCTGTCTGCCCAATAACCTCGTTTAGTACTAACGCTATTGCACAGGTCTACATGTTCAAGTATGACTCCGTAAGTCTTCGATACTTCTAGCGCTCTATATGGCTTATTAACCTGATTCCCGACAGACTCATGGTCGTTTTAAGGGCTCCGTCGAGGTTAAGGACGGTAAGCTTTACATCAACAACAAGGCCATTGCCGTCTTCTAAGCCCTTGTTCTATAGATTTGTCTCTAACATGTTGGGTCTCGGGGGGCTTCCTCTAGAGACTTGGATGTAAGGGGCTTTACGCATTCGCATAACTTATGAAGTGTGGATGACTCTAGGAGGGGTCTGAGAATGTGCTGTGCCAGCCAGGCTGATAATAGTTTAATTGTTAGCTTGGACTTGTACACAGTCTCATCAGTCTTCAGCTTGGGTCATTGATATTCTGTAAGTCAAAACTT-ATCCATTCACTGTAGTAGGTTGCGGAGGACTTGAAAGTTCTCTCTGCAATTGAGACACTTACCAGGCCATCGCAAGTTGGCAGTGTACGCTACTGATTTTATGGTCGTGGGGGACTTGGGAGCTGGTGCTT-GTGTCGCATGAGGTAGAGTTGATATGGACGGATGGAAGAGAAGCATATGTGTATGTCGCGGGGGACTTGGGGTAAGACGCCTTGCGGCAAGTAGAGTCAA-CCAGTAGTGACTTCTTTTAGTCGTGGGGGACTTTGGTAATGGTAGTGAGCCGGAATAAGGGATGGATAAATGTAGTATGG-ATGGTGACAGGGGGAGCAGCAGAGCGTACGCAGTGGGTATGTATATAGTTGAAAA-GGGATGGGCAGTAGAATTTTGAGAAATTAATGACCTAAGGG-TGATTCTAATAGGCTTGTCAAGAAAAAAGTTAAGTTGAATCAAGCTGGGTCAAGCAAAGTCTAGAAAAGATTTATTGGTAAGTATCAGCTGATATCCTGCTCATATCGAAAACGTACTTTCTAATGTACTAACT-CTAATCCAGACTGGCATGGTTTGCGGCAGCTTGGCACGGCTTTCATGGACGGTGTCCCTGGTATAACACAGGTAAGAATCCTTAGGAACCACAG-GAATCGGT-CAACTTATAAACTGCATAGTGTCCTATTCCGCCTGGAAGCTCATTTACCTACCAATTCACCGTAAGCCATCAATCAGGCACGTTTTGGTGGCATTCCCATTATTCCAATTCCATGGCCGACGGCATTTGGGGCCCGTCAGTTTTCCTGACTTTTGATAACAAGTTATCACAGCTGATAGGATACCATAGCTTAATTATCCATTCGCCCAATGAACCCCTCCAAAGGGGACGAGACTATGACGAGGATCGAATCGTTTTTATAACTGACTGGGTGTAAGTATGACCGTTCTTTGGTGAGGCTCAAGCTAAACACGATGTTCCAGAGCTATCACGCAAGTCAGTAGATGAACACATACATCATGCCAGAAACCCACGTTTTCAAGAAGATTTGTGGGCAACTGACCCCCATTAGACATGAAAGTCCCGGTTGCCCAACTCCCACCGCTCAGACCAGCCCAGTAGCTTACGCCGTCAAGCCAACCACCAGTCTCGCTTTCGGACGCTTCCGTGCTCTCATTCATCATGCCCATGATACCACCCAACCCCGTACTGTGCCAATGATAAGTAATGAGCATATCTTTTGCAACATTAATCCACTCACAGCATTGCACGGTAACCACCGCCGGCCAAGGCGACACCGATGTTAGGTGTCCGGGGAGGAGTTTCGAGCCCTCGGGCAGCCATCATCTGCTCGATTACAGGTTGGACAAGTTTCTCCCGAGCCTCAATGTAGGCTCGTTCACCGGAACCTAAACCAGTCTAGCCGGGAATGATCATAAGTAATGTTCCACATTTTGGTGACGAGGATATTGCAACTTACAGTGGCATTTCTAATCCAAGTAACATGACAATGGGCACATACCGAGGTCACCAACGTGCCTCTCGGAGTCGGTGGGAGCACCGTGGTGCTTTTTAAAGGGGTTGTAATGGGGGCCAGCAGAGGTACAGCCGTTGGTGTTGTCTCCAAACTCGTGGACGTGCATGCCTCGCTTGGCGTCAGCGTCCATGTCCTTAATCTGATCAGTGATTATCATGTCAGCGACCGGATGTTACTCCACGATGAATCCAATGACGTACCTCACCAGTGATGCAAACGGGAGCATTTTCCGACTCCTGGGTGAAGCATACAGTGCCGTGGACGTAGGATTCACCCTTGAGGACAACAACAGCCTATAATGGTTATTTCGCATTGTTTGGATGAAACATCGTAGGGGCGATGAGGCGAGCACGTGGATGTGTGATCGGTGGAGTTGTGCCGAGTAAGAAGACCGGCGTGGTTTCATGATTGCGCAATAAGAT-AGGGGAGGAGGATGGGCGGGAGAGCGCGGAGACCCGAGAGGTGGGAGAGACAGAGGAAGGAAGGGGACCTGCGGTGAGCGATTTTTCGGCAACTTTACCTTGAAGTCCGGCCGGTGAGCCATATCGAGCAATTCATAGTCCAATCGAATCTGACATGTGTCCAGTCAATCCCCTTACTTCTTCAATGCCGGTCTCCTTTATTCTTCATCACTTCTCTCAACTACGGCCCAGGCTTACGCCAAGGTACTTTCCTCTTCTAGGATTCCCGACTTTGACGTCCTCTTTGGCCCTGCTTACAAGGGTATCTCCTTGGCTGCTGTCTCCGCTGTAAGCCTTTACCAGCAGACCGGCAAAGATATCGGTTACTGCTACAACAGGAAGGAGAAGAAGGACGTAAGTCTGTCCTGACCAGTGCGACAGCGATTAGCTCATAGCCAGCAGCATGGTGAGGGCGGTACTATGGTCGGTGCACCTCTCAAGGGACGAATCGTCATCATCGATGATGTTCTCACCTCCGGCAAGGCCATTCGTGAAGCTATTGACATTCTCAAGGCCTCTCCTGAAGCGAAGCTCGTTGGAATTGTCCAGCTTGTCGACAGACAAGAGAAAGGCCAGAGCGGTAGCGGCAAGAGTACCGTACAGGAGGTTGAGGAAGAGTTCGGTGTGCCCGTCGAGCCTATCATTGGTTTGGATGATATCGTGAAGTACTTGGAAAGCTC
		</sequence>
		<sequence>
			<taxon idref="CN4914"/>
			CCACGCAAGGCAAGATATCATTCATGAAAACGACCGAGTCAAAGACTTCTCCGTCATTGTCACGAAGCTCGTGGAGGGGCAGCATGGCGGCGTTTCGAACTTCGGCGAGGTATTCGATACGATGGTTGAACAGACCGCGGGTACGCATAGATGTTCGGATGATGATCCTCAGACCGACCGTTCGCGCGAGGGCATCAAAAATCTTCAAGAGTGCCTTTGTCTGGTCGTTGGAACCGTTTTCGTAAATGGAGACAAAGACATTGTGGTAGCCCAAGATGGCAGCTGCTCGGAAGAGTGTCGCAAAGATATCAGGGATAACGTCAAACGAGTTGTACAGGTTGATGGCGAAGAAGTACTTGTGCTGCCTCGCTTGCAGATCCCGCTTGATACTGTCCATCCTGTCGTTTCCAGTGGTCGACGCCATGGTCAGGTGGGAATCACTCTTACCGCCAAACAGTTTGCCCAACCAGCCAGAGTTGGACCAAGGCTTCTTGTACCCGAGCTTCATATACCACCGATGTGACTTCCGAATTTGTGCGCTGTTCTTGAGCTACGGTAGCTAACAACTATGTGATAGGTCGTATTGGTCGAATTGTTCTCAGGTATGCTTTTAAATCAACGGGGTAGGACGTCCATGTATCTAACATTCAAGTTAGGAACGCCATCGAGCATGGAGATCTCGAGGTTGTTGCTGTCAACGAGTGAGTGTCCCAAATGTTGACCCATTGGATGAATTACTAAATTGTCCATAGCCCTTTCATTGACTTGGACTACATGGTACGGTACTCCTGTCTGCCCAATAACCTCGTTTAGTACTAACGCTATTGCACAGGTCTACATGTTCAAGTATGACTCCGTAAGTCTTCGATACTTCTAGCGCTCTATATGGCTTATTAACCTGATTCCCGACAGACTCATGGTCGTTTTAAGGGCTCCGTCGAGGTTAAGGACGGTAAGCTTTACATCAACAACAAGGCCATTGCCGTCTTCTAAGCCCTTGTTCTATAGATTTGTCTCTAACATGTTGGGTCTCGGGGGGCTTCCTCTAGAGACTTGGATGTAAGGGGCTTTACGCATTCGCATAACTTATGAAGTGTGGATGACTCTAGGAGGGGTCTGAGAATGTGCTGTGCCAGCCAGGCTGATAATAGTTTAATTGTTAGCTTGGACTTGTACACAGTCTCATCAGTCTTCAGCTTGGGTCATTGATATTCTGTAAGTCAAAACTT-ATCCATTCACTGTAGTAGGTTGCGGAGGACTTGAAAGTTCTCTCTGCAATTGAGACACTTACCAGGCCATCGCAAGTTGGCAGTGTACGCTACTGATTTTATGGTCGTGGGGGACTTGGGAGCTGGTGCTT-GTGTCGCATGAGGTAGAGTTGATATGGACGGATGGAAGAGAAGCATATGTGTATGTCGCGGGGGACTTGGGGTAAGACGCCTTGCGGCAAGTAGAGTCAA-CCAGTAGTGACTTCTTTTAGTCGTGGGGGACTTTGGTAATGGTAGTGAGCCGGAATAAGGGATGGATAAATGTAGTATGG-ATGGTGACAGGGGGAGCAGCAGAGCGTACGCAGTGGGTATGTATATAGTTGAAAA-GGGATGGGCAGTAGAATTTTGAGAAATTAATGACCTAAGGG-TGATTCTAATAGGCTTGTCAAGAAAAAAGTTAAGTTGAATCAAGCTGGGTCAAGCAAAGTCTAGAAAAGATTTATTGGTAAGTATCAGCTGATATCCTGCTCATATCGAAAACGTACTTTCTAATGTACTAACT-CTAATCCAGACTGGCATGGTTTGCGGCAGCTTGGCACGGCTTTCATGGACGGTGTCCCTGGTATAACACAGGTAAGAATCCTTAGGAACCACAG-GAATCGGT-CAACTTATAAACTGCATAGTGTCCTATTCCGCCTGGAAGCTCATTTACCTACCAATTCACCGTAAGCCATCAATCAGGCACGTTTTGGTGGCATTCCCATTATTCCAATTCCATGGCCGACGGCATTTGGGGCCCGTCAGTTTTCCTGACTTTTGATAACAAGTTATCACAGCTGATAGGATACCATAGCTTAATTATCCATTCGCCCAATGAACCCCTCCAAAGGGGACGAGACTATGACGAGGATCGAATCGTTTTTATAACTGACTGGGTGTAAGTATGACCGTTCTTTGGTGAGGCTCAAGCTAAACACGATGTTCCAGAGCTATCACGCAAGTCAGTAGATGAACACATACATCATGCCAGAAACCCACGTTTTCAAGAAGATTTGTGGGCAACTGACCCCCATTAGACATGAAAGTCCCGGTTGCCCAACTCCCACCGCTCAGACCAGCCCAGTAGCTTACGCCGTCAAGCCAACCACCAGTCTCGCTTTCGGACGCTTCCGTGCTCTCATTCATCATGCCCATGATACCACCCAACCCCGTACTGTGCCAATGATAAGTAATGAGCATATCTTTTGCAACATTAATCCACTCACAGCATTGCACGGTAACCACCGCCGGCCAAGGCGACACCGATGTTAGGTGTCCGGGGAGGAGTTTCGAGCCCTCGGGCAGCCATCATCTGCTCGATTACAGGTTGGACAAGTTTCTCCCGAGCCTCAATGTAGGCTCGTTCACCGGAACCTAAACCAGTCTAGCCGGGAATGATCATAAGTAATGTTCCACATTTTGGTGACGAGGATATTGCAACTTACAGTGGCATTTCTAATCCAAGTAACATGACAATGGGCACATACCGAGGTCACCAACGTGCCTCTCGGAGTCGGTGGGAGCACCGTGGTGCTTTTTAAAGGGGTTGTAATGGGGGCCAGCAGAGGTACAGCCGTTGGTGTTGTCTCCAAACTCGTGGACGTGCATGCCTCGCTTGGCGTCAGCGTCCATGTCCTTAATCTGATCAGTGATTATCATGTCAGCGACCGGATGTTACTCCACGATGAATCCAATGACGTACCTCACCAGTGATGCAAACGGGAGCATTTTCCGACTCCTGGGTGAAGCATACAGTGCCGTGGACGTAGGATTCACCCTTGAGGACAACAACAGCCTATAATGGTTATTTCGCATTGTTTGGATGAAACATCGTAGGGGCGATGAGGCGAGCACGTGGATGTGTGATCGGTGGAGTTGTGCCGAGTAAGAAGACCGGCGTGGTTTCATGATTGCGCAATAAGAT-AGGGGAGGAGGATGGGCGGGAGAGCGCGGAGACCCGAGAGGTGGGAGAGACAGAGGAAGGAAGGGGACCTGCGGTGAGCGATTTTTCGGCAACTTTACCTTGAAGTCCGGCCGGTGAGCCATATCGAGCAATTCATAGTCCAATCGAATCTGACATGTGTCCAGTCAATCCCCTTACTTCTTCAATGCCGGTCTCCTTTATTCTTCATCACTTCTCTCAACTACGGCCCAGGCTTACGCCAAGGTACTTTCCTCTTCTAGGATTCCCGACTTTGACGTCCTCTTTGGCCCTGCTTACAAGGGTATCTCCTTGGCTGCTGTCTCCGCTGTAAGCCTTTACCAGCAGACCGGCAAAGATATCGGTTACTGCTACAACAGGAAGGAGAAGAAGGACGTAAGTCTGTCCTGACCAGTGCGACAGCGATTAGCTCATAGCCAGCAGCATGGTGAGGGCGGTACTATGGTCGGTGCACCTCTCAAGGGACGAATCGTCATCATCGATGATGTTCTCACCTCCGGCAAGGCCATTCGTGAAGCTATTGACATTCTCAAGGCCTCTCCTGAAGCGAAGCTCGTTGGAATTGTCCAGCTTGTCGACAGACAAGAGAAAGGCCAGAGCGGTAGCGGCAAGAGTACCGTACAGGAGGTTGAGGAAGAGTTCGGTGTGCCCGTCGAGCCTATCATTGGTTTGGATGATATCGTGAAGTACTTGGAAAGCTC
		</sequence>
		<sequence>
			<taxon idref="CN4915"/>
			CCACGCAAGGCAAGATATCATTCATGAAAACGACCGAGTCAAAGACTTCTCCGTCATTGTCACGAAGCTCGTGGAGGGGCAGCATGGCGGCGTTTCGAACTTCGGCGAGGTATTCGATACGATGGTTGAACAGACCGCGGGTACGCATAGATGTTCGGATGATGATCCTCAGACCGACCGTTCGCGCGAGGGCATCAAAAATCTTCAAGAGTGCCTTTGTCTGGTCGTTGGAACCGTTTTCGTAAATGGAGACAAAGACATTGTGGTAGCCCAAGATGGCAGCTGCTCGGAAGAGTGTCGCAAAGATATCAGGGATAACGTCAAACGAGTTGTACAGGTTGATGGCGAAGAAGTACTTGTGCTGCCTCGCTTGCAGATCCCGCTTGATACTGTCCATCCTGTCGTTTCCAGTGGTCGACGCCATGGTCAGGTGGGAATCACTCTTACCGCCAAACAGTTTGCCCAACCAGCCAGAGTTGGACCAAGGCTTCTTGTACCCGAGCTTCATATACCACCGATGTGACTTCCGAATTTGTGCGCTGTTCTTGAGCTACGGTAGCTAACAACTATGTGATAGGTCGTATTGGTCGAATTGTTCTCAGGTATGCTTTTAAATCAACGGGGTAGGACGTCCATGTATCTAACATTCAAGTTAGGAACGCCATCGAGCATGGAGATCTCGAGGTTGTTGCTGTCAACGAGTGAGTGTCCCAAATGTTGACCCATTGGATGAATTACTAAATTGTCCATAGCCCTTTCATTGACTTGGACTACATGGTACGGTACTCCTGTCTGCCCAATAACCTCGTTTAGTACTAACGCTATTGCACAGGTCTACATGTTCAAGTATGACTCCGTAAGTCTTCGATACTTCTAGCGCTCTATATGGCTTATTAACCTGATTCCCGACAGACTCATGGTCGTTTTAAGGGCTCCGTCGAGGTTAAGGACGGTAAGCTTTACATCAACAACAAGGCCATTGCCGTCTTCTAAGCCCTTGTTCTATAGATTTGTCTCTAACATGTTGGGTCTCGGGGGGCTTCCTCTAGAGACTTGGATGTAAGGGGCTTTACGCATTCGCATAACTTATGAAGTGTGGATGACTCTAGGAGGGGTCTGAGAATGTGCTGTGCCAGCCAGGCTGATAATAGTTTAATTGTTAGCTTGGACTTGTACACAGTCTCATCAGTCTTCAGCTTGGGTCATTGATATTCTGTAAGTCAAAACTT-ATCCATTCACTGTAGTAGGTTGCGGAGGACTTGAAAGTTCTCTCTGCAATTGAGACACTTACCAGGCCATCGCAAGTTGGCAGTGTACGCTACTGATTTTATGGTCGTGGGGGACTTGGGAGCTGGTGCTT-GTGTCGCATGAGGTAGAGTTGATATGGACGGATGGAAGAGAAGCATATGTGTATGTCGCGGGGGACTTGGGGTAAGACGCCTTGCGGCAAGTAGAGTCAA-CCAGTAGTGACTTCTTTTAGTCGTGGGGGACTTTGGTAATGGTAGTGAGCCGGAATAAGGGATGGATAAATGTAGTATGG-ATGGTGACAGGGGGAGCAGCAGAGCGTACGCAGTGGGTATGTATATAGTTGAAAA-GGGATGGGCAGTAGAATTTTGAGAAATTAATGACCTAAGGG-TGATTCTAATAGGCTTGTCAAGAAAAAAGTTAAGTTGAATCAAGCTGGGTCAAGCAAAGTCTAGAAAAGATTTATTGGTAAGTATCAGCTGATATCCTGCTCATATCGAAAACGTACTTTCTAATGTACTAACT-CTAATCCAGACTGGCATGGTTTGCGGCAGCTTGGCACGGCTTTCATGGACGGTGTCCCTGGTATAACACAGGTAAGAATCCTTAGGAACCACAG-GAATCGGT-CAACTTATAAACTGCATAGTGTCCTATTCCGCCTGGAAGCTCATTTACCTACCAATTCACCGTAAGCCATCAATCAGGCACGTTTTGGTGGCATTCCCATTATTCCAATTCCATGGCCGACGGCATTTGGGGCCCGTCAGTTTTCCTGACTTTTGATAACAAGTTATCACAGCTGATAGGATACCATAGCTTAATTATCCATTCGCCCAATGAACCCCTCCAAAGGGGACGAGACTATGACGAGGATCGAATCGTTTTTATAACTGACTGGGTGTAAGTATGACCGTTCTTTGGTGAGGCTCAAGCTAAACACGATGTTCCAGAGCTATCACGCAAGTCAGTAGATGAACACATACATCATGCCAGAAACCCACGTTTTCAAGAAGATTTGTGGGCAACTGACCCCCATTAGACATGAAAGTCCCGGTTGCCCAACTCCCACCGCTCAGACCAGCCCAGTAGCTTACGCCGTCAAGCCAACCACCAGTCTCGCTTTCGGACGCTTCCGTGCTCTCATTCATCATGCCCATGATACCACCCAACCCCGTACTGTGCCAATGATAAGTAATGAGCATATCTTTTGCAACATTAATCCACTCACAGCATTGCACGGTAACCACCGCCGGCCAAGGCGACACCGATGTTAGGTGTCCGGGGAGGAGTTTCGAGCCCTCGGGCAGCCATCATCTGCTCGATTACAGGTTGGACAAGTTTCTCCCGAGCCTCAATGTAGGCTCGTTCACCGGAACCTAAACCAGTCTAGCCGGGAATGATCATAAGTAATGTTCCACATTTTGGTGACGAGGATATTGCAACTTACAGTGGCATTTCTAATCCAAGTAACATGACAATGGGCACATACCGAGGTCACCAACGTGCCTCTCGGAGTCGGTGGGAGCACCGTGGTGCTTTTTAAAGGGGTTGTAATGGGGGCCAGCAGAGGTACAGCCGTTGGTGTTGTCTCCAAACTCGTGGACGTGCATGCCTCGCTTGGCGTCAGCGTCCATGTCCTTAATCTGATCAGTGATTATCATGTCAGCGACCGGATGTTACTCCACGATGAATCCAATGACGTACCTCACCAGTGATGCAAACGGGAGCATTTTCCGACTCCTGGGTGAAGCATACAGTGCCGTGGACGTAGGATTCACCCTTGAGGACAACAACAGCCTATAATGGTTATTTCGCATTGTTTGGATGAAACATCGTAGGGGCGATGAGGCGAGCACGTGGATGTGTGATCGGTGGAGTTGTGCCGAGTAAGAAGACCGGCGTGGTTTCATGATTGCGCAATAAGAT-AGGGGAGGAGGATGGGCGGGAGAGCGCGGAGACCCGAGAGGTGGGAGAGACAGAGGAAGGAAGGGGACCTGCGGTGAGCGATTTTTCGGCAACTTTACCTTGAAGTCCGGCCGGTGAGCCATATCGAGCAATTCATAGTCCAATCGAATCTGACATGTGTCCAGTCAATCCCCTTACTTCTTCAATGCCGGTCTCCTTTATTCTTCATCACTTCTCTCAACTACGGCCCAGGCTTACGCCAAGGTACTTTCCTCTTCTAGGATTCCCGACTTTGACGTCCTCTTTGGCCCTGCTTACAAGGGTATCTCCTTGGCTGCTGTCTCCGCTGTAAGCCTTTACCAGCAGACCGGCAAAGATATCGGTTACTGCTACAACAGGAAGGAGAAGAAGGACGTAAGTCTGTCCTGACCAGTGCGACAGCGATTAGCTCATAGCCAGCAGCATGGTGAGGGCGGTACTATGGTCGGTGCACCTCTCAAGGGACGAATCGTCATCATCGATGATGTTCTCACCTCCGGCAAGGCCATTCGTGAAGCTATTGACATTCTCAAGGCCTCTCCTGAAGCGAAGCTCGTTGGAATTGTCCAGCTTGTCGACAGACAAGAGAAAGGCCAGAGCGGTAGCGGCAAGAGTACCGTACAGGAGGTTGAGGAAGAGTTCGGTGTGCCCGTCGAGCCTATCATTGGTTTGGATGATATCGTGAAGTACTTGGAAAGCTC
		</sequence>
		<sequence>
			<taxon idref="CN4916"/>
			CCACGCAAGGCAAGATATCATTCATGAAAACGACCGAGTCAAAGACTTCTCCGTCATTGTCACGAAGCTCGTGGAGGGGCAGCATGGCGGCGTTTCGAACTTCGGCGAGGTATTCGATACGATGGTTGAACAGACCGCGGGTACGCATAGATGTTCGGATGATGATCCTCAGACCGACCGTTCGCGCGAGGGCATCAAAAATCTTCAAGAGTGCCTTTGTCTGGTCGTTGGAACCGTTTTCGTAAATGGAGACAAAGACATTGTGGTAGCCCAAGATGGCAGCTGCTCGGAAGAGTGTCGCAAAGATATCAGGGATAACGTCAAACGAGTTGTACAGGTTGATGGCGAAGAAGTACTTGTGCTGCCTCGCTTGCAGATCCCGCTTGATACTGTCCATCCTGTCGTTTCCAGTGGTCGACGCCATGGTCAGGTGGGAATCACTCTTACCGCCAAACAGTTTGCCCAACCAGCCAGAGTTGGACCAAGGCTTCTTGTACCCGAGCTTCATATACCACCGATGTGACTTCCGAATTTGTGCGCTGTTCTTGAGCTACGGTAGCTAACAACTATGTGATAGGTCGTATTGGTCGAATTGTTCTCAGGTATGCTTTTAAATCAACGGGGTAGGACGTCCATGTATCTAACATTCAAGTTAGGAACGCCATCGAGCATGGAGATCTCGAGGTTGTTGCTGTCAACGAGTGAGTGTCCCAAATGTTGACCCATTGGATGAATTACTAAATTGTCCATAGCCCTTTCATTGACTTGGACTACATGGTACGGTACTCCTGTCTGCCCAATAACCTCGTTTAGTACTAACGCTATTGCACAGGTCTACATGTTCAAGTATGACTCCGTAAGTCTACGATACTTCTAGCGCTCTATATGGCTTATTAACCTGATTCCCGACAGACTCATGGTCGTTTTAAGGGCTCCGTCGAGGTTAAGGACGGTAAGCTTTACATCAACAACAAGGCCATTGCCGTCTTCTAAGCCCTTGTTCTATAGATTTGTCTCTAACATGTTGGGTCTCGGGGGGCTTCCTCTAGAGACTTGGATGTAAGGGGCTTTACGCATTCGCATAACTTATGAAGTGTGGATGACTCTAGGAGGGGTCTGAGAATGTGCTGTGCCAGCCAGGCTGATAATAGTTTAATTGTTAGCTTGGACTTGTACACAGTCTCATCAGTCTTCAGCTTGGGTCATTGATATTCTGTAAGTCAAAACTT-ATCCATTCACTGTAGTAGGTTGCGGAGGACTTGAAAGTTCTCTCTGCAATTGAGACACTTACCAGGCCATCGCAAGTTGGCAGTGTACGCTACTGATTTTATGGTCGTGGGGGACTTGGGAGCTGGTGCTT-GTGTCGCATGAGGTAGAGTTGATATGGACGGATGGAAGAGAAGCATATGTGTATGTCGCGGGGGACTTGGGGTAAGACGCCTTGCGGCAAGTAGAGTCAA-CCAGTAGTGACTTCTTTTAGTCGTGGGGGACTTTGGTAATGGTAGTGAGCCGGAATAAGGGATGGATAAATGTAGTATGG-ATGGTGACAGGGGGAGCAGCAGAGCGTACGCAGTGGGTATGTATATAGTTGAAAA-GGGATGGGCAGTAGAATTTTGAGAAATTAATGACCTAAGGG-TGATTCTAATAGGCTTGTCAAGAAAAAAGTTAAGTTGAATCAAGCTGGGTCAAGCAAAGTCTAGAAAAGATTTATTGGTAAGTATCAGCTGATATCCTGCTCATATCGAAAACGTACTTTTTAATGTACTAACT-CTAATCCAGACTGGCATGGTTTGCGGCAGCTTGGCACGGCTTTCATGGACGGTGTCCCTGGTATAACACAGGTAAGAATCCTTAGGAACCACAG-GAATCGGT-CAACTTATAAACTGCATAGTGTCCTATTCCGCCTGGAAGCTCATTTACCTACCAATTCACCGTAAGCCATCAATCAGGCACGTTTTGGTGGCATTCCCATTATTCCAATTCCATGGCCGACGGCATTTGGGGCCCGTCAGTTTTCCTGACTTTTGATAACAAGTTATCACAGCTGATAGGATACCATAGCCTAATTATCCATTCGCCCAATGAACCCCTCCAAAGGGGACGAGACTATGACGAGGATCGAATCGTTTTTATAACTGACTGGGTGTAAGTATGACCGTTCTTTGGTGAGGCTCAAGCTAAACACGATGTTCCAGAGCTATCACGCAAGTCAGTAGATGAACACATACATCATGCCAGAAACCCACGTTTTCAAGAAGATTTGTGGGCAACTGACCCCCATTAGACATGAAAGTCCCGGTTGCCCAACTCCCACCGCTCAGACCAGCCCAGTAGCTTACGCCGTCAAGCCAACCACCAGTCTCGCTTTCGGACGCTTCCGTGCTCTCATTCATCATGCCCATGATACCACCCAACCCCGTACTGTGCCAATGATAAGTAATGAGCATATCTTTTGCAACATTAATCCACTCACAGCATTGCACGGTAACCACCGCCGGCCAAGGCGACACCGATGTTAGGTGTCCGGGGAGGAGTTTCGAGCCCTCGGGCAGCCATCATCTGCTCGATTACAGGTTGGACAAGTTTCTCCCGAGCCTCAATGTAGGCTCGTTCACCGGAACCTAAACCAGTCTAGCCGGGAATGATCATAAGTAATGTTCCACATTTTGGTGACGAGGATATTGCAACTTACAGTGGCATTTCTAATCCAAGTAACATGACAATGGGCACATACCGAGGTCACCAACGTGCCTCTCGGAGTCGGTGGGAGCACCGTGGTGCTTTTTAAAGGGGTTGTAATGGGGGCCAGCAGAGGTACAGCCGTTGGTGTTGTCTCCAAACTCGTGGACGTGCATGCCTCGCTTGGCGTCAGCGTCCATGTCCTTAATCTGATCAGTGATTATCATGTCAGCGACCGGATGTTACTCCACGATGAATCCAATGACGTACCTCACCAGTGATGCAAACGGGAGCATTTTCCGACTCCTGGGTGAAGCATACAGTGCCGTGGACGTAGGATTCACCCTTGAGGACAACAACAGCCTATAATGGTTATTTCGCATTGTTTGGATGAAACATCGTAGGGGCGATGAGGCGAGCACGTGGATGTGTGATCGGTGGAGTTGTGCCGAGTAAGAAGACCGGCGTGGTTTCATGATTGCGCAATAAGAT-AGGGGAGGAGGATGGGCGGGAGAGCGCGGAGACCCGAGAGGTGGGAGAGACAGAGGAAGGAAGGGGACCTGCGGTGAGCGATTTTTCGGCAACTTTACCTTGAAGTCCGGCCGGTGAGCCATATCGAGCAATTCATAGTCCAATCGAATCTGACATGTGTCCAGTCAATCCCCTTACTTCTTCAATGCCGGTCTCCTTTATTCTTCATCACTTCTCTCAACTACGGCCCAGGCTTACGCCAAGGTACTTTCCTCTTCTAGGATTCCCGACTTTGACGTCCTCTTTGGCCCTGCTTACAAGGGTATCTCCTTGGCTGCTGTCTCCGCTGTAAGCCTTTACCAGCAGACCGGCAAAGATATCGGTTACTGCTACAACAGGAAGGAGAAGAAGGACGTAAGTCTGTCCTGACCAGTGCGACAGCGATTAGCTCATAGCCAGCAGCATGGTGAGGGCGGTACTATGGTCGGTGCACCTCTCAAGGGACGAATCGTCATCATCGATGATGTTCTCACCTCTGGCAAGGCCATTCGTGAAGCTATTGACATTCTCAAGGCCTCTCCTGAAGCGAAGCTCGTTGGAATTGTCCAGCTTGTCGACAGACAAGAGAAAGGCCAGAGCGGTAGCGGCAAGAGTACCGTACAGGAGGTTGAGGAAGAGTTCGGTGTGCCCGTCGAGCCTATCATTGGTTTGGATGATATCGTGAAGTACTTGGAAAGCTC
		</sequence>
		<sequence>
			<taxon idref="CN4917"/>
			CCACGCAAGGCAAGATATCATTCATGAAAACGACCGAGTCAAAGACTTCTCCGTCATTGTCACGAAGCTCGTGGAGGGGCAGCATGGCGGCGTTTCGAACTTCGGCGAGGTATTCGATACGATGGTTGAACAGACCGCGGGTACGCATAGATGTTCGGATGATGATCCTCAGACCGACCGTTCGCGCGAGGGCATCAAAAATCTTCAAGAGTGCCTTTGTCTGGTCGTTGGAACCGTTTTCGTAAATGGAGACAAAGACATTGTGGTAGCCCAAGATGGCAGCTGCTCGGAAGAGTGTCGCAAAGATATCAGGGATAACGTCAAACGAGTTGTACAGGTTGATGGCGAAGAAGTACTTGTGCTGCCTCGCTTGCAGATCCCGCTTGATACTGTCCATCCTGTCGTTTCCAGTGGTCGACGCCATGGTCAGGTGGGAATCACTCTTACCGCCAAACAGTTTGCCCAACCAGCCAGAGTTGGACCAAGGCTTCTTGTACCCGAGCTTCATATACCACCGATGTGACTTCCGAATTTGTGCGCTGTTCTTGAGCTACGGTAGCTAACAACTATGTGATAGGTCGTATTGGTCGAATTGTTCTCAGGTATGCTTTTAAATCAACGGGGTAGGACGTCCATGTATCTAACATTCAAGTTAGGAACGCCATCGAGCATGGAGATCTCGAGGTTGTTGCTGTCAACGAGTGAGTGTCCCAAATGTTGACCCATTGGATGAATTACTAAATTGTCCATAGCCCTTTCATTGACTTGGACTACATGGTACGGTACTCCTGTCTGCCCAATAACCTCGTTTAGTACTAACGCTATTGCACAGGTCTACATGTTCAAGTATGACTCCGTAAGTCTTCGATACTTCTAGCGCTCTATATGGCTTATTAACCTGATTCCCGACAGACTCATGGTCGTTTTAAGGGCTCCGTCGAGGTTAAGGACGGTAAGCTTTACATCAACAACAAGGCCATTGCCGTCTTCTAAGCCCTTGTTCTATAGATTTGTCTCTAACATGTTGGGTCTCGGGGGGCTTCCTCTAGAGACTTGGATGTAAGGGGCTTTACGCATTCGCATAACTTATGAAGTGTGGATGACTCTAGGAGGGGTCTGAGAATGTGCTGTGCCAGCCAGGCTGATAATAGTTTAATTGTTAGCTTGGACTTGTACACAGTCTCATCAGTCTTCAGCTTGGGTCATTGATATTCTGTAAGTCAAAACTT-ATCCATTCACTGTAGTAGGTTGCGGAGGACTTGAAAGTTCTCTCTGCAATTGAGACACTTACCAGGCCATCGCAAGTTGGCAGTGTACGCTACTGATTTTATGGTCGTGGGGGACTTGGGAGCTGGTGCTT-GTGTCGCATGAGGTAGAGTTGATATGGACGGATGGAAGAGAAGCATATGTGTATGTCGCGGGGGACTTGGGGTAAGACGCCTTGCGGCAAGTAGAGTCAA-CCAGTAGTGACTTCTTTTAGTCGTGGGGGACTTTGGTAATGGTAGTGAGCCGGAATAAGGGATGGATAAATGTAGTATGG-ATGGTGACAGGGGGAGCAGCAGAGCGTACGCAGTGGGTATGTATATAGTTGAAAA-GGGATGGGCAGTAGAATTTTGAGAAATTAATGACCTAAGGG-TGATTCTAATAGGCTTGTCAAGAAAAAAGTTAAGTTGAATCAAGCTGGGTCAAGCAAAGTCTAGAAAAGATTTATTGGTAAGTATCAGCTGATATCCTGCTCATATCGAAAACGTACTTTTTAATGTACTAACT-CTAATCCAGACTGGCATGGTTTGCGGCAGCTTGGCACGGCTTTCATGGACGGTGTCCCTGGTATAACACAGGTAAGAATCCTTAGGAACCACAG-GAATCGGT-CAACTTATAAACTGCATAGTGTCCTATTCCGCCTGGAAGCTCATTTACCTACCAATTCACCGTAAGCCATCAATCAGGCACGTTTTGGTGGCATTCCCATTATTCCAATTCCATGGCCGACGGCATTTGGGGCCCGTCAGTTTTCCTGACTTTTGATAACAAGTTATCACAGCTGATAGGATACCATAGCTTAATTATCCATTCGCCCAATGAACCCCTCCAAAGGGGACGAGACTATGACGAGGATCGAATCGTTTTTATAACTGACTGGGTGTAAGTATGACCGTTCTTTGGTGAGGCTCAAGCTAAACACGATGTTCCAGAGCTATCACGCAAGTCAGTAGATGAACACATACATCATGCCAGAAACCCACGTTTTCAAGAAGATTTGTGGGCAACTGACCCCCATTAGACATGAAAGTCCCGGTTGCCCAACTCCCACCGCTCAGACCAGCCCAGTAGCTTACGCCGTCAAGCCAACCACCAGTCTCGCTTTCGGACGCTTCCGTGCTCTCATTCATCATGCCCATGATACCACCCAACCCCGTACTGTGCCAATGATAAGTAATGAGCATATCTTTTGCAACATTAATCCACTCACAGCATTGCACGGTAACCACCGCCGGCCAAGGCGACACCGATGTTAGGTGTCCGGGGAGGAGTTTCGAGCCCTCGGGCAGCCATCATCTGCTCGATTACAGGTTGGACAAGTTTCTCCCGAGCCTCAATGTAGGCTCGTTCACCGGAACCTAAACCAGTCTAGCCGGGAATGATCATAAGTAATGTTCCACATTTTGGTGACGAGGATATTGCAACTTACAGTGGCATTTCTAATCCAAGTAACATGACAATGGGCACATACCGAGGTCACCAACGTGCCTCTCGGAGTCGGTGGGAGCACCGTGGTGCTTTTTAAAGGGGTTGTAATGGGGGCCAGCAGAGGTACAGCCGTTGGTGTTGTCTCCAAACTCGTGGACGTGCATGCCTCGCTTGGCGTCAGCGTCCATGTCCTTAATCTGATCAGTGATTATCATGTCAGCGACCGGATGTTACTCCACGATGAATCCAATGACGTACCTCACCAGTGATGCAAACGGGAGCATTTTCCGACTCCTGGGTGAAGCATACAGTGCCGTGGACGTAGGATTCACCCTTGAGGACAACAACAGCCTATAATGGTTATTTCGCATTGTTTGGATGAAACATCGTAGGGGCGATGAGGCGAGCACGTGGATGTGTGATCGGTGGAGTTGTGCCGAGTAAGAAGACCGGCGTGGTTTCATGATTGCGCAATAAGAT-AGGGGAGGAGGATGGGCGGGAGAGCGCGGAGACCCGAGAGGTGGGAGAGACAGAGGAAGGAAGGGGACCTGCGGTGAGCGATTTTTCGGCAACTTTACCTTGAAGTCCGGCCGGTGAGCCATATCGAGCAATTCATAGTCCAATCGAATCTGACATGTGTCCAGTCAATCCCCTTACTTCTTCAATGCCGGTCTCCTTTATTCTTCATCACTTCTCTCAACTACGGCCCAGGCTTACGCCAAGGTACTTTCCTCTTCTAGGATTCCCGACTTTGACGTCCTCTTTGGCCCTGCTTACAAGGGTATCTCCTTGGCTGCTGTCTCCGCTGTAAGCCTTTACCAGCAGACCGGCAAAGATATCGGTTACTGCTACAACAGGAAGGAGAAGAAGGACGTAAGTCTGTCCTGACCAGTGCGACAGCGATTAGCTCATAGCCAGCAGCATGGTGAGGGCGGTACTATGGTCGGTGCACCTCTCAAGGGACGAATCGTCATCATCGATGATGTTCTCACCTCCGGCAAGGCCATTCGTGAAGCTATTGACATTCTCAAGGCCTCTCCTGAAGCGAAGCTCGTTGGAATTGTCCAGCTTGTCGACAGACAAGAGAAAGGCCAGAGCGGTAGCGGCAAGAGTACCGTACAGGAGGTTGAGGAAGAGTTCGGTGTGCCCGTCGAGCCTATCATTGGTTTGGATGATATCGTGAAGTACTTGGAAAGCTC
		</sequence>
		<sequence>
			<taxon idref="CN4918"/>
			CCACGCAAGGCAAGATATCATTCATGAAAACGACCGAGTCAAAGACTTCTCCGTCATTGTCACGAAGCTCGTGGAGGGGCAGCATGGCGGCGTTTCGAACTTCGGCGAGGTATTCGATACGATGGTTGAACAGACCGCGGGTACGCATAGATGTTCGGATGATGATCCTCAGACCGACCGTTCGCGCGAGGGCATCAAAAATCTTCAAGAGTGCCTTTGTCTGGTCGTTGGAACCGTTTTCGTAAATGGAGACAAAGACATTGTGGTAGCCCAAGATGGCAGCTGCTCGGAAGAGTGTCGCAAAGATATCAGGGATAACGTCAAACGAGTTGTACAGGTTGATGGCGAAGAAGTACTTGTGCTGCCTCGCTTGCAGATCCCGCTTGATACTGTCCATCCTGTCGTTTCCAGTGGTCGACGCCATGGTCAGGTGGGAATCACTCTTACCGCCAAACAGTTTGCCCAACCAGCCAGAGTTGGACCAAGGCTTCTTGTACCCGAGCTTCATATACCACCGATGTGACTTCCGAATTTGTGCGCTGTTCTTGAGCTACGGTAGCTAACAACTATGTGATAGGTCGTATTGGTCGAATTGTTCTCAGGTATGCTTTTAAATCAACGGGGTAGGACGTCCATGTATCTAACATTCAAGTTAGGAACGCCATCGAGCATGGAGATCTCGAGGTTGTTGCTGTCAACGAGTGAGTGTCCCAAATGTTGACCCATTGGATGAATTACTAAATTGTCCATAGCCCTTTCATTGACTTGGACTACATGGTACGGTACTCCTGTCTGCCCAATAACCTCGTTTAGTACTAACGCTATTGCACAGGTCTACATGTTCAAGTATGACTCCGTAAGTCTTCGATACTTCTAGCGCTCTATATGGCTTATTAACCTGATTCCCGACAGACTCATGGTCGTTTTAAGGGCTCCGTCGAGGTTAAGGACGGTAAGCTTTACATCAACAACAAGGCCATTGCCGTCTTCTAAGCCCTTGTTCTATAGATTTGTCTCTAACATGTTGGGTCTCGGGGGGCTTCCTCTAGAGACTTGGATGTAAGGGGCTTTACGCATTCGCATAACTTATGAAGTGTGGATGACTCTAGGAGGGGTCTGAGAATGTGCTGTGCCAGCCAGGCTGATAATAGTTTAATTGTTAGCTTGGACTTGTACACAGTCTCATCAGTCTTCAGCTTGGGTCATTGATATTCTGTAAGTCAAAACTT-ATCCATTCACTGTAGTAGGTTGCGGAGGACTTGAAAGTTCTCTCTGCAATTGAGACACTTACCAGGCCATCGCAAGTTGGCAGTGTACGCTACTGATTTTATGGTCGTGGGGGACTTGGGAGCTGGTGCTT-GTGTCGCATGAGGTAGAGTTGATATGGACGGATGGAAGAGAAGCATATGTGTATGTCGCGGGGGACTTGGGGTAAGACGCCTTGCGGCAAGTAGAGTCAA-CCAGTAGTGACTTCTTTTAGTCGTGGGGGACTTTGGTAATGGTAGTGAGCCGGAATAAGGGATGGATAAATGTAGTATGG-ATGGTGACAGGGGGAGCAGCAGAGCGTACGCAGTGGGTATGTATATAGTTGAAAA-GGGATGGGCAGTAGAATTTTGAGAAATTAATGACCTAAGGG-TGATTCTAATAGGCTTGTCAAGAAAAAAGTTAAGTTGAATCAAGCTGGGTCAAGCAAAGTCTAGAAAAGATTTATTGGTAAGTATCAGCTGATATCCTGCTCATATCGAAAACGTACTTTTTAATGTACTAACT-CTAATCCAGACTGGCATGGTTTGCGGCAGCTTGGCACGGCTTTCATGGACGGTGTCCCTGGTATAACACAGGTAAGAATCCTTAGGAACCACAG-GAATCGGT-CAACTTATAAACTGCATAGTGTCCTATTCCGCCTGGAAGCTCATTTACCTACCAATTCACCGTAAGCCATCAATCAGGCACGTTTTGGTGGCATTCCCATTATTCCAATTCCATGGCCGACGGCATTTGGGGCCCGTCAGTTTTCCTGACTTTTGATAACAAGTTATCACAGCTGATAGGATACCATAGCTTAATTATCCATTCGCCCAATGAACCCCTCCAAAGGGGACGAGACTATGACGAGGATCGAATCGTTTTTATAACTGACTGGGTGTAAGTATGACCGTTCTTTGGTGAGGCTCAAGCTAAACACGATGTTCCAGAGCTATCACGCAAGTCAGTAGATGAACACATACATCATGCCAGAAACCCACGTTTTCAAGAAGATTTGTGGGCAACTGACCCCCATTAGACATGAAAGTCCCGGTTGCCCAACTCCCACCGCTCAGACCAGCCCAGTAGCTTACGCCGTCAAGCCAACCACCAGTCTCGCTTTCGGACGCTTCCGTGCTCTCATTCATCATGCCCATGATACCACCCAACCCCGTACTGTGCCAATGATAAGTAATGAGCATATCTTTTGCAACATTAATCCACTCACAGCATTGCACGGTAACCACCGCCGGCCAAGGCGACACCGATGTTAGGTGTCCGGGGAGGAGTTTCGAGCCCTCGGGCAGCCATCATCTGCTCGATTACAGGTTGGACAAGTTTCTCCCGAGCCTCAATGTAGGCTCGTTCACCGGAACCTAAACCAGTCTAGCCGGGAATGATCATAAGTAATGTTCCACATTTTGGTGACGAGGATATTGCAACTTACAGTGGCATTTCTAATCCAAGTAACATGACAATGGGCACATACCGAGGTCACCAACGTGCCTCTCGGAGTCGGTGGGAGCACCGTGGTGCTTTTTAAAGGGGTTGTAATGGGGGCCAGCAGAGGTACAGCCGTTGGTGTTGTCTCCAAACTCGTGGACGTGCATGCCTCGCTTGGCGTCAGCGTCCATGTCCTTAATCTGATCAGTGATTATCATGTCAGCGACCGGATGTTACTCCACGATGAATCCAATGACGTACCTCACCAGTGATGCAAACGGGAGCATTTTCCGACTCCTGGGTGAAGCATACAGTGCCGTGGACGTAGGATTCACCCTTGAGGACAACAACAGCCTATAATGGTTATTTCGCATTGTTTGGATGAAACATCGTAGGGGCGATGAGGCGAGCACGTGGATGTGTGATCGGTGGAGTTGTGCCGAGTAAGAAGACCGGCGTGGTTTCATGATTGCGCAATAAGAT-AGGGGAGGAGGATGGGCGGGAGAGCGCGGAGACCCGAGAGGTGGGAGAGACAGAGGAAGGAAGGGGACCTGCGGTGAGCGATTTTTCGGCAACTTTACCTTGAAGTCCGGCCGGTGAGCCATATCGAGCAATTCATAGTCCAATCGAATCTGACATGTGTCCAGTCAATCCCCTTACTTCTTCAATGCCGGTCTCCTTTATTCTTCATCACTTCTCTCAACTACGGCCCAGGCTTACGCCAAGGTACTTTCCTCTTCTAGGATTCCCGACTTTGACGTCCTCTTTGGCCCTGCTTACAAGGGTATCTCCTTGGCTGCTGTCTCCGCTGTAAGCCTTTACCAGCAGACCGGCAAAGATATCGGTTACTGCTACAACAGGAAGGAGAAGAAGGACGTAAGTCTGTCCTGACCAGTGCGACAGCGATTAGCTCATAGCCAGCAGCATGGTGAGGGCGGTACTATGGTCGGTGCACCTCTCAAGGGACGAATCGTCATCATCGATGATGTTCTCACCTCCGGCAAGGCCATTCGTGAAGCTATTGACATTCTCAAGGCCTCTCCTGAAGCGAAGCTCGTTGGAATTGTCCAGCTTGTCGACAGACAAGAGAAAGGCCAGAGCGGTAGCGGCAAGAGTACCGTACAGGAGGTTGAGGAAGAGTTCGGTGTGCCCGTCGAGCCTATCATTGGTTTGGATGATATCGTGAAGTACTTGGAAAGCTC
		</sequence>
		<sequence>
			<taxon idref="CN4919"/>
			CCACGCAAGGCAAGATATCATTCATGAAAACGACCGAGTCAAAGACTTCTCCGTCATTGTCACGAAGCTCGTGGAGGGGCAGCATGGCGGCGTTTCGAACTTCGGCGAGGTATTCGATACGATGGTTGAACAGACCGCGGGTACGCATAGATGTTCGGATGATGATCCTCAGACCGACCGTTCGCGCGAGGGCATCAAAAATCTTCAAGAGTGCCTTTGTCTGGTCGTTGGAACCGTTTTCGTAAATGGAGACAAAGACATTGTGGTAGCCCAAGATGGCAGCTGCTCGGAAGAGTGTCGCAAAGATATCAGGGATAACGTCAAACGAGTTGTACAGGTTGATGGCGAAGAAGTACTTGTGCTGCCTCGCTTGCAGATCCCGCTTGATACTGTCCATCCTGTCGTTTCCAGTGGTCGACGCCATGGTCAGGTGGGAATCACTCTTACCGCCAAACAGTTTGCCCAACCAGCCAGAGTTGGACCAAGGCTTCTTGTACCCGAGCTTCATATACCACCGATGTGACTTCCGAATTTGTGCGCTGTTCTTGAGCTACGGTAGCTAACAACTATGTGATAGGTCGTATTGGTCGAATTGTTCTCAGGTATGCTTTTAAATCAACGGGGTAGGACGTCCATGTATCTAACATTCAAGTTAGGAACGCCATCGAGCATGGAGATCTCGAGGTTGTTGCTGTCAACGAGTGAGTGTCCCAAATGTTGACCCATTGGATGAATTACTAAATTGTCCATAGCCCTTTCATTGACTTGGACTACATGGTACGGTACTCCTGTCTGCCCAATAACCTCGTTTAGTACTAACGCTATTGCACAGGTCTACATGTTCAAGTATGACTCCGTAAGTCTTCGATACTTCTAGCGCTCTATATGGCTTATTAACCTGATTCCCGACAGACTCATGGTCGTTTTAAGGGCTCCGTCGAGGTTAAGGACGGTAAGCTTTACATCAACAACAAGGCCATTGCCGTCTTCTAAGCCCTTGTTCTATAGATTTGTCTCTAACATGTTGGGTCTCGGGGGGCTTCCTCTAGAGACTTGGATGTAAGGGGCTTTACGCATTCGCATAACTTATGAAGTGTGGATGACTCTAGGAGGGGTCTGAGAATGTGCTGTGCCAGCCAGGCTGATAATAGTTTAATTGTTAGCTTGGACTTGTACACAGTCTCATCAGTCTTCAGCTTGGGTCATTGATATTCTGTAAGTCAAAACTT-ATCCATTCACTGTAGTAGGTTGCGGAGGACTTGAAAGTTCTCTCTGCAATTGAGACACTTACCAGGCCATCGCAAGTTGGCAGTGTACGCTACTGATTTTATGGTCGTGGGGGACTTGGGAGCTGGTGCTT-GTGTCGCATGAGGTAGAGTTGATATGGACGGATGGAAGAGAAGCATATGTGTATGTCGCGGGGGACTTGGGGTAAGACGCCTTGCGGCAAGTAGAGTCAA-CCAGTAGTGACTTCTTTTAGTCGTGGGGGACTTTGGTAATGGTAGTGAGCCGGAATAAGGGATGGATAAATGTAGTATGG-ATGGTGACAGGGGGAGCAGCAGAGCGTACGCAGTGGGTATGTATATAGTTGAAAA-GGGATGGGCAGTAGAATTTTGAGAAATTAATGACCTAAGGG-TGATTCTAATAGGCTTGTCAAGAAAAAAGTTAAGTTGAATCAAGCTGGGTCAAGCAAAGTCTAGAAAAGATTTATTGGTAAGTATCAGCTGATATCCTGCTCATATCGAAAACGTACTTTTTAATGTACTAACT-CTAATCCAGACTGGCATGGTTTGCGGCAGCTTGGCACGGCTTTCATGGACGGTGTCCCTGGTATAACACAGGTAAGAATCCTTAGGAACCACAG-GAATCGGT-CAACTTATAAACTGCATAGTGTCCTATTCCGCCTGGAAGCTCATTTACCTACCAATTCACCGTAAGCCATCAATCAGGCACGTTTTGGTGGCATTCCCATTATTCCAATTCCATGGCCGACGGCATTTGGGGCCCGTCAGTTTTCCTGACTTTTGATAACAAGTTATCACAGCTGATAGGATACCATAGCTTAATTATCCATTCGCCCAATGAACCCCTCCAAAGGGGACGAGACTATGACGAGGATCGAATCGTTTTTATAACTGACTGGGTGTAAGTATGACCGTTCTTTGGTGAGGCTCAAGCTAAACACGATGTTCCAGAGCTATCACGCAAGTCAGTAGATGAACACATACATCATGCCAGAAACCCACGTTTTCAAGAAGATTTGTGGGCAACTGACCCCCATTAGACATGAAAGTCCCGGTTGCCCAACTCCCACCGCTCAGACCAGCCCAGTAGCTTACGCCGTCAAGCCAACCACCAGTCTCGCTTTCGGACGCTTCCGTGCTCTCATTCATCATGCCCATGATACCACCCAACCCCGTACTGTGCCAATGATAAGTAATGAGCATATCTTTTGCAACATTAATCCACTCACAGCATTGCACGGTAACCACCGCCGGCCAAGGCGACACCGATGTTAGGTGTCCGGGGAGGAGTTTCGAGCCCTCGGGCAGCCATCATCTGCTCGATTACAGGTTGGACAAGTTTCTCCCGAGCCTCAATGTAGGCTCGTTCACCGGAACCTAAACCAGTCTAGCCGGGAATGATCATAAGTAATGTTCCACATTTTGGTGACGAGGATATTGCAACTTACAGTGGCATTTCTAATCCAAGTAACATGACAATGGGCACATACCGAGGTCACCAACGTGCCTCTCGGAGTCGGTGGGAGCACCGTGGTGCTTTTTAAAGGGGTTGTAATGGGGGCCAGCAGAGGTACAGCCGTTGGTGTTGTCTCCAAACTCGTGGACGTGCATGCCTCGCTTGGCGTCAGCGTCCATGTCCTTAATCTGATCAGTGATTATCATGTCAGCGACCGGATGTTACTCCACGATGAATCCAATGACGTACCTCACCAGTGATGCAAACGGGAGCATTTTCCGACTCCTGGGTGAAGCATACAGTGCCGTGGACGTAGGATTCACCCTTGAGGACAACAACAGCCTATAATGGTTATTTCGCATTGTTTGGATGAAACATCGTAGGGGCGATGAGGCGAGCACGTGGATGTGTGATCGGTGGAGTTGTGCCGAGTAAGAAGACCGGCGTGGTTTCATGATTGCGCAATAAGAT-AGGGGAGGAGGATGGGCGGGAGAGCGCGGAGACCCGAGAGGTGGGAGAGACAGAGGAAGGAAGGGGACCTGCGGTGAGCGATTTTTCGGCAACTTTACCTTGAAGTCCGGCCGGTGAGCCATATCGAGCAATTCATAGTCCAATCGAATCTGACATGTGTCCAGTCAATCCCCTTACTTCTTCAATGCCGGTCTCCTTTATTCTTCATCACTTCTCTCAACTACGGCCCAGGCTTACGCCAAGGTACTTTCCTCTTCTAGGATTCCCGACTTTGACGTCCTCTTTGGCCCTGCTTACAAGGGTATCTCCTTGGCTGCTGTCTCCGCTGTAAGCCTTTACCAGCAGACCGGCAAAGATATCGGTTACTGCTACAACAGGAAGGAGAAGAAGGACGTAAGTCTGTCCTGACCAGTGCGACAGCGATTAGCTCATAGCCAGCAGCATGGTGAGGGCGGTACTATGGTCGGTGCACCTCTCAAGGGACGAATCGTCATCATCGATGATGTTCTCACCTCCGGCAAGGCCATTCGTGAAGCTATTGACATTCTCAAGGCCTCTCCTGAAGCGAAGCTCGTTGGAATTGTCCAGCTTGTCGACAGACAAGAGAAAGGCCAGAGCGGTAGCGGCAAGAGTACCGTACAGGAGGTTGAGGAAGAGTTCGGTGTGCCCGTCGAGCCTATCATTGGTTTGGATGATATCGTGAAGTACTTGGAAAGCTC
		</sequence>
		<sequence>
			<taxon idref="CN4920"/>
			CCACGCAAGGCAAGATATCATTCATGAAAACGACCGAGTCAAAGACTTCTCCGTCATTGTCACGAAGCTCGTGGAGGGGCAGCATGGCGGCGTTTCGAACTTCGGCGAGGTATTCGATACGATGGTTGAACAGACCGCGGGTACGCATAGATGTTCGGATGATGATCCTCAGACCGACCGTTCGCGCGAGGGCATCAAAAATCTTCAAGAGTGCCTTTGTCTGGTCGTTGGAACCGTTTTCGTAAATGGAGACAAAGACATTGTGGTAGCCCAAGATGGCAGCTGCTCGGAAGAGTGTCGCAAAGATATCAGGGATAACGTCAAACGAGTTGTACAGGTTGATGGCGAAGAAGTACTTGTGCTGCCTCGCTTGCAGATCCCGCTTGATACTGTCCATCCTGTCGTTTCCAGTGGTCGACGCCATGGTCAGGTGGGAATCACTCTTACCGCCAAACAGTTTGCCCAACCAGCCAGAGTTGGACCAAGGCTTCTTGTACCCGAGCTTCATATACCACCGATGTGACTTCCGAATTTGTGCGCTGTTCTTGAGCTACGGTAGCTAACAACTATGTGATAGGTCGTATTGGTCGAATTGTTCTCAGGTATGCTTTTAAATCAACGGGGTAGGACGTCCATGTATCTAACATTCAAGTTAGGAACGCCATCGAGCATGGAGATCTCGAGGTTGTTGCTGTCAACGAGTGAGTGTCCCAAATGTTGACCCATTGGATGAATTACTAAATTGTCCATAGCCCTTTCATTGACTTGGACTACATGGTACGGTACTCCTGTCTGCCCAATAACCTCGTTTAGTACTAACGCTATTGCACAGGTCTACATGTTCAAGTATGACTCCGTAAGTCTACGATACTTCTAGCGCTCTATATGGCTTATTAACCTGATTCCCGACAGACTCATGGTCGTTTTAAGGGCTCCGTCGAGGTTAAGGACGGTAAGCTTTACATCAACAACAAGGCCATTGCCGTCTTCTAAGCCCTTGTTCTATAGATTTGTCTCTAACATGTTGGGTCTCGGGGGGCTTCCTCTAGAGACTTGGATGTAAGGGGCTTTACGCATTCGCATAACTTATGAAGTGTGGATGACTCTAGGAGGGGTCTGAGAATGTGCTGTGCCAGCCAGGCTGATAATAGTTTAATTGTTAGCTTGGACTTGTACACAGTCTCATCAGTCTTCAGCTTGGGTCATTGATATTCTGTAAGTCAAAACTT-ATCCATTCACTGTAGTAGGTTGCGGAGGACTTGAAAGTTCTCTCTGCAATTGAGACACTTACCAGGCCATCGCAAGTTGGCAGTGTACGCTACTGATTTTATGGTCGTGGGGGACTTGGGAGCTGGTGCTT-GTGTCGCATGAGGTAGAGTTGATATGGACGGATGGAAGAGAAGCATATGTGTATGTCGCGGGGGACTTGGGGTAAGACGCCTTGCGGCAAGTAGAGTCAA-CCAGTAGTGACTTCTTTTAGTCGTGGGGGACTTTGGTAATGGTAGTGAGCCGGAATAAGGGATGGATAAATGTAGTATGG-ATGGTGACAGGGGGAGCAGCAGAGCGTACGCAGTGGGTATGTATATAGTTGAAAA-GGGATGGGCAGTAGAATTTTGAGAAATTAATGACCTAAGGG-TGATTCTAATAGGCTTGTCAAGAAAAAAGTTAAGTTGAATCAAGCTGGGTCAAGCAAAGTCTAGAAAAGATTTATTGGTAAGTATCAGCTGATATCCTGCTCATATCGAAAACGTACTTTTTAATGTACTAACT-CTAATCCAGACTGGCATGGTTTGCGGCAGCTTGGCACGGCTTTCATGGACGGTGTCCCTGGTATAACACAGGTAAGAATCCTTAGGAACCACAG-GAATCGGT-CAACTTATAAACTGCATAGTGTCCTATTCCGCCTGGAAGCTCATTTACCTACCAATTCACCGTAAGCCATCAATCAGGCACGTTTTGGTGGCATTCCCATTATTCCAATTCCATGGCCGACGGCATTTGGGGCCCGTCAGTTTTCCTGACTTTTGATAACAAGTTATCACAGCTGATAGGATACCATAGCCTAATTATCCATTCGCCCAATGAACCCCTCCAAAGGGGACGAGACTATGACGAGGATCGAATCGTTTTTATAACTGACTGGGTGTAAGTATGACCGTTCTTTGGTGAGGCTCAAGCTAAACACGATGTTCCAGAGCTATCACGCAAGTCAGTAGATGAACACATACATCATGCCAGAAACCCACGTTTTCAAGAAGATTTGTGGGCAACTGACCCCCATTAGACATGAAAGTCCCGGTTGCCCAACTCCCACCGCTCAGACCAGCCCAGTAGCTTACGCCGTCAAGCCAACCACCAGTCTCGCTTTCGGACGCTTCCGTGCTCTCATTCATCATGCCCATGATACCACCCAACCCCGTACTGTGCCAATGATAAGTAATGAGCATATCTTTTGCAACATTAATCCACTCACAGCATTGCACGGTAACCACCGCCGGCCAAGGCGACACCGATGTTAGGTGTCCGGGGAGGAGTTTCGAGCCCTCGGGCAGCCATCATCTGCTCGATTACAGGTTGGACAAGTTTCTCCCGAGCCTCAATGTAGGCTCGTTCACCGGAACCTAAACCAGTCTAGCCGGGAATGATCATAAGTAATGTTCCACATTTTGGTGACGAGGATATTGCAACTTACAGTGGCATTTCTAATCCAAGTAACATGACAATGGGCACATACCGAGGTCACCAACGTGCCTCTCGGAGTCGGTGGGAGCACCGTGGTGCTTTTTAAAGGGGTTGTAATGGGGGCCAGCAGAGGTACAGCCGTTGGTGTTGTCTCCAAACTCGTGGACGTGCATGCCTCGCTTGGCGTCAGCGTCCATGTCCTTAATCTGATCAGTGATTATCATGTCAGCGACCGGATGTTACTCCACGATGAATCCAATGACGTACCTCACCAGTGATGCAAACGGGAGCATTTTCCGACTCCTGGGTGAAGCATACAGTGCCGTGGACGTAGGATTCACCCTTGAGGACAACAACAGCCTATAATGGTTATTTCGCATTGTTTGGATGAAACATCGTAGGGGCGATGAGGCGAGCACGTGGATGTGTGATCGGTGGAGTTGTGCCGAGTAAGAAGACCGGCGTGGTTTCATGATTGCGCAATAAGAT-AGGGGAGGAGGATGGGCGGGAGAGCGCGGAGACCCGAGAGGTGGGAGAGACAGAGGAAGGAAGGGGACCTGCGGTGAGCGATTTTTCGGCAACTTTACCTTGAAGTCCGGCCGGTGAGCCATATCGAGCAATTCATAGTCCAATCGAATCTGACATGTGTCCAGTCAATCCCCTTACTTCTTCAATGCCGGTCTCCTTTATTCTTCATCACTTCTCTCAACTACGGCCCAGGCTTACGCCAAGGTACTTTCCTCTTCTAGGATTCCCGACTTTGACGTCCTCTTTGGCCCTGCTTACAAGGGTATCTCCTTGGCTGCTGTCTCCGCTGTAAGCCTTTACCAGCAGACCGGCAAAGATATCGGTTACTGCTACAACAGGAAGGAGAAGAAGGACGTAAGTCTGTCCTGACCAGTGCGACAGCGATTAGCTCATAGCCAGCAGCATGGTGAGGGCGGTACTATGGTCGGTGCACCTCTCAAGGGACGAATCGTCATCATCGATGATGTTCTCACCTCTGGCAAGGCCATTCGTGAAGCTATTGACATTCTCAAGGCCTCTCCTGAAGCGAAGCTCGTTGGAATTGTCCAGCTTGTCGACAGACAAGAGAAAGGCCAGAGCGGTAGCGGCAAGAGTACCGTACAGGAGGTTGAGGAAGAGTTCGGTGTGCCCGTCGAGCCTATCATTGGTTTGGATGATATCGTGAAGTACTTGGAAAGCTC
		</sequence>
		<sequence>
			<taxon idref="CN4921"/>
			CCACGCAAGGCAAGATATCATTCATGAAAACGACCGAGTCAAAGACTTCTCCGTCATTGTCACGAAGCTCGTGGAGGGGCAGCATGGCGGCGTTTCGAACTTCGGCGAGGTATTCGATACGATGGTTGAACAGACCGCGGGTACGCATAGATGTTCGGATGATGATCCTCAGACCGACCGTTCGCGCGAGGGCATCAAAAATCTTCAAGAGTGCCTTTGTCTGGTCGTTGGAACCGTTTTCGTAAATGGAGACAAAGACATTGTGGTAGCCCAAGATGGCAGCTGCTCGGAAGAGTGTCGCAAAGATATCAGGGATAACGTCAAACGAGTTGTACAGGTTGATGGCGAAGAAGTACTTGTGCTGCCTCGCTTGCAGATCCCGCTTGATACTGTCCATCCTGTCGTTTCCAGTGGTCGACGCCATGGTCAGGTGGGAATCACTCTTACCGCCAAACAGTTTGCCCAACCAGCCAGAGTTGGACCAAGGCTTCTTGTACCCGAGCTTCATATACCACCGATGTGACTTCCGAATTTGTGCGCTGTTCTTGAGCTACGGTAGCTAACAACTATGTGATAGGTCGTATTGGTCGAATTGTTCTCAGGTATGCTTTTAAATCAACGGGGTAGGACGTCCATGTATCTAACATTCAAGTTAGGAACGCCATCGAGCATGGAGATCTCGAGGTTGTTGCTGTCAACGAGTGAGTGTCCCAAATGTTGACCCATTGGATGAATTACTAAATTGTCCATAGCCCTTTCATTGACTTGGACTACATGGTACGGTACTCCTGTCTGCCCAATAACCTCGTTTAGTACTAACGCTATTGCACAGGTCTACATGTTCAAGTATGACTCCGTAAGTCTACGATACTTCTAGCGCTCTATATGGCTTATTAACCTGATTCCCGACAGACTCATGGTCGTTTTAAGGGCTCCGTCGAGGTTAAGGACGGTAAGCTTTACATCAACAACAAGGCCATTGCCGTCTTCTAAGCCCTTGTTCTATAGATTTGTCTCTAACATGTTGGGTCTCGGGGGGCTTCCTCTAGAGACTTGGATGTAAGGGGCTTTACGCATTCGCATAACTTATGAAGTGTGGATGACTCTAGGAGGGGTCTGAGAATGTGCTGTGCCAGCCAGGCTGATAATAGTTTAATTGTTAGCTTGGACTTGTACACAGTCTCATCAGTCTTCAGCTTGGGTCATTGATATTCTGTAAGTCAAAACTT-ATCCATTCACTGTAGTAGGTTGCGGAGGACTTGAAAGTTCTCTCTGCAATTGAGACACTTACCAGGCCATCGCAAGTTGGCAGTGTACGCTACTGATTTTATGGTCGTGGGGGACTTGGGAGCTGGTGCTT-GTGTCGCATGAGGTAGAGTTGATATGGACGGATGGAAGAGAAGCATATGTGTATGTCGCGGGGGACTTGGGGTAAGACGCCTTGCGGCAAGTAGAGTCAA-CCAGTAGTGACTTCTTTTAGTCGTGGGGGACTTTGGTAATGGTAGTGAGCCGGAATAAGGGATGGATAAATGTAGTATGG-ATGGTGACAGGGGGAGCAGCAGAGCGTACGCAGTGGGTATGTATATAGTTGAAAA-GGGATGGGCAGTAGAATTTTGAGAAATTAATGACCTAAGGG-TGATTCTAATAGGCTTGTCAAGAAAAAAGTTAAGTTGAATCAAGCTGGGTCAAGCAAAGTCTAGAAAAGATTTATTGGTAAGTATCAGCTGATATCCTGCTCATATCGAAAACGTACTTTTTAATGTACTAACT-CTAATCCAGACTGGCATGGTTTGCGGCAGCTTGGCACGGCTTTCATGGACGGTGTCCCTGGTATAACACAGGTAAGAATCCTTAGGAACCACAG-GAATCGGT-CAACTTATAAACTGCATAGTGTCCTATTCCGCCTGGAAGCTCATTTACCTACCAATTCACCGTAAGCCATCAATCAGGCACGTTTTGGTGGCATTCCCATTATTCCAATTCCATGGCCGACGGCATTTGGGGCCCGTCAGTTTTCCTGACTTTTGATAACAAGTTATCACAGCTGATAGGATACCATAGCCTAATTATCCATTCGCCCAATGAACCCCTCCAAAGGGGACGAGACTATGACGAGGATCGAATCGTTTTTATAACTGACTGGGTGTAAGTATGACCGTTCTTTGGTGAGGCTCAAGCTAAACACGATGTTCCAGAGCTATCACGCAAGTCAGTAGATGAACACATACATCATGCCAGAAACCCACGTTTTCAAGAAGATTTGTGGGCAACTGACCCCCATTAGACATGAAAGTCCCGGTTGCCCAACTCCCACCGCTCAGACCAGCCCAGTAGCTTACGCCGTCAAGCCAACCACCAGTCTCGCTTTCGGACGCTTCCGTGCTCTCATTCATCATGCCCATGATACCACCCAACCCCGTACTGTGCCAATGATAAGTAATGAGCATATCTTTTGCAACATTAATCCACTCACAGCATTGCACGGTAACCACCGCCGGCCAAGGCGACACCGATGTTAGGTGTCCGGGGAGGAGTTTCGAGCCCTCGGGCAGCCATCATCTGCTCGATTACAGGTTGGACAAGTTTCTCCCGAGCCTCAATGTAGGCTCGTTCACCGGAACCTAAACCAGTCTAGCCGGGAATGATCATAAGTAATGTTCCACATTTTGGTGACGAGGATATTGCAACTTACAGTGGCATTTCTAATCCAAGTAACATGACAATGGGCACATACCGAGGTCACCAACGTGCCTCTCGGAGTCGGTGGGAGCACCGTGGTGCTTTTTAAAGGGGTTGTAATGGGGGCCAGCAGAGGTACAGCCGTTGGTGTTGTCTCCAAACTCGTGGACGTGCATGCCTCGCTTGGCGTCAGCGTCCATGTCCTTAATCTGATCAGTGATTATCATGTCAGCGACCGGATGTTACTCCACGATGAATCCAATGACGTACCTCACCAGTGATGCAAACGGGAGCATTTTCCGACTCCTGGGTGAAGCATACAGTGCCGTGGACGTAGGATTCACCCTTGAGGACAACAACAGCCTATAATGGTTATTTCGCATTGTTTGGATGAAACATCGTAGGGGCGATGAGGCGAGCACGTGGATGTGTGATCGGTGGAGTTGTGCCGAGTAAGAAGACCGGCGTGGTTTCATGATTGCGCAATAAGAT-AGGGGAGGAGGATGGGCGGGAGAGCGCGGAGACCCGAGAGGTGGGAGAGACAGAGGAAGGAAGGGGACCTGCGGTGAGCGATTTTTCGGCAACTTTACCTTGAAGTCCGGCCGGTGAGCCATATCGAGCAATTCATAGTCCAATCGAATCTGACATGTGTCCAGTCAATCCCCTTACTTCTTCAATGCCGGTCTCCTTTATTCTTCATCACTTCTCTCAACTACGGCCCAGGCTTACGCCAAGGTACTTTCCTCTTCTAGGATTCCCGACTTTGACGTCCTCTTTGGCCCTGCTTACAAGGGTATCTCCTTGGCTGCTGTCTCCGCTGTAAGCCTTTACCAGCAGACCGGCAAAGATATCGGTTACTGCTACAACAGGAAGGAGAAGAAGGACGTAAGTCTGTCCTGACCAGTGCGACAGCGATTAGCTCATAGCCAGCAGCATGGTGAGGGCGGTACTATGGTCGGTGCACCTCTCAAGGGACGAATCGTCATCATCGATGATGTTCTCACCTCTGGCAAGGCCATTCGTGAAGCTATTGACATTCTCAAGGCCTCTCCTGAAGCGAAGCTCGTTGGAATTGTCCAGCTTGTCGACAGACAAGAGAAAGGCCAGAGCGGTAGCGGCAAGAGTACCGTACAGGAGGTTGAGGAAGAGTTCGGTGTGCCCGTCGAGCCTATCATTGGTTTGGATGATATCGTGAAGTACTTGGAAAGCTC
		</sequence>
		<sequence>
			<taxon idref="CN4924"/>
			CCACGCAAGGCAAGATATCATTCATGAAAACGACCGAGTCAAAGACTTCTCCGTCATTGTCACGAAGCTCGTGGAGGGGCAGCATGGCGGCGTTTCGAACTTCGGCGAGGTATTCGATACGATGGTTGAACAGACCGCGGGTACGCATAGATGTTCGGATGATGATCCTCAGACCGACCGTTCGCGCGAGGGCATCAAAAATCTTCAAGAGTGCCTTTGTCTGGTCGTTGGAACCGTTTTCGTAAATGGAGACAAAGACATTGTGGTAGCCCAAGATGGCAGCTGCTCGGAAGAGTGTCGCAAAGATATCAGGGATAACGTCAAACGAGTTGTACAGGTTGATGGCGAAGAAGTACTTGTGCTGCCTCGCTTGCAGATCCCGCTTGATACTGTCCATCCTGTCGTTTCCAGTGGTCGACGCCATGGTCAGGTGGGAATCACTCTTACCGCCAAACAGTTTGCCCAACCAGCCAGAGTTGGACCAAGGCTTCTTGTACCCGAGCTTCATATACCACCGATGTGACTTCCGAATTTGTGCGCTGTTCTTGAGCTACGGTAGCTAACAACTATGTGATAGGTCGTATTGGTCGAATTGTTCTCAGGTATGCTTTTAAATCAACGGGGTAGGACGTCCATGTATCTAACATTCAAGTTAGGAACGCCATCGAGCATGGAGATCTCGAGGTTGTTGCTGTCAACGAGTGAGTGTCCCAAATGTTGACCCATTGGATGAATTACTAAATTGTCCATAGCCCTTTCATTGACTTGGACTACATGGTACGGTACTCCTGTCTGCCCAATAACCTCGTTTAGTACTAACGCTATTGCACAGGTCTACATGTTCAAGTATGACTCCGTAAGTCTACGATACTTCTAGCGCTCTATATGGCTTATTAACCTGATTCCCGACAGACTCATGGTCGTTTTAAGGGCTCCGTCGAGGTTAAGGACGGTAAGCTTTACATCAACAACAAGGCCATTGCCGTCTTCTAAGCCCTTGTTCTATAGATTTGTCTCTAACATGTTGGGTCTCGGGGGGCTTCCTCTAGAGACTTGGATGTAAGGGGCTTTACGCATTCGCATAACTTATGAAGTGTGGATGACTCTAGGAGGGGTCTGAGAATGTGCTGTGCCAGCCAGGCTGATAATAGTTTAATTGTTAGCTTGGACTTGTACACAGTCTCATCAGTCTTCAGCTTGGGTCATTGATATTCTGTAAGTCAAAACTT-ATCCATTCACTGTAGTAGGTTGCGGAGGACTTGAAAGTTCTCTCTGCAATTGAGACACTTACCAGGCCATCGCAAGTTGGCAGTGTACGCTACTGATTTTATGGTCGTGGGGGACTTGGGAGCTGGTGCTT-GTGTCGCATGAGGTAGAGTTGATATGGACGGATGGAAGAGAAGCATATGTGTATGTCGCGGGGGACTTGGGGTAAGACGCCTTGCGGCAAGTAGAGTCAA-CCAGTAGTGACTTCTTTTAGTCGTGGGGGACTTTGGTAATGGTAGTGAGCCGGAATAAGGGATGGATAAATGTAGTATGG-ATGGTGACAGGGGGAGCAGCAGAGCGTACGCAGTGGGTATGTATATAGTTGAAAA-GGGATGGGCAGTAGAATTTTGAGAAATTAATGACCTAAGGG-TGATTCTAATAGGCTTGTCAAGAAAAAAGTTAAGTTGAATCAAGCTGGGTCAAGCAAAGTCTAGAAAAGATTTATTGGTAAGTATCAGCTGATATCCTGCTCATATCGAAAACGTACTTTTTAATGTACTAACT-CTAATCCAGACTGGCATGGTTTGCGGCAGCTTGGCACGGCTTTCATGGACGGTGTCCCTGGTATAACACAGGTAAGAATCCTTAGGAACCACAG-GAATCGGT-CAACTTATAAACTGCATAGTGTCCTATTCCGCCTGGAAGCTCATTTACCTACCAATTCACCGTAAGCCATCAATCAGGCACGTTTTGGTGGCATTCCCATTATTCCAATTCCATGGCCGACGGCATTTGGGGCCCGTCAGTTTTCCTGACTTTTGATAACAAGTTATCACAGCTGATAGGATACCATAGCCTAATTATCCATTCGCCCAATGAACCCCTCCAAAGGGGACGAGACTATGACGAGGATCGAATCGTTTTTATAACTGACTGGGTGTAAGTATGACCGTTCTTTGGTGAGGCTCAAGCTAAACACGATGTTCCAGAGCTATCACGCAAGTCAGTAGATGAACACATACATCATGCCAGAAACCCACGTTTTCAAGAAGATTTGTGGGCAACTGACCCCCATTAGACATGAAAGTCCCGGTTGCCCAACTCCCACCGCTCAGACCAGCCCAGTAGCTTACGCCGTCAAGCCAACCACCAGTCTCGCTTTCGGACGCTTCCGTGCTCTCATTCATCATGCCCATGATACCACCCAACCCCGTACTGTGCCAATGATAAGTAATGAGCATATCTTTTGCAACATTAATCCACTCACAGCATTGCACGGTAACCACCGCCGGCCAAGGCGACACCGATGTTAGGTGTCCGGGGAGGAGTTTCGAGCCCTCGGGCAGCCATCATCTGCTCGATTACAGGTTGGACAAGTTTCTCCCGAGCCTCAATGTAGGCTCGTTCACCGGAACCTAAACCAGTCTAGCCGGGAATGATCATAAGTAATGTTCCACATTTTGGTGACGAGGATATTGCAACTTACAGTGGCATTTCTAATCCAAGTAACATGACAATGGGCACATACCGAGGTCACCAACGTGCCTCTCGGAGTCGGTGGGAGCACCGTGGTGCTTTTTAAAGGGGTTGTAATGGGGGCCAGCAGAGGTACAGCCGTTGGTGTTGTCTCCAAACTCGTGGACGTGCATGCCTCGCTTGGCGTCAGCGTCCATGTCCTTAATCTGATCAGTGATTATCATGTCAGCGACCGGATGTTACTCCACGATGAATCCAATGACGTACCTCACCAGTGATGCAAACGGGAGCATTTTCCGACTCCTGGGTGAAGCATACAGTGCCGTGGACGTAGGATTCACCCTTGAGGACAACAACAGCCTATAATGGTTATTTCGCATTGTTTGGATGAAACATCGTAGGGGCGATGAGGCGAGCACGTGGATGTGTGATCGGTGGAGTTGTGCCGAGTAAGAAGACCGGCGTGGTTTCATGATTGCGCAATAAGAT-AGGGGAGGAGGATGGGCGGGAGAGCGCGGAGACCCGAGAGGTGGGAGAGACAGAGGAAGGAAGGGGACCTGCGGTGAGCGATTTTTCGGCAACTTTACCTTGAAGTCCGGCCGGTGAGCCATATCGAGCAATTCATAGTCCAATCGAATCTGACATGTGTCCAGTCAATCCCCTTACTTCTTCAATGCCGGTCTCCTTTATTCTTCATCACTTCTCTCAACTACGGCCCAGGCTTACGCCAAGGTACTTTCCTCTTCTAGGATTCCCGACTTTGACGTCCTCTTTGGCCCTGCTTACAAGGGTATCTCCTTGGCTGCTGTCTCCGCTGTAAGCCTTTACCAGCAGACCGGCAAAGATATCGGTTACTGCTACAACAGGAAGGAGAAGAAGGACGTAAGTCTGTCCTGACCAGTGCGACAGCGATTAGCTCATAGCCAGCAGCATGGTGAGGGCGGTACTATGGTCGGTGCACCTCTCAAGGGACGAATCGTCATCATCGATGATGTTCTCACCTCTGGCAAGGCCATTCGTGAAGCTATTGACATTCTCAAGGCCTCTCCTGAAGCGAAGCTCGTTGGAATTGTCCAGCTTGTCGACAGACAAGAGAAAGGCCAGAGCGGTAGCGGCAAGAGTACCGTACAGGAGGTTGAGGAAGAGTTCGGTGTGCCCGTCGAGCCTATCATTGGTTTGGATGATATCGTGAAGTACTTGGAAAGCTC
		</sequence>
		<sequence>
			<taxon idref="CN4926"/>
			CCACGCAAGGCAAGATATCATTCATGAAAACGACCGAGTCAAAGACTTCTCCGTCATTGTCACGAAGCTCGTGGAGGGGCAGCATGGCGGCGTTTCGAACTTCGGCGAGGTATTCGATACGATGGTTGAACAGACCGCGGGTACGCATAGATGTTCGGATGATGATCCTCAGACCGACCGTTCGCGCGAGGGCATCAAAAATCTTCAAGAGTGCCTTTGTCTGGTCGTTGGAACCGTTTTCGTAAATGGAGACAAAGACATTGTGGTAGCCCAAGATGGCAGCTGCTCGGAAGAGTGTCGCAAAGATATCAGGGATAACGTCAAACGAGTTGTACAGGTTGATGGCGAAGAAGTACTTGTGCTGCCTCGCTTGCAGATCCCGCTTGATACTGTCCATCCTGTCGTTTCCAGTGGTCGACGCCATGGTCAGGTGGGAATCACTCTTACCGCCAAACAGTTTGCCCAACCAGCCAGAGTTGGACCAAGGCTTCTTGTACCCGAGCTTCATATACCACCGATGTGACTTCCGAATTTGTGCGCTGTTCTTGAGCTACGGTAGCTAACAACTATGTGATAGGTCGTATTGGTCGAATTGTTCTCAGGTATGCTTTTAAATCAACGGGGTAGGACGTCCATGTATCTAACATTCAAGTTAGGAACGCCATCGAGCATGGAGATCTCGAGGTTGTTGCTGTCAACGAGTGAGTGTCCCAAATGTTGACCCATTGGATGAATTACTAAATTGTCCATAGCCCTTTCATTGACTTGGACTACATGGTACGGTACTCCTGTCTGCCCAATAACCTCGTTTAGTACTAACGCTATTGCACAGGTCTACATGTTCAAGTATGACTCCGTAAGTCTTCGATACTTCTAGCGCTCTATATGGCTTATTAACCTGATTCCCGACAGACTCATGGTCGTTTTAAGGGCTCCGTCGAGGTTAAGGACGGTAAGCTTTACATCAACAACAAGGCCATTGCCGTCTTCTAAGCCCTTGTTCTATAGATTTGTCTCTAACATGTTGGGTCTCGGGGGGCTTCCTCTAGAGACTTGGATGTAAGGGGCTTTACGCATTCGCATAACTTATGAAGTGTGGATGACTCTAGGAGGGGTCTGAGAATGTGCTGTGCCAGCCAGGCTGATAATAGTTTAATTGTTAGCTTGGACTTGTACACAGTCTCATCAGTCTTCAGCTTGGGTCATTGATATTCTGTAAGTCAAAACTT-ATCCATTCACTGTAGTAGGTTGCGGAGGACTTGAAAGTTCTCTCTGCAATTGAGACACTTACCAGGCCATCGCAAGTTGGCAGTGTACGCTACTGATTTTATGGTCGTGGGGGACTTGGGAGCTGGTGCTT-GTGTCGCATGAGGTAGAGTTGATATGGACGGATGGAAGAGAAGCATATGTGTATGTCGCGGGGGACTTGGGGTAAGACGCCTTGCGGCAAGTAGAGTCAA-CCAGTAGTGACTTCTTTTAGTCGTGGGGGACTTTGGTAATGGTAGTGAGCCGGAATAAGGGATGGATAAATGTAGTATGG-ATGGTGACAGGGGGAGCAGCAGAGCGTACGCAGTGGGTATGTATATAGTTGAAAA-GGGATGGGCAGTAGAATTTTGAGAAATTAATGACCTAAGGG-TGATTCTAATAGGCTTGTCAAGAAAAAAGTTAAGTTGAATCAAGCTGGGTCAAGCAAAGTCTAGAAAAGATTTATTGGTAAGTATCAGCTGATATCCTGCTCATATCGAAAACGTACTTTTTAATGTACTAACT-CTAATCCAGACTGGCATGGTTTGCGGCAGCTTGGCACGGCTTTCATGGACGGTGTCCCTGGTATAACACAGGTAAGAATCCTTAGGAACCACAG-GAATCGGT-CAACTTATAAACTGCATAGTGTCCTATTCCGCCTGGAAGCTCATTTACCTACCAATTCACCGTAAGCCATCAATCAGGCACGTTTTGGTGGCATTCCCATTATTCCAATTCCATGGCCGACGGCATTTGGGGCCCGTCAGTTTTCCTGACTTTTGATAACAAGTTATCACAGCTGATAGGATACCATAGCTTAATTATCCATTCGCCCAATGAACCCCTCCAAAGGGGACGAGACTATGACGAGGATCGAATCGTTTTTATAACTGACTGGGTGTAAGTATGACCGTTCTTTGGTGAGGCTCAAGCTAAACACGATGTTCCAGAGCTATCACGCAAGTCAGTAGATGAACACATACATCATGCCAGAAACCCACGTTTTCAAGAAGATTTGTGGGCAACTGACCCCCATTAGACATGAAAGTCCCGGTTGCCCAACTCCCACCGCTCAGACCAGCCCAGTAGCTTACGCCGTCAAGCCAACCACCAGTCTCGCTTTCGGACGCTTCCGTGCTCTCATTCATCATGCCCATGATACCACCCAACCCCGTACTGTGCCAATGATAAGTAATGAGCATATCTTTTGCAACATTAATCCACTCACAGCATTGCACGGTAACCACCGCCGGCCAAGGCGACACCGATGTTAGGTGTCCGGGGAGGAGTTTCGAGCCCTCGGGCAGCCATCATCTGCTCGATTACAGGTTGGACAAGTTTCTCCCGAGCCTCAATGTAGGCTCGTTCACCGGAACCTAAACCAGTCTAGCCGGGAATGATCATAAGTAATGTTCCACATTTTGGTGACGAGGATATTGCAACTTACAGTGGCATTTCTAATCCAAGTAACATGACAATGGGCACATACCGAGGTCACCAACGTGCCTCTCGGAGTCGGTGGGAGCACCGTGGTGCTTTTTAAAGGGGTTGTAATGGGGGCCAGCAGAGGTACAGCCGTTGGTGTTGTCTCCAAACTCGTGGACGTGCATGCCTCGCTTGGCGTCAGCGTCCATGTCCTTAATCTGATCAGTGATTATCATGTCAGCGACCGGATGTTACTCCACGATGAATCCAATGACGTACCTCACCAGTGATGCAAACGGGAGCATTTTCCGACTCCTGGGTGAAGCATACAGTGCCGTGGACGTAGGATTCACCCTTGAGGACAACAACAGCCTATAATGGTTATTTCGCATTGTTTGGATGAAACATCGTAGGGGCGATGAGGCGAGCACGTGGATGTGTGATCGGTGGAGTTGTGCCGAGTAAGAAGACCGGCGTGGTTTCATGATTGCGCAATAAGAT-AGGGGAGGAGGATGGGCGGGAGAGCGCGGAGACCCGAGAGGTGGGAGAGACAGAGGAAGGAAGGGGACCTGCGGTGAGCGATTTTTCGGCAACTTTACCTTGAAGTCCGGCCGGTGAGCCATATCGAGCAATTCATAGTCCAATCGAATCTGACATGTGTCCAGTCAATCCCCTTACTTCTTCAATGCCGGTCTCCTTTATTCTTCATCACTTCTCTCAACTACGGCCCAGGCTTACGCCAAGGTACTTTCCTCTTCTAGGATTCCCGACTTTGACGTCCTCTTTGGCCCTGCTTACAAGGGTATCTCCTTGGCTGCTGTCTCCGCTGTAAGCCTTTACCAGCAGACCGGCAAAGATATCGGTTACTGCTACAACAGGAAGGAGAAGAAGGACGTAAGTCTGTCCTGACCAGTGCGACAGCGATTAGCTCATAGCCAGCAGCATGGTGAGGGCGGTACTATGGTCGGTGCACCTCTCAAGGGACGAATCGTCATCATCGATGATGTTCTCACCTCCGGCAAGGCCATTCGTGAAGCTATTGACATTCTCAAGGCCTCTCCTGAAGCGAAGCTCGTTGGAATTGTCCAGCTTGTCGACAGACAAGAGAAAGGCCAGAGCGGTAGCGGCAAGAGTACCGTACAGGAGGTTGAGGAAGAGTTCGGTGTGCCCGTCGAGCCTATCATTGGTTTGGATGATATCGTGAAGTACTTGGAAAGCTC
		</sequence>
		<sequence>
			<taxon idref="CN4927"/>
			CCACGCAAGGCAAGATATCATTCATGAAAACGACCGAGTCAAAGACTTCTCCGTCATTGTCACGAAGCTCGTGGAGGGGCAGCATGGCGGCGTTTCGAACTTCGGCGAGGTATTCGATACGATGGTTGAACAGACCGCGGGTACGCATAGATGTTCGGATGATGATCCTCAGACCGACCGTTCGCGCGAGGGCATCAAAAATCTTCAAGAGTGCCTTTGTCTGGTCGTTGGAACCGTTTTCGTAAATGGAGACAAAGACATTGTGGTAGCCCAAGATGGCAGCTGCTCGGAAGAGTGTCGCAAAGATATCAGGGATAACGTCAAACGAGTTGTACAGGTTGATGGCGAAGAAGTACTTGTGCTGCCTCGCTTGCAGATCCCGCTTGATACTGTCCATCCTGTCGTTTCCAGTGGTCGACGCCATGGTCAGGTGGGAATCACTCTTACCGCCAAACAGTTTGCCCAACCAGCCAGAGTTGGACCAAGGCTTCTTGTACCCGAGCTTCATATACCACCGATGTGACTTCCGAATTTGTGCGCTGTTCTTGAGCTACGGTAGCTAACAACTATGTGATAGGTCGTATTGGTCGAATTGTTCTCAGGTATGCTTTTAAATCAACGGGGTAGGACGTCCATGTATCTAACATTCAAGTTAGGAACGCCATCGAGCATGGAGATCTCGAGGTTGTTGCTGTCAACGAGTGAGTGTCCCAAATGTTGACCCATTGGATGAATTACTAAATTGTCCATAGCCCTTTCATTGACTTGGACTACATGGTACGGTACTCCTGTCTGCCCAATAACCTCGTTTAGTACTAACGCTATTGCACAGGTCTACATGTTCAAGTATGACTCCGTAAGTCTTCGATACTTCTAGCGCTCTATATGGCTTATTAACCTGATTCCCGACAGACTCATGGTCGTTTTAAGGGCTCCGTCGAGGTTAAGGACGGTAAGCTTTACATCAACAACAAGGCCATTGCCGTCTTCTAAGCCCTTGTTCTATAGATTTGTCTCTAACATGTTGGGTCTCGGGGGGCTTCCTCTAGAGACTTGGATGTAAGGGGCTTTACGCATTCGCATAACTTATGAAGTGTGGATGACTCTAGGAGGGGTCTGAGAATGTGCTGTGCCAGCCAGGCTGATAATAGTTTAATTGTTAGCTTGGACTTGTACACAGTCTCATCAGTCTTCAGCTTGGGTCATTGATATTCTGTAAGTCAAAACTT-ATCCATTCACTGTAGTAGGTTGCGGAGGACTTGAAAGTTCTCTCTGCAATTGAGACACTTACCAGGCCATCGCAAGTTGGCAGTGTACGCTACTGATTTTATGGTCGTGGGGGACTTGGGAGCTGGTGCTT-GTGTCGCATGAGGTAGAGTTGATATGGACGGATGGAAGAGAAGCATATGTGTATGTCGCGGGGGACTTGGGGTAAGACGCCTTGCGGCAAGTAGAGTCAA-CCAGTAGTGACTTCTTTTAGTCGTGGGGGACTTTGGTAATGGTAGTGAGCCGGAATAAGGGATGGATAAATGTAGTATGG-ATGGTGACAGGGGGAGCAGCAGAGCGTACGCAGTGGGTATGTATATAGTTGAAAA-GGGATGGGCAGTAGAATTTTGAGAAATTAATGACCTAAGGG-TGATTCTAATAGGCTTGTCAAGAAAAAAGTTAAGTTGAATCAAGCTGGGTCAAGCAAAGTCTAGAAAAGATTTATTGGTAAGTATCAGCTGATATCCTGCTCATATCGAAAACGTACTTTCTAATGTACTAACT-CTAATCCAGACTGGCATGGTTTGCGGCAGCTTGGCACGGCTTTCATGGACGGTGTCCCTGGTATAACACAGGTAAGAATCCTTAGGAACCACAG-GAATCGGT-CAACTTATAAACTGCATAGTGTCCTATTCCGCCTGGAAGCTCATTTACCTACCAATTCACCGTAAGCCATCAATCAGGCACGTTTTGGTGGCATTCCCATTATTCCAATTCCATGGCCGACGGCATTTGGGGCCCGTCAGTTTTCCTGACTTTTGATAACAAGTTATCACAGCTGATAGGATACCATAGCTTAATTATCCATTCGCCCAATGAACCCCTCCAAAGGGGACGAGACTATGACGAGGATCGAATCGTTTTTATAACTGACTGGGTGTAAGTATGACCGTTCTTTGGTGAGGCTCAAGCTAAACACGATGTTCCAGAGCTATCACGCAAGTCAGTAGATGAACACATACATCATGCCAGAAACCCACGTTTTCAAGAAGATTTGTGGGCAACTGACCCCCATTAGACATGAAAGTCCCGGTTGCCCAACTCCCACCGCTCAGACCAGCCCAGTAGCTTACGCCGTCAAGCCAACCACCAGTCTCGCTTTCGGACGCTTCCGTGCTCTCATTCATCATGCCCATGATACCACCCAACCCCGTACTGTGCCAATGATAAGTAATGAGCATATCTTTTGCAACATTAATCCACTCACAGCATTGCACGGTAACCACCGCCGGCCAAGGCGACACCGATGTTAGGTGTCCGGGGAGGAGTTTCGAGCCCTCGGGCAGCCATCATCTGCTCGATTACAGGTTGGACAAGTTTCTCCCGAGCCTCAATGTAGGCTCGTTCACCGGAACCTAAACCAGTCTAGCCGGGAATGATCATAAGTAATGTTCCACATTTTGGTGACGAGGATATTGCAACTTACAGTGGCATTTCTAATCCAAGTAACATGACAATGGGCACATACCGAGGTCACCAACGTGCCTCTCGGAGTCGGTGGGAGCACCGTGGTGCTTTTTAAAGGGGTTGTAATGGGGGCCAGCAGAGGTACAGCCGTTGGTGTTGTCTCCAAACTCGTGGACGTGCATGCCTCGCTTGGCGTCAGCGTCCATGTCCTTAATCTGATCAGTGATTATCATGTCAGCGACCGGATGTTACTCCACGATGAATCCAATGACGTACCTCACCAGTGATGCAAACGGGAGCATTTTCCGACTCCTGGGTGAAGCATACAGTGCCGTGGACGTAGGATTCACCCTTGAGGACAACAACAGCCTATAATGGTTATTTCGCATTGTTTGGATGAAACATCGTAGGGGCGATGAGGCGAGCACGTGGATGTGTGATCGGTGGAGTTGTGCCGAGTAAGAAGACCGGCGTGGTTTCATGATTGCGCAATAAGAT-AGGGGAGGAGGATGGGCGGGAGAGCGCGGAGACCCGAGAGGTGGGAGAGACAGAGGAAGGAAGGGGACCTGCGGTGAGCGATTTTTCGGCAACTTTACCTTGAAGTCCGGCCGGTGAGCCATATCGAGCAATTCATAGTCCAATCGAATCTGACATGTGTCCAGTCAATCCCCTTACTTCTTCAATGCCGGTCTCCTTTATTCTTCATCACTTCTCTCAACTACGGCCCAGGCTTACGCCAAGGTACTTTCCTCTTCTAGGATTCCCGACTTTGACGTCCTCTTTGGCCCTGCTTACAAGGGTATCTCCTTGGCTGCTGTCTCCGCTGTAAGCCTTTACCAGCAGACCGGCAAAGATATCGGTTACTGCTACAACAGGAAGGAGAAGAAGGACGTAAGTCTGTCCTGACCAGTGCGACAGCGATTAGCTCATAGCCAGCAGCATGGTGAGGGCGGTACTATGGTCGGTGCACCTCTCAAGGGACGAATCGTCATCATCGATGATGTTCTCACCTCCGGCAAGGCCATTCGTGAAGCTATTGACATTCTCAAGGCCTCTCCTGAAGCGAAGCTCGTTGGAATTGTCCAGCTTGTCGACAGACAAGAGAAAGGCCAGAGCGGTAGCGGCAAGAGTACCGTACAGGAGGTTGAGGAAGAGTTCGGTGTGCCCGTCGAGCCTATCATTGGTTTGGATGATATCGTGAAGTACTTGGAAAGCTC
		</sequence>
		<sequence>
			<taxon idref="CN4931"/>
			CCACGCAAGGCAAGATATCATTCATGAAAACGACCGAGTCAAAGACTTCTCCGTCATTGTCACGAAGCTCGTGGAGGGGCAGCATGGCGGCGTTTCGAACTTCGGCGAGGTATTCGATACGATGGTTGAACAGACCGCGGGTACGCATAGATGTTCGGATGATGATCCTCAGACCGACCGTTCGCGCGAGGGCATCAAAAATCTTCAAGAGTGCCTTTGTCTGGTCGTTGGAACCGTTTTCGTAAATGGAGACAAAGACATTGTGGTAGCCCAAGATGGCAGCTGCTCGGAAGAGTGTCGCAAAGATATCAGGGATAACGTCAAACGAGTTGTACAGGTTGATGGCGAAGAAGTACTTGTGCTGCCTCGCTTGCAGATCCCGCTTGATACTGTCCATCCTGTCGTTTCCAGTGGTCGACGCCATGGTCAGGTGGGAATCACTCTTACCGCCAAACAGTTTGCCCAACCAGCCAGAGTTGGACCAAGGCTTCTTGTACCCGAGCTTCATATACCACCGATGTGACTTCCGAATTTGTGCGCTGTTCTTGAGCTACGGTAGCTAACAACTATGTGATAGGTCGTATTGGTCGAATTGTTCTCAGGTATGCTTTTAAATCAACGGGGTAGGACGTCCATGTATCTAACATTCAAGTTAGGAACGCCATCGAGCATGGAGATCTCGAGGTTGTTGCTGTCAACGAGTGAGTGTCCCAAATGTTGACCCATTGGATGAATTACTAAATTGTCCATAGCCCTTTCATTGACTTGGACTACATGGTACGGTACTCCTGTCTGCCCAATAACCTCGTTTAGTACTAACGCTATTGCACAGGTCTACATGTTCAAGTATGACTCCGTAAGTCTTCGATACTTCTAGCGCTCTATATGGCTTATTAACCTGATTCCCGACAGACTCATGGTCGTTTTAAGGGCTCCGTCGAGGTTAAGGACGGTAAGCTTTACATCAACAACAAGGCCATTGCCGTCTTCTAAGCCCTTGTTCTATAGATTTGTCTCTAACATGTTGGGTCTCGGGGGGCTTCCTCTAGAGACTTGGATGTAAGGGGCTTTACGCATTCGCATAACTTATGAAGTGTGGATGACTCTAGGAGGGGTCTGAGAATGTGCTGTGCCAGCCAGGCTGATAATAGTTTAATTGTTAGCTTGGACTTGTACACAGTCTCATCAGTCTTCAGCTTGGGTCATTGATATTCTGTAAGTCAAAACTT-ATCCATTCACTGTAGTAGGTTGCGGAGGACTTGAAAGTTCTCTCTGCAATTGAGACACTTACCAGGCCATCGCAAGTTGGCAGTGTACGCTACTGATTTTATGGTCGTGGGGGACTTGGGAGCTGGTGCTT-GTGTCGCATGAGGTAGAGTTGATATGGACGGATGGAAGAGAAGCATATGTGTATGTCGCGGGGGACTTGGGGTAAGACGCCTTGCGGCAAGTAGAGTCAA-CCAGTAGTGACTTCTTTTAGTCGTGGGGGACTTTGGTAATGGTAGTGAGCCGGAATAAGGGATGGATAAATGTAGTATGG-ATGGTGACAGGGGGAGCAGCAGAGCGTACGCAGTGGGTATGTATATAGTTGAAAA-GGGATGGGCAGTAGAATTTTGAGAAATTAATGACCTAAGGG-TGATTCTAATAGGCTTGTCAAGAAAAAAGTTAAGTTGAATCAAGCTGGGTCAAGCAAAGTCTAGAAAAGATTTATTGGTAAGTATCAGCTGATATCCTGCTCATATCGAAAACGTACTTTCTAATGTACTAACT-CTAATCCAGACTGGCATGGTTTGCGGCAGCTTGGCACGGCTTTCATGGACGGTGTCCCTGGTATAACACAGGTAAGAATCCTTAGGAACCACAG-GAATCGGT-CAACTTATAAACTGCATAGTGTCCTATTCCGCCTGGAAGCTCATTTACCTACCAATTCACCGTAAGCCATCAATCAGGCACGTTTTGGTGGCATTCCCATTATTCCAATTCCATGGCCGACGGCATTTGGGGCCCGTCAGTTTTCCTGACTTTTGATAACAAGTTATCACAGCTGATAGGATACCATAGCTTAATTATCCATTCGCCCAATGAACCCCTCCAAAGGGGACGAGACTATGACGAGGATCGAATCGTTTTTATAACTGACTGGGTGTAAGTATGACCGTTCTTTGGTGAGGCTCAAGCTAAACACGATGTTCCAGAGCTATCACGCAAGTCAGTAGATGAACACATACATCATGCCAGAAACCCACGTTTTCAAGAAGATTTGTGGGCAACTGACCCCCATTAGACATGAAAGTCCCGGTTGCCCAACTCCCACCGCTCAGACCAGCCCAGTAGCTTACGCCGTCAAGCCAACCACCAGTCTCGCTTTCGGACGCTTCCGTGCTCTCATTCATCATGCCCATGATACCACCCAACCCCGTACTGTGCCAATGATAAGTAATGAGCATATCTTTTGCAACATTAATCCACTCACAGCATTGCACGGTAACCACCGCCGGCCAAGGCGACACCGATGTTAGGTGTCCGGGGAGGAGTTTCGAGCCCTCGGGCAGCCATCATCTGCTCGATTACAGGTTGGACAAGTTTCTCCCGAGCCTCAATGTAGGCTCGTTCACCGGAACCTAAACCAGTCTAGCCGGGAATGATCATAAGTAATGTTCCACATTTTGGTGACGAGGATATTGCAACTTACAGTGGCATTTCTAATCCAAGTAACATGACAATGGGCACATACCGAGGTCACCAACGTGCCTCTCGGAGTCGGTGGGAGCACCGTGGTGCTTTTTAAAGGGGTTGTAATGGGGGCCAGCAGAGGTACAGCCGTTGGTGTTGTCTCCAAACTCGTGGACGTGCATGCCTCGCTTGGCGTCAGCGTCCATGTCCTTAATCTGATCAGTGATTATCATGTCAGCGACCGGATGTTACTCCACGATGAATCCAATGACGTACCTCACCAGTGATGCAAACGGGAGCATTTTCCGACTCCTGGGTGAAGCATACAGTGCCGTGGACGTAGGATTCACCCTTGAGGACAACAACAGCCTATAATGGTTATTTCGCATTGTTTGGATGAAACATCGTAGGGGCGATGAGGCGAGCACGTGGATGTGTGATCGGTGGAGTTGTGCCGAGTAAGAAGACCGGCGTGGTTTCATGATTGCGCAATAAGAT-AGGGGAGGAGGATGGGCGGGAGAGCGCGGAGACCCGAGAGGTGGGAGAGACAGAGGAAGGAAGGGGACCTGCGGTGAGCGATTTTTCGGCAACTTTACCTTGAAGTCCGGCCGGTGAGCCATATCGAGCAATTCATAGTCCAATCGAATCTGACATGTGTCCAGTCAATCCCCTTACTTCTTCAATGCCGGTCTCCTTTATTCTTCATCACTTCTCTCAACTACGGCCCAGGCTTACGCCAAGGTACTTTCCTCTTCTAGGATTCCCGACTTTGACGTCCTCTTTGGCCCTGCTTACAAGGGTATCTCCTTGGCTGCTGTCTCCGCTGTAAGCCTTTACCAGCAGACCGGCAAAGATATCGGTTACTGCTACAACAGGAAGGAGAAGAAGGACGTAAGTCTGTCCTGACCAGTGCGACAGCGATTAGCTCATAGCCAGCAGCATGGTGAGGGCGGTACTATGGTCGGTGCACCTCTCAAGGGACGAATCGTCATCATCGATGATGTTCTCACCTCCGGCAAGGCCATTCGTGAAGCTATTGACATTCTCAAGGCCTCTCCTGAAGCGAAGCTCGTTGGAATTGTCCAGCTTGTCGACAGACAAGAGAAAGGCCAGAGCGGTAGCGGCAAGAGTACCGTACAGGAGGTTGAGGAAGAGTTCGGTGTGCCCGTCGAGCCTATCATTGGTTTGGATGATATCGTGAAGTACTTGGAAAGCTC
		</sequence>
		<sequence>
			<taxon idref="CN4932"/>
			CCACGCAAGGCAAGATATCATTCATGAAAACGACCGAGTCAAAGACTTCTCCGTCATTGTCACGAAGCTCGTGGAGGGGCAGCATGGCGGCGTTTCGAACTTCGGCGAGGTATTCGATACGATGGTTGAACAGACCGCGGGTACGCATAGATGTTCGGATGATGATCCTCAGACCGACCGTTCGCGCGAGGGCATCAAAAATCTTCAAGAGTGCCTTTGTCTGGTCGTTGGAACCGTTTTCGTAAATGGAGACAAAGACATTGTGGTAGCCCAAGATGGCAGCTGCTCGGAAGAGTGTCGCAAAGATATCAGGGATAACGTCAAACGAGTTGTACAGGTTGATGGCGAAGAAGTACTTGTGCTGCCTCGCTTGCAGATCCCGCTTGATACTGTCCATCCTGTCGTTTCCAGTGGTCGACGCCATGGTCAGGTGGGAATCACTCTTACCGCCAAACAGTTTGCCCAACCAGCCAGAGTTGGACCAAGGCTTCTTGTACCCGAGCTTCATATACCACCGATGTGACTTCCGAATTTGTGCGCTGTTCTTGAGCTACGGTAGCTAACAACTATGTGATAGGTCGTATTGGTCGAATTGTTCTCAGGTATGCTTTTAAATCAACGGGGTAGGACGTCCATGTATCTAACATTCAAGTTAGGAACGCCATCGAGCATGGAGATCTCGAGGTTGTTGCTGTCAACGAGTGAGTGTCCCAAATGTTGACCCATTGGATGAATTACTAAATTGTCCATAGCCCTTTCATTGACTTGGACTACATGGTACGGTACTCCTGTCTGCCCAATAACCTCGTTTAGTACTAACGCTATTGCACAGGTCTACATGTTCAAGTATGACTCCGTAAGTCTTCGATACTTCTAGCGCTCTATATGGCTTATTAACCTGATTCCCGACAGACTCATGGTCGTTTTAAGGGCTCCGTCGAGGTTAAGGACGGTAAGCTTTACATCAACAACAAGGCCATTGCCGTCTTCTAAGCCCTTGTTCTATAGATTTGTCTCTAACATGTTGGGTCTCGGGGGGCTTCCTCTAGAGACTTGGATGTAAGGGGCTTTACGCATTCGCATAACTTATGAAGTGTGGATGACTCTAGGAGGGGTCTGAGAATGTGCTGTGCCAGCCAGGCTGATAATAGTTTAATTGTTAGCTTGGACTTGTACACAGTCTCATCAGTCTTCAGCTTGGGTCATTGATATTCTGTAAGTCAAAACTT-ATCCATTCACTGTAGTAGGTTGCGGAGGACTTGAAAGTTCTCTCTGCAATTGAGACACTTACCAGGCCATCGCAAGTTGGCAGTGTACGCTACTGATTTTATGGTCGTGGGGGACTTGGGAGCTGGTGCTT-GTGTCGCATGAGGTAGAGTTGATATGGACGGATGGAAGAGAAGCATATGTGTATGTCGCGGGGGACTTGGGGTAAGACGCCTTGCGGCAAGTAGAGTCAA-CCAGTAGTGACTTCTTTTAGTCGTGGGGGACTTTGGTAATGGTAGTGAGCCGGAATAAGGGATGGATAAATGTAGTATGG-ATGGTGACAGGGGGAGCAGCAGAGCGTACGCAGTGGGTATGTATATAGTTGAAAA-GGGATGGGCAGTAGAATTTTGAGAAATTAATGACCTAAGGG-TGATTCTAATAGGCTTGTCAAGAAAAAAGTTAAGTTGAATCAAGCTGGGTCAAGCAAAGTCTAGAAAAGATTTATTGGTAAGTATCAGCTGATATCCTGCTCATATCGAAAACGTACTTTCTAATGTACTAACT-CTAATCCAGACTGGCATGGTTTGCGGCAGCTTGGCACGGCTTTCATGGACGGTGTCCCTGGTATAACACAGGTAAGAATCCTTAGGAACCACAG-GAATCGGT-CAACTTATAAACTGCATAGTGTCCTATTCCGCCTGGAAGCTCATTTACCTACCAATTCACCGTAAGCCATCAATCAGGCACGTTTTGGTGGCATTCCCATTATTCCAATTCCATGGCCGACGGCATTTGGGGCCCGTCAGTTTTCCTGACTTTTGATAACAAGTTATCACAGCTGATAGGATACCATAGCTTAATTATCCATTCGCCCAATGAACCCCTCCAAAGGGGACGAGACTATGACGAGGATCGAATCGTTTTTATAACTGACTGGGTGTAAGTATGACCGTTCTTTGGTGAGGCTCAAGCTAAACACGATGTTCCAGAGCTATCACGCAAGTCAGTAGATGAACACATACATCATGCCAGAAACCCACGTTTTCAAGAAGATTTGTGGGCAACTGACCCCCATTAGACATGAAAGTCCCGGTTGCCCAACTCCCACCGCTCAGACCAGCCCAGTAGCTTACGCCGTCAAGCCAACCACCAGTCTCGCTTTCGGACGCTTCCGTGCTCTCATTCATCATGCCCATGATACCACCCAACCCCGTACTGTGCCAATGATAAGTAATGAGCATATCTTTTGCAACATTAATCCACTCACAGCATTGCACGGTAACCACCGCCGGCCAAGGCGACACCGATGTTAGGTGTCCGGGGAGGAGTTTCGAGCCCTCGGGCAGCCATCATCTGCTCGATTACAGGTTGGACAAGTTTCTCCCGAGCCTCAATGTAGGCTCGTTCACCGGAACCTAAACCAGTCTAGCCGGGAATGATCATAAGTAATGTTCCACATTTTGGTGACGAGGATATTGCAACTTACAGTGGCATTTCTAATCCAAGTAACATGACAATGGGCACATACCGAGGTCACCAACGTGCCTCTCGGAGTCGGTGGGAGCACCGTGGTGCTTTTTAAAGGGGTTGTAATGGGGGCCAGCAGAGGTACAGCCGTTGGTGTTGTCTCCAAACTCGTGGACGTGCATGCCTCGCTTGGCGTCAGCGTCCATGTCCTTAATCTGATCAGTGATTATCATGTCAGCGACCGGATGTTACTCCACGATGAATCCAATGACGTACCTCACCAGTGATGCAAACGGGAGCATTTTCCGACTCCTGGGTGAAGCATACAGTGCCGTGGACGTAGGATTCACCCTTGAGGACAACAACAGCCTATAATGGTTATTTCGCATTGTTTGGATGAAACATCGTAGGGGCGATGAGGCGAGCACGTGGATGTGTGATCGGTGGAGTTGTGCCGAGTAAGAAGACCGGCGTGGTTTCATGATTGCGCAATAAGAT-AGGGGAGGAGGATGGGCGGGAGAGCGCGGAGACCCGAGAGGTGGGAGAGACAGAGGAAGGAAGGGGACCTGCGGTGAGCGATTTTTCGGCAACTTTACCTTGAAGTCCGGCCGGTGAGCCATATCGAGCAATTCATAGTCCAATCGAATCTGACATGTGTCCAGTCAATCCCCTTACTTCTTCAATGCCGGTCTCCTTTATTCTTCATCACTTCTCTCAACTACGGCCCAGGCTTACGCCAAGGTACTTTCCTCTTCTAGGATTCCCGACTTTGACGTCCTCTTTGGCCCTGCTTACAAGGGTATCTCCTTGGCTGCTGTCTCCGCTGTAAGCCTTTACCAGCAGACCGGCAAAGATATCGGTTACTGCTACAACAGGAAGGAGAAGAAGGACGTAAGTCTGTCCTGACCAGTGCGACAGCGATTAGCTCATAGCCAGCAGCATGGTGAGGGCGGTACTATGGTCGGTGCACCTCTCAAGGGACGAATCGTCATCATCGATGATGTTCTCACCTCCGGCAAGGCCATTCGTGAAGCTATTGACATTCTCAAGGCCTCTCCTGAAGCGAAGCTCGTTGGAATTGTCCAGCTTGTCGACAGACAAGAGAAAGGCCAGAGCGGTAGCGGCAAGAGTACCGTACAGGAGGTTGAGGAAGAGTTCGGTGTGCCCGTCGAGCCTATCATTGGTTTGGATGATATCGTGAAGTACTTGGAAAGCTC
		</sequence>
		<sequence>
			<taxon idref="CN4933"/>
			CCACGCAAGGCAAGATATCATTCATGAAAACGACCGAGTCAAAGACTTCTCCGTCATTGTCACGAAGCTCGTGGAGGGGCAGCATGGCGGCGTTTCGAACTTCGGCGAGGTATTCGATACGATGGTTGAACAGACCGCGGGTACGCATAGATGTTCGGATGATGATCCTCAGACCGACCGTTCGCGCGAGGGCATCAAAAATCTTCAAGAGTGCCTTTGTCTGGTCGTTGGAACCGTTTTCGTAAATGGAGACAAAGACATTGTGGTAGCCCAAGATGGCAGCTGCTCGGAAGAGTGTCGCAAAGATATCAGGGATAACGTCAAACGAGTTGTACAGGTTGATGGCGAAGAAGTACTTGTGCTGCCTCGCTTGCAGATCCCGCTTGATACTGTCCATCCTGTCGTTTCCAGTGGTCGACGCCATGGTCAGGTGGGAATCACTCTTACCGCCAAACAGTTTGCCCAACCAGCCAGAGTTGGACCAAGGCTTCTTGTACCCGAGCTTCATATACCACCGATGTGACTTCCGAATTTGTGCGCTGTTCTTGAGCTACGGTAGCTAACAACTATGTGATAGGTCGTATTGGTCGAATTGTTCTCAGGTATGCTTTTAAATCAACGGGGTAGGACGTCCATGTATCTAACATTCAAGTTAGGAACGCCATCGAGCATGGAGATCTCGAGGTTGTTGCTGTCAACGAGTGAGTGTCCCAAATGTTGACCCATTGGATGAATTACTAAATTGTCCATAGCCCTTTCATTGACTTGGACTACATGGTACGGTACTCCTGTCTGCCCAATAACCTCGTTTAGTACTAACGCTATTGCACAGGTCTACATGTTCAAGTATGACTCCGTAAGTCTTCGATACTTCTAGCGCTCTATATGGCTTATTAACCTGATTCCCGACAGACTCATGGTCGTTTTAAGGGCTCCGTCGAGGTTAAGGACGGTAAGCTTTACATCAACAACAAGGCCATTGCCGTCTTCTAAGCCCTTGTTCTATAGATTTGTCTCTAACATGTTGGGTCTCGGGGGGCTTCCTCTAGAGACTTGGATGTAAGGGGCTTTACGCATTCGCATAACTTATGAAGTGTGGATGACTCTAGGAGGGGTCTGAGAATGTGCTGTGCCAGCCAGGCTGATAATAGTTTAATTGTTAGCTTGGACTTGTACACAGTCTCATCAGTCTTCAGCTTGGGTCATTGATATTCTGTAAGTCAAAACTT-ATCCATTCACTGTAGTAGGTTGCGGAGGACTTGAAAGTTCTCTCTGCAATTGAGACACTTACCAGGCCATCGCAAGTTGGCAGTGTACGCTACTGATTTTATGGTCGTGGGGGACTTGGGAGCTGGTGCTT-GTGTCGCATGAGGTAGAGTTGATATGGACGGATGGAAGAGAAGCATATGTGTATGTCGCGGGGGACTTGGGGTAAGACGCCTTGCGGCAAGTAGAGTCAA-CCAGTAGTGACTTCTTTTAGTCGTGGGGGACTTTGGTAATGGTAGTGAGCCGGAATAAGGGATGGATAAATGTAGTATGG-ATGGTGACAGGGGGAGCAGCAGAGCGTACGCAGTGGGTATGTATATAGTTGAAAA-GGGATGGGCAGTAGAATTTTGAGAAATTAATGACCTAAGGG-TGATTCTAATAGGCTTGTCAAGAAAAAAGTTAAGTTGAATCAAGCTGGGTCAAGCAAAGTCTAGAAAAGATTTATTGGTAAGTATCAGCTGATATCCTGCTCATATCGAAAACGTACTTTCTAATGTACTAACT-CTAATCCAGACTGGCATGGTTTGCGGCAGCTTGGCACGGCTTTCATGGACGGTGTCCCTGGTATAACACAGGTAAGAATCCTTAGGAACCACAG-GAATCGGT-CAACTTATAAACTGCATAGTGTCCTATTCCGCCTGGAAGCTCATTTACCTACCAATTCACCGTAAGCCATCAATCAGGCACGTTTTGGTGGCATTCCCATTATTCCAATTCCATGGCCGACGGCATTTGGGGCCCGTCAGTTTTCCTGACTTTTGATAACAAGTTATCACAGCTGATAGGATACCATAGCTTAATTATCCATTCGCCCAATGAACCCCTCCAAAGGGGACGAGACTATGACGAGGATCGAATCGTTTTTATAACTGACTGGGTGTAAGTATGACCGTTCTTTGGTGAGGCTCAAGCTAAACACGATGTTCCAGAGCTATCACGCAAGTCAGTAGATGAACACATACATCATGCCAGAAACCCACGTTTTCAAGAAGATTTGTGGGCAACTGACCCCCATTAGACATGAAAGTCCCGGTTGCCCAACTCCCACCGCTCAGACCAGCCCAGTAGCTTACGCCGTCAAGCCAACCACCAGTCTCGCTTTCGGACGCTTCCGTGCTCTCATTCATCATGCCCATGATACCACCCAACCCCGTACTGTGCCAATGATAAGTAATGAGCATATCTTTTGCAACATTAATCCACTCACAGCATTGCACGGTAACCACCGCCGGCCAAGGCGACACCGATGTTAGGTGTCCGGGGAGGAGTTTCGAGCCCTCGGGCAGCCATCATCTGCTCGATTACAGGTTGGACAAGTTTCTCCCGAGCCTCAATGTAGGCTCGTTCACCGGAACCTAAACCAGTCTAGCCGGGAATGATCATAAGTAATGTTCCACATTTTGGTGACGAGGATATTGCAACTTACAGTGGCATTTCTAATCCAAGTAACATGACAATGGGCACATACCGAGGTCACCAACGTGCCTCTCGGAGTCGGTGGGAGCACCGTGGTGCTTTTTAAAGGGGTTGTAATGGGGGCCAGCAGAGGTACAGCCGTTGGTGTTGTCTCCAAACTCGTGGACGTGCATGCCTCGCTTGGCGTCAGCGTCCATGTCCTTAATCTGATCAGTGATTATCATGTCAGCGACCGGATGTTACTCCACGATGAATCCAATGACGTACCTCACCAGTGATGCAAACGGGAGCATTTTCCGACTCCTGGGTGAAGCATACAGTGCCGTGGACGTAGGATTCACCCTTGAGGACAACAACAGCCTATAATGGTTATTTCGCATTGTTTGGATGAAACATCGTAGGGGCGATGAGGCGAGCACGTGGATGTGTGATCGGTGGAGTTGTGCCGAGTAAGAAGACCGGCGTGGTTTCATGATTGCGCAATAAGAT-AGGGGAGGAGGATGGGCGGGAGAGCGCGGAGACCCGAGAGGTGGGAGAGACAGAGGAAGGAAGGGGACCTGCGGTGAGCGATTTTTCGGCAACTTTACCTTGAAGTCCGGCCGGTGAGCCATATCGAGCAATTCATAGTCCAATCGAATCTGACATGTGTCCAGTCAATCCCCTTACTTCTTCAATGCCGGTCTCCTTTATTCTTCATCACTTCTCTCAACTACGGCCCAGGCTTACGCCAAGGTACTTTCCTCTTCTAGGATTCCCGACTTTGACGTCCTCTTTGGCCCTGCTTACAAGGGTATCTCCTTGGCTGCTGTCTCCGCTGTAAGCCTTTACCAGCAGACCGGCAAAGATATCGGTTACTGCTACAACAGGAAGGAGAAGAAGGACGTAAGTCTGTCCTGACCAGTGCGACAGCGATTAGCTCATAGCCAGCAGCATGGTGAGGGCGGTACTATGGTCGGTGCACCTCTCAAGGGACGAATCGTCATCATCGATGATGTTCTCACCTCCGGCAAGGCCATTCGTGAAGCTATTGACATTCTCAAGGCCTCTCCTGAAGCGAAGCTCGTTGGAATTGTCCAGCTTGTCGACAGACAAGAGAAAGGCCAGAGCGGTAGCGGCAAGAGTACCGTACAGGAGGTTGAGGAAGAGTTCGGTGTGCCCGTCGAGCCTATCATTGGTTTGGATGATATCGTGAAGTACTTGGAAAGCTC
		</sequence>
		<sequence>
			<taxon idref="CN4934"/>
			CCACGCAAGGCAAGATATCATTCATGAAAACGACCGAGTCAAAGACTTCTCCGTCATTGTCACGAAGCTCGTGGAGGGGCAGCATGGCGGCGTTTCGAACTTCGGCGAGGTATTCGATACGATGGTTGAACAGACCGCGGGTACGCATAGATGTTCGGATGATGATCCTCAGACCGACCGTTCGCGCGAGGGCATCAAAAATCTTCAAGAGTGCCTTTGTCTGGTCGTTGGAACCGTTTTCGTAAATGGAGACAAAGACATTGTGGTAGCCCAAGATGGCAGCTGCTCGGAAGAGTGTCGCAAAGATATCAGGGATAACGTCAAACGAGTTGTACAGGTTGATGGCGAAGAAGTACTTGTGCTGCCTCGCTTGCAGATCCCGCTTGATACTGTCCATCCTGTCGTTTCCAGTGGTCGACGCCATGGTCAGGTGGGAATCACTCTTACCGCCAAACAGTTTGCCCAACCAGCCAGAGTTGGACCAAGGCTTCTTGTACCCGAGCTTCATATACCACCGATGTGACTTCCGAATTTGTGCGCTGTTCTTGAGCTACGGTAGCTAACAACTATGTGATAGGTCGTATTGGTCGAATTGTTCTCAGGTATGCTTTTAAATCAACGGGGTAGGACGTCCATGTATCTAACATTCAAGTTAGGAACGCCATCGAGCATGGAGATCTCGAGGTTGTTGCTGTCAACGAGTGAGTGTCCCAAATGTTGACCCATTGGATGAATTACTAAATTGTCCATAGCCCTTTCATTGACTTGGACTACATGGTACGGTACTCCTGTCTGCCCAATAACCTCGTTTAGTACTAACGCTATTGCACAGGTCTACATGTTCAAGTATGACTCCGTAAGTCTTCGATACTTCTAGCGCTCTATATGGCTTATTAACCTGATTCCCGACAGACTCATGGTCGTTTTAAGGGCTCCGTCGAGGTTAAGGACGGTAAGCTTTACATCAACAACAAGGCCATTGCCGTCTTCTAAGCCCTTGTTCTATAGATTTGTCTCTAACATGTTGGGTCTCGGGGGGCTTCCTCTAGAGACTTGGATGTAAGGGGCTTTACGCATTCGCATAACTTATGAAGTGTGGATGACTCTAGGAGGGGTCTGAGAATGTGCTGTGCCAGCCAGGCTGATAATAGTTTAATTGTTAGCTTGGACTTGTACACAGTCTCATCAGTCTTCAGCTTGGGTCATTGATATTCTGTAAGTCAAAACTT-ATCCATTCACTGTAGTAGGTTGCGGAGGACTTGAAAGTTCTCTCTGCAATTGAGACACTTACCAGGCCATCGCAAGTTGGCAGTGTACGCTACTGATTTTATGGTCGTGGGGGACTTGGGAGCTGGTGCTT-GTGTCGCATGAGGTAGAGTTGATATGGACGGATGGAAGAGAAGCATATGTGTATGTCGCGGGGGACTTGGGGTAAGACGCCTTGCGGCAAGTAGAGTCAA-CCAGTAGTGACTTCTTTTAGTCGTGGGGGACTTTGGTAATGGTAGTGAGCCGGAATAAGGGATGGATAAATGTAGTATGG-ATGGTGACAGGGGGAGCAGCAGAGCGTACGCAGTGGGTATGTATATAGTTGAAAA-GGGATGGGCAGTAGAATTTTGAGAAATTAATGACCTAAGGG-TGATTCTAATAGGCTTGTCAAGAAAAAAGTTAAGTTGAATCAAGCTGGGTCAAGCAAAGTCTAGAAAAGATTTATTGGTAAGTATCAGCTGATATCCTGCTCATATCGAAAACGTACTTTCTAATGTACTAACT-CTAATCCAGACTGGCATGGTTTGCGGCAGCTTGGCACGGCTTTCATGGACGGTGTCCCTGGTATAACACAGGTAAGAATCCTTAGGAACCACAG-GAATCGGT-CAACTTATAAACTGCATAGTGTCCTATTCCGCCTGGAAGCTCATTTACCTACCAATTCACCGTAAGCCATCAATCAGGCACGTTTTGGTGGCATTCCCATTATTCCAATTCCATGGCCGACGGCATTTGGGGCCCGTCAGTTTTCCTGACTTTTGATAACAAGTTATCACAGCTGATAGGATACCATAGCTTAATTATCCATTCGCCCAATGAACCCCTCCAAAGGGGACGAGACTATGACGAGGATCGAATCGTTTTTATAACTGACTGGGTGTAAGTATGACCGTTCTTTGGTGAGGCTCAAGCTAAACACGATGTTCCAGAGCTATCACGCAAGTCAGTAGATGAACACATACATCATGCCAGAAACCCACGTTTTCAAGAAGATTTGTGGGCAACTGACCCCCATTAGACATGAAAGTCCCGGTTGCCCAACTCCCACCGCTCAGACCAGCCCAGTAGCTTACGCCGTCAAGCCAACCACCAGTCTCGCTTTCGGACGCTTCCGTGCTCTCATTCATCATGCCCATGATACCACCCAACCCCGTACTGTGCCAATGATAAGTAATGAGCATATCTTTTGCAACATTAATCCACTCACAGCATTGCACGGTAACCACCGCCGGCCAAGGCGACACCGATGTTAGGTGTCCGGGGAGGAGTTTCGAGCCCTCGGGCAGCCATCATCTGCTCGATTACAGGTTGGACAAGTTTCTCCCGAGCCTCAATGTAGGCTCGTTCACCGGAACCTAAACCAGTCTAGCCGGGAATGATCATAAGTAATGTTCCACATTTTGGTGACGAGGATATTGCAACTTACAGTGGCATTTCTAATCCAAGTAACATGACAATGGGCACATACCGAGGTCACCAACGTGCCTCTCGGAGTCGGTGGGAGCACCGTGGTGCTTTTTAAAGGGGTTGTAATGGGGGCCAGCAGAGGTACAGCCGTTGGTGTTGTCTCCAAACTCGTGGACGTGCATGCCTCGCTTGGCGTCAGCGTCCATGTCCTTAATCTGATCAGTGATTATCATGTCAGCGACCGGATGTTACTCCACGATGAATCCAATGACGTACCTCACCAGTGATGCAAACGGGAGCATTTTCCGACTCCTGGGTGAAGCATACAGTGCCGTGGACGTAGGATTCACCCTTGAGGACAACAACAGCCTATAATGGTTATTTCGCATTGTTTGGATGAAACATCGTAGGGGCGATGAGGCGAGCACGTGGATGTGTGATCGGTGGAGTTGTGCCGAGTAAGAAGACCGGCGTGGTTTCATGATTGCGCAATAAGAT-AGGGGAGGAGGATGGGCGGGAGAGCGCGGAGACCCGAGAGGTGGGAGAGACAGAGGAAGGAAGGGGACCTGCGGTGAGCGATTTTTCGGCAACTTTACCTTGAAGTCCGGCCGGTGAGCCATATCGAGCAATTCATAGTCCAATCGAATCTGACATGTGTCCAGTCAATCCCCTTACTTCTTCAATGCCGGTCTCCTTTATTCTTCATCACTTCTCTCAACTACGGCCCAGGCTTACGCCAAGGTACTTTCCTCTTCTAGGATTCCCGACTTTGACGTCCTCTTTGGCCCTGCTTACAAGGGTATCTCCTTGGCTGCTGTCTCCGCTGTAAGCCTTTACCAGCAGACCGGCAAAGATATCGGTTACTGCTACAACAGGAAGGAGAAGAAGGACGTAAGTCTGTCCTGACCAGTGCGACAGCGATTAGCTCATAGCCAGCAGCATGGTGAGGGCGGTACTATGGTCGGTGCACCTCTCAAGGGACGAATCGTCATCATCGATGATGTTCTCACCTCCGGCAAGGCCATTCGTGAAGCTATTGACATTCTCAAGGCCTCTCCTGAAGCGAAGCTCGTTGGAATTGTCCAGCTTGTCGACAGACAAGAGAAAGGCCAGAGCGGTAGCGGCAAGAGTACCGTACAGGAGGTTGAGGAAGAGTTCGGTGTGCCCGTCGAGCCTATCATTGGTTTGGATGATATCGTGAAGTACTTGGAAAGCTC
		</sequence>
		<sequence>
			<taxon idref="CN4936"/>
			CCACGCAAGGCAAGATATCATTCATGAAAACGACCGAGTCAAAGACTTCTCCGTCATTGTCACGAAGCTCGTGGAGGGGCAGCATGGCGGCGTTTCGAACTTCGGCGAGGTATTCGATACGATGGTTGAACAGACCGCGGGTACGCATAGATGTTCGGATGATGATCCTCAGACCGACCGTTCGCGCGAGGGCATCAAAAATCTTCAAGAGTGCCTTTGTCTGGTCGTTGGAACCGTTTTCGTAAATGGAGACAAAGACATTGTGGTAGCCCAAGATGGCAGCTGCTCGGAAGAGTGTCGCAAAGATATCAGGGATAACGTCAAACGAGTTGTACAGGTTGATGGCGAAGAAGTACTTGTGCTGCCTCGCTTGCAGATCCCGCTTGATACTGTCCATCCTGTCGTTTCCAGTGGTCGACGCCATGGTCAGGTGGGAATCACTCTTACCGCCAAACAGTTTGCCCAACCAGCCAGAGTTGGACCAAGGCTTCTTGTACCCGAGCTTCATATACCACCGATGTGACTTCCGAATTTGTGCGCTGTTCTTGAGCTACGGTAGCTAACAACTATGTGATAGGTCGTATTGGTCGAATTGTTCTCAGGTATGCTTTTAAATCAACGGGGTAGGACGTCCATGTATCTAACATTCAAGTTAGGAACGCCATCGAGCATGGAGATCTCGAGGTTGTTGCTGTCAACGAGTGAGTGTCCCAAATGTTGACCCATTGGATGAATTACTAAATTGTCCATAGCCCTTTCATTGACTTGGACTACATGGTACGGTACTCCTGTCTGCCCAATAACCTCGTTTAGTACTAACGCTATTGCACAGGTCTACATGTTCAAGTATGACTCCGTAAGTCTTCGATACTTCTAGCGCTCTATATGGCTTATTAACCTGATTCCCGACAGACTCATGGTCGTTTTAAGGGCTCCGTCGAGGTTAAGGACGGTAAGCTTTACATCAACAACAAGGCCATTGCCGTCTTCTAAGCCCTTGTTCTATAGATTTGTCTCTAACATGTTGGGTCTCGGGGGGCTTCCTCTAGAGACTTGGATGTAAGGGGCTTTACGCATTCGCATAACTTATGAAGTGTGGATGACTCTAGGAGGGGTCTGAGAATGTGCTGTGCCAGCCAGGCTGATAATAGTTTAATTGTTAGCTTGGACTTGTACACAGTCTCATCAGTCTTCAGCTTGGGTCATTGATATTCTGTAAGTCAAAACTT-ATCCATTCACTGTAGTAGGTTGCGGAGGACTTGAAAGTTCTCTCTGCAATTGAGACACTTACCAGGCCATCGCAAGTTGGCAGTGTACGCTACTGATTTTATGGTCGTGGGGGACTTGGGAGCTGGTGCTT-GTGTCGCATGAGGTAGAGTTGATATGGACGGATGGAAGAGAAGCATATGTGTATGTCGCGGGGGACTTGGGGTAAGACGCCTTGCGGCAAGTAGAGTCAA-CCAGTAGTGACTTCTTTTAGTCGTGGGGGACTTTGGTAATGGTAGTGAGCCGGAATAAGGGATGGATAAATGTAGTATGG-ATGGTGACAGGGGGAGCAGCAGAGCGTACGCAGTGGGTATGTATATAGTTGAAAA-GGGATGGGCAGTAGAATTTTGAGAAATTAATGACCTAAGGG-TGATTCTAATAGGCTTGTCAAGAAAAAAGTTAAGTTGAATCAAGCTGGGTCAAGCAAAGTCTAGAAAAGATTTATTGGTAAGTATCAGCTGATATCCTGCTCATATCGAAAACGTACTTTCTAATGTACTAACT-CTAATCCAGACTGGCATGGTTTGCGGCAGCTTGGCACGGCTTTCATGGACGGTGTCCCTGGTATAACACAGGTAAGAATCCTTAGGAACCACAG-GAATCGGT-CAACTTATAAACTGCATAGTGTCCTATTCCGCCTGGAAGCTCATTTACCTACCAATTCACCGTAAGCCATCAATCAGGCACGTTTTGGTGGCATTCCCATTATTCCAATTCCATGGCCGACGGCATTTGGGGCCCGTCAGTTTTCCTGACTTTTGATAACAAGTTATCACAGCTGATAGGATACCATAGCTTAATTATCCATTCGCCCAATGAACCCCTCCAAAGGGGACGAGACTATGACGAGGATCGAATCGTTTTTATAACTGACTGGGTGTAAGTATGACCGTTCTTTGGTGAGGCTCAAGCTAAACACGATGTTCCAGAGCTATCACGCAAGTCAGTAGATGAACACATACATCATGCCAGAAACCCACGTTTTCAAGAAGATTTGTGGGCAACTGACCCCCATTAGACATGAAAGTCCCGGTTGCCCAACTCCCACCGCTCAGACCAGCCCAGTAGCTTACGCCGTCAAGCCAACCACCAGTCTCGCTTTCGGACGCTTCCGTGCTCTCATTCATCATGCCCATGATACCACCCAACCCCGTACTGTGCCAATGATAAGTAATGAGCATATCTTTTGCAACATTAATCCACTCACAGCATTGCACGGTAACCACCGCCGGCCAAGGCGACACCGATGTTAGGTGTCCGGGGAGGAGTTTCGAGCCCTCGGGCAGCCATCATCTGCTCGATTACAGGTTGGACAAGTTTCTCCCGAGCCTCAATGTAGGCTCGTTCACCGGAACCTAAACCAGTCTAGCCGGGAATGATCATAAGTAATGTTCCACATTTTGGTGACGAGGATATTGCAACTTACAGTGGCATTTCTAATCCAAGTAACATGACAATGGGCACATACCGAGGTCACCAACGTGCCTCTCGGAGTCGGTGGGAGCACCGTGGTGCTTTTTAAAGGGGTTGTAATGGGGGCCAGCAGAGGTACAGCCGTTGGTGTTGTCTCCAAACTCGTGGACGTGCATGCCTCGCTTGGCGTCAGCGTCCATGTCCTTAATCTGATCAGTGATTATCATGTCAGCGACCGGATGTTACTCCACGATGAATCCAATGACGTACCTCACCAGTGATGCAAACGGGAGCATTTTCCGACTCCTGGGTGAAGCATACAGTGCCGTGGACGTAGGATTCACCCTTGAGGACAACAACAGCCTATAATGGTTATTTCGCATTGTTTGGATGAAACATCGTAGGGGCGATGAGGCGAGCACGTGGATGTGTGATCGGTGGAGTTGTGCCGAGTAAGAAGACCGGCGTGGTTTCATGATTGCGCAATAAGAT-AGGGGAGGAGGATGGGCGGGAGAGCGCGGAGACCCGAGAGGTGGGAGAGACAGAGGAAGGAAGGGGACCTGCGGTGAGCGATTTTTCGGCAACTTTACCTTGAAGTCCGGCCGGTGAGCCATATCGAGCAATTCATAGTCCAATCGAATCTGACATGTGTCCAGTCAATCCCCTTACTTCTTCAATGCCGGTCTCCTTTATTCTTCATCACTTCTCTCAACTACGGCCCAGGCTTACGCCAAGGTACTTTCCTCTTCTAGGATTCCCGACTTTGACGTCCTCTTTGGCCCTGCTTACAAGGGTATCTCCTTGGCTGCTGTCTCCGCTGTAAGCCTTTACCAGCAGACCGGCAAAGATATCGGTTACTGCTACAACAGGAAGGAGAAGAAGGACGTAAGTCTGTCCTGACCAGTGCGACAGCGATTAGCTCATAGCCAGCAGCATGGTGAGGGCGGTACTATGGTCGGTGCACCTCTCAAGGGACGAATCGTCATCATCGATGATGTTCTCACCTCCGGCAAGGCCATTCGTGAAGCTATTGACATTCTCAAGGCCTCTCCTGAAGCGAAGCTCGTTGGAATTGTCCAGCTTGTCGACAGACAAGAGAAAGGCCAGAGCGGTAGCGGCAAGAGTACCGTACAGGAGGTTGAGGAAGAGTTCGGTGTGCCCGTCGAGCCTATCATTGGTTTGGATGATATCGTGAAGTACTTGGAAAGCTC
		</sequence>
		<sequence>
			<taxon idref="CN4937"/>
			CCACGCAAGGCAAGATATCATTCATGAAAACGACCGAGTCAAAGACTTCTCCGTCATTGTCACGAAGCTCGTGGAGGGGCAGCATGGCGGCGTTTCGAACTTCGGCGAGGTATTCGATACGATGGTTGAACAGACCGCGGGTACGCATAGATGTTCGGATGATGATCCTCAGACCGACCGTTCGCGCGAGGGCATCAAAAATCTTCAAGAGTGCCTTTGTCTGGTCGTTGGAACCGTTTTCGTAAATGGAGACAAAGACATTGTGGTAGCCCAAGATGGCAGCTGCTCGGAAGAGTGTCGCAAAGATATCAGGGATAACGTCAAACGAGTTGTACAGGTTGATGGCGAAGAAGTACTTGTGCTGCCTCGCTTGCAGATCCCGCTTGATACTGTCCATCCTGTCGTTTCCAGTGGTCGACGCCATGGTCAGGTGGGAATCACTCTTACCGCCAAACAGTTTGCCCAACCAGCCAGAGTTGGACCAAGGCTTCTTGTACCCGAGCTTCATATACCACCGATGTGACTTCCGAATTTGTGCGCTGTTCTTGAGCTACGGTAGCTAACAACTATGTGATAGGTCGTATTGGTCGAATTGTTCTCAGGTATGCTTTTAAATCAACGGGGTAGGACGTCCATGTATCTAACATTCAAGTTAGGAACGCCATCGAGCATGGAGATCTCGAGGTTGTTGCTGTCAACGAGTGAGTGTCCCAAATGTTGACCCATTGGATGAATTACTAAATTGTCCATAGCCCTTTCATTGACTTGGACTACATGGTACGGTACTCCTGTCTGCCCAATAACCTCGTTTAGTACTAACGCTATTGCACAGGTCTACATGTTCAAGTATGACTCCGTAAGTCTTCGATACTTCTAGCGCTCTATATGGCTTATTAACCTGATTCCCGACAGACTCATGGTCGTTTTAAGGGCTCCGTCGAGGTTAAGGACGGTAAGCTTTACATCAACAACAAGGCCATTGCCGTCTTCTAAGCCCTTGTTCTATAGATTTGTCTCTAACATGTTGGGTCTCGGGGGGCTTCCTCTAGAGACTTGGATGTAAGGGGCTTTACGCATTCGCATAACTTATGAAGTGTGGATGACTCTAGGAGGGGTCTGAGAATGTGCTGTGCCAGCCAGGCTGATAATAGTTTAATTGTTAGCTTGGACTTGTACACAGTCTCATCAGTCTTCAGCTTGGGTCATTGATATTCTGTAAGTCAAAACTT-ATCCATTCACTGTAGTAGGTTGCGGAGGACTTGAAAGTTCTCTCTGCAATTGAGACACTTACCAGGCCATCGCAAGTTGGCAGTGTACGCTACTGATTTTATGGTCGTGGGGGACTTGGGAGCTGGTGCTT-GTGTCGCATGAGGTAGAGTTGATATGGACGGATGGAAGAGAAGCATATGTGTATGTCGCGGGGGACTTGGGGTAAGACGCCTTGCGGCAAGTAGAGTCAA-CCAGTAGTGACTTCTTTTAGTCGTGGGGGACTTTGGTAATGGTAGTGAGCCGGAATAAGGGATGGATAAATGTAGTATGG-ATGGTGACAGGGGGAGCAGCAGAGCGTACGCAGTGGGTATGTATATAGTTGAAAA-GGGATGGGCAGTAGAATTTTGAGAAATTAATGACCTAAGGG-TGATTCTAATAGGCTTGTCAAGAAAAAAGTTAAGTTGAATCAAGCTGGGTCAAGCAAAGTCTAGAAAAGATTTATTGGTAAGTATCAGCTGATATCCTGCTCATATCGAAAACGTACTTTCTAATGTACTAACT-CTAATCCAGACTGGCATGGTTTGCGGCAGCTTGGCACGGCTTTCATGGACGGTGTCCCTGGTATAACACAGGTAAGAATCCTTAGGAACCACAG-GAATCGGT-CAACTTATAAACTGCATAGTGTCCTATTCCGCCTGGAAGCTCATTTACCTACCAATTCACCGTAAGCCATCAATCAGGCACGTTTTGGTGGCATTCCCATTATTCCAATTCCATGGCCGACGGCATTTGGGGCCCGTCAGTTTTCCTGACTTTTGATAACAAGTTATCACAGCTGATAGGATACCATAGCTTAATTATCCATTCGCCCAATGAACCCCTCCAAAGGGGACGAGACTATGACGAGGATCGAATCGTTTTTATAACTGACTGGGTGTAAGTATGACCGTTCTTTGGTGAGGCTCAAGCTAAACACGATGTTCCAGAGCTATCACGCAAGTCAGTAGATGAACACATACATCATGCCAGAAACCCACGTTTTCAAGAAGATTTGTGGGCAACTGACCCCCATTAGACATGAAAGTCCCGGTTGCCCAACTCCCACCGCTCAGACCAGCCCAGTAGCTTACGCCGTCAAGCCAACCACCAGTCTCGCTTTCGGACGCTTCCGTGCTCTCATTCATCATGCCCATGATACCACCCAACCCCGTACTGTGCCAATGATAAGTAATGAGCATATCTTTTGCAACATTAATCCACTCACAGCATTGCACGGTAACCACCGCCGGCCAAGGCGACACCGATGTTAGGTGTCCGGGGAGGAGTTTCGAGCCCTCGGGCAGCCATCATCTGCTCGATTACAGGTTGGACAAGTTTCTCCCGAGCCTCAATGTAGGCTCGTTCACCGGAACCTAAACCAGTCTAGCCGGGAATGATCATAAGTAATGTTCCACATTTTGGTGACGAGGATATTGCAACTTACAGTGGCATTTCTAATCCAAGTAACATGACAATGGGCACATACCGAGGTCACCAACGTGCCTCTCGGAGTCGGTGGGAGCACCGTGGTGCTTTTTAAAGGGGTTGTAATGGGGGCCAGCAGAGGTACAGCCGTTGGTGTTGTCTCCAAACTCGTGGACGTGCATGCCTCGCTTGGCGTCAGCGTCCATGTCCTTAATCTGATCAGTGATTATCATGTCAGCGACCGGATGTTACTCCACGATGAATCCAATGACGTACCTCACCAGTGATGCAAACGGGAGCATTTTCCGACTCCTGGGTGAAGCATACAGTGCCGTGGACGTAGGATTCACCCTTGAGGACAACAACAGCCTATAATGGTTATTTCGCATTGTTTGGATGAAACATCGTAGGGGCGATGAGGCGAGCACGTGGATGTGTGATCGGTGGAGTTGTGCCGAGTAAGAAGACCGGCGTGGTTTCATGATTGCGCAATAAGAT-AGGGGAGGAGGATGGGCGGGAGAGCGCGGAGACCCGAGAGGTGGGAGAGACAGAGGAAGGAAGGGGACCTGCGGTGAGCGATTTTTCGGCAACTTTACCTTGAAGTCCGGCCGGTGAGCCATATCGAGCAATTCATAGTCCAATCGAATCTGACATGTGTCCAGTCAATCCCCTTACTTCTTCAATGCCGGTCTCCTTTATTCTTCATCACTTCTCTCAACTACGGCCCAGGCTTACGCCAAGGTACTTTCCTCTTCTAGGATTCCCGACTTTGACGTCCTCTTTGGCCCTGCTTACAAGGGTATCTCCTTGGCTGCTGTCTCCGCTGTAAGCCTTTACCAGCAGACCGGCAAAGATATCGGTTACTGCTACAACAGGAAGGAGAAGAAGGACGTAAGTCTGTCCTGACCAGTGCGACAGCGATTAGCTCATAGCCAGCAGCATGGTGAGGGCGGTACTATGGTCGGTGCACCTCTCAAGGGACGAATCGTCATCATCGATGATGTTCTCACCTCCGGCAAGGCCATTCGTGAAGCTATTGACATTCTCAAGGCCTCTCCTGAAGCGAAGCTCGTTGGAATTGTCCAGCTTGTCGACAGACAAGAGAAAGGCCAGAGCGGTAGCGGCAAGAGTACCGTACAGGAGGTTGAGGAAGAGTTCGGTGTGCCCGTCGAGCCTATCATTGGTTTGGATGATATCGTGAAGTACTTGGAAAGCTC
		</sequence>
		<sequence>
			<taxon idref="CN4938"/>
			CCACGCAAGGCAAGATATCATTCATGAAAACGACCGAGTCAAAGACTTCTCCGTCATTGTCACGAAGCTCGTGGAGGGGCAGCATGGCGGCGTTTCGAACTTCGGCGAGGTATTCGATACGATGGTTGAACAGACCGCGGGTACGCATAGATGTTCGGATGATGATCCTCAGACCGACCGTTCGCGCGAGGGCATCAAAAATCTTCAAGAGTGCCTTTGTCTGGTCGTTGGAACCGTTTTCGTAAATGGAGACAAAGACATTGTGGTAGCCCAAGATGGCAGCTGCTCGGAAGAGTGTCGCAAAGATATCAGGGATAACGTCAAACGAGTTGTACAGGTTGATGGCGAAGAAGTACTTGTGCTGCCTCGCTTGCAGATCCCGCTTGATACTGTCCATCCTGTCGTTTCCAGTGGTCGACGCCATGGTCAGGTGGGAATCACTCTTACCGCCAAACAGTTTGCCCAACCAGCCAGAGTTGGACCAAGGCTTCTTGTACCCGAGCTTCATATACCACCGATGTGACTTCCGAATTTGTGCGCTGTTCTTGAGCTACGGTAGCTAACAACTATGTGATAGGTCGTATTGGTCGAATTGTTCTCAGGTATGCTTTTAAATCAACGGGGTAGGACGTCCATGTATCTAACATTCAAGTTAGGAACGCCATCGAGCATGGAGATCTCGAGGTTGTTGCTGTCAACGAGTGAGTGTCCCAAATGTTGACCCATTGGATGAATTACTAAATTGTCCATAGCCCTTTCATTGACTTGGACTACATGGTACGGTACTCCTGTCTGCCCAATAACCTCGTTTAGTACTAACGCTATTGCACAGGTCTACATGTTCAAGTATGACTCCGTAAGTCTTCGATACTTCTAGCGCTCTATATGGCTTATTAACCTGATTCCCGACAGACTCATGGTCGTTTTAAGGGCTCCGTCGAGGTTAAGGACGGTAAGCTTTACATCAACAACAAGGCCATTGCCGTCTTCTAAGCCCTTGTTCTATAGATTTGTCTCTAACATGTTGGGTCTCGGGGGGCTTCCTCTAGAGACTTGGATGTAAGGGGCTTTACGCATTCGCATAACTTATGAAGTGTGGATGACTCTAGGAGGGGTCTGAGAATGTGCTGTGCCAGCCAGGCTGATAATAGTTTAATTGTTAGCTTGGACTTGTACACAGTCTCATCAGTCTTCAGCTTGGGTCATTGATATTCTGTAAGTCAAAACTT-ATCCATTCACTGTAGTAGGTTGCGGAGGACTTGAAAGTTCTCTCTGCAATTGAGACACTTACCAGGCCATCGCAAGTTGGCAGTGTACGCTACTGATTTTATGGTCGTGGGGGACTTGGGAGCTGGTGCTT-GTGTCGCATGAGGTAGAGTTGATATGGACGGATGGAAGAGAAGCATATGTGTATGTCGCGGGGGACTTGGGGTAAGACGCCTTGCGGCAAGTAGAGTCAA-CCAGTAGTGACTTCTTTTAGTCGTGGGGGACTTTGGTAATGGTAGTGAGCCGGAATAAGGGATGGATAAATGTAGTATGG-ATGGTGACAGGGGGAGCAGCAGAGCGTACGCAGTGGGTATGTATATAGTTGAAAA-GGGATGGGCAGTAGAATTTTGAGAAATTAATGACCTAAGGG-TGATTCTAATAGGCTTGTCAAGAAAAAAGTTAAGTTGAATCAAGCTGGGTCAAGCAAAGTCTAGAAAAGATTTATTGGTAAGTATCAGCTGATATCCTGCTCATATCGAAAACGTACTTTCTAATGTACTAACT-CTAATCCAGACTGGCATGGTTTGCGGCAGCTTGGCACGGCTTTCATGGACGGTGTCCCTGGTATAACACAGGTAAGAATCCTTAGGAACCACAG-GAATCGGT-CAACTTATAAACTGCATAGTGTCCTATTCCGCCTGGAAGCTCATTTACCTACCAATTCACCGTAAGCCATCAATCAGGCACGTTTTGGTGGCATTCCCATTATTCCAATTCCATGGCCGACGGCATTTGGGGCCCGTCAGTTTTCCTGACTTTTGATAACAAGTTATCACAGCTGATAGGATACCATAGCTTAATTATCCATTCGCCCAATGAACCCCTCCAAAGGGGACGAGACTATGACGAGGATCGAATCGTTTTTATAACTGACTGGGTGTAAGTATGACCGTTCTTTGGTGAGGCTCAAGCTAAACACGATGTTCCAGAGCTATCACGCAAGTCAGTAGATGAACACATACATCATGCCAGAAACCCACGTTTTCAAGAAGATTTGTGGGCAACTGACCCCCATTAGACATGAAAGTCCCGGTTGCCCAACTCCCACCGCTCAGACCAGCCCAGTAGCTTACGCCGTCAAGCCAACCACCAGTCTCGCTTTCGGACGCTTCCGTGCTCTCATTCATCATGCCCATGATACCACCCAACCCCGTACTGTGCCAATGATAAGTAATGAGCATATCTTTTGCAACATTAATCCACTCACAGCATTGCACGGTAACCACCGCCGGCCAAGGCGACACCGATGTTAGGTGTCCGGGGAGGAGTTTCGAGCCCTCGGGCAGCCATCATCTGCTCGATTACAGGTTGGACAAGTTTCTCCCGAGCCTCAATGTAGGCTCGTTCACCGGAACCTAAACCAGTCTAGCCGGGAATGATCATAAGTAATGTTCCACATTTTGGTGACGAGGATATTGCAACTTACAGTGGCATTTCTAATCCAAGTAACATGACAATGGGCACATACCGAGGTCACCAACGTGCCTCTCGGAGTCGGTGGGAGCACCGTGGTGCTTTTTAAAGGGGTTGTAATGGGGGCCAGCAGAGGTACAGCCGTTGGTGTTGTCTCCAAACTCGTGGACGTGCATGCCTCGCTTGGCGTCAGCGTCCATGTCCTTAATCTGATCAGTGATTATCATGTCAGCGACCGGATGTTACTCCACGATGAATCCAATGACGTACCTCACCAGTGATGCAAACGGGAGCATTTTCCGACTCCTGGGTGAAGCATACAGTGCCGTGGACGTAGGATTCACCCTTGAGGACAACAACAGCCTATAATGGTTATTTCGCATTGTTTGGATGAAACATCGTAGGGGCGATGAGGCGAGCACGTGGATGTGTGATCGGTGGAGTTGTGCCGAGTAAGAAGACCGGCGTGGTTTCATGATTGCGCAATAAGAT-AGGGGAGGAGGATGGGCGGGAGAGCGCGGAGACCCGAGAGGTGGGAGAGACAGAGGAAGGAAGGGGACCTGCGGTGAGCGATTTTTCGGCAACTTTACCTTGAAGTCCGGCCGGTGAGCCATATCGAGCAATTCATAGTCCAATCGAATCTGACATGTGTCCAGTCAATCCCCTTACTTCTTCAATGCCGGTCTCCTTTATTCTTCATCACTTCTCTCAACTACGGCCCAGGCTTACGCCAAGGTACTTTCCTCTTCTAGGATTCCCGACTTTGACGTCCTCTTTGGCCCTGCTTACAAGGGTATCTCCTTGGCTGCTGTCTCCGCTGTAAGCCTTTACCAGCAGACCGGCAAAGATATCGGTTACTGCTACAACAGGAAGGAGAAGAAGGACGTAAGTCTGTCCTGACCAGTGCGACAGCGATTAGCTCATAGCCAGCAGCATGGTGAGGGCGGTACTATGGTCGGTGCACCTCTCAAGGGACGAATCGTCATCATCGATGATGTTCTCACCTCCGGCAAGGCCATTCGTGAAGCTATTGACATTCTCAAGGCCTCTCCTGAAGCGAAGCTCGTTGGAATTGTCCAGCTTGTCGACAGACAAGAGAAAGGCCAGAGCGGTAGCGGCAAGAGTACCGTACAGGAGGTTGAGGAAGAGTTCGGTGTGCCCGTCGAGCCTATCATTGGTTTGGATGATATCGTGAAGTACTTGGAAAGCTC
		</sequence>
		<sequence>
			<taxon idref="CN4940"/>
			CCACGCAAGGCAAGATATCATTCATGAAAACGACCGAGTCAAAGACTTCTCCGTCATTGTCACGAAGCTCGTGGAGGGGCAGCATGGCGGCGTTTCGAACTTCGGCGAGGTATTCGATACGATGGTTGAACAGACCGCGGGTACGCATAGATGTTCGGATGATGATCCTCAGACCGACCGTTCGCGCGAGGGCATCAAAAATCTTCAAGAGTGCCTTTGTCTGGTCGTTGGAACCGTTTTCGTAAATGGAGACAAAGACATTGTGGTAGCCCAAGATGGCAGCTGCTCGGAAGAGTGTCGCAAAGATATCAGGGATAACGTCAAACGAGTTGTACAGGTTGATGGCGAAGAAGTACTTGTGCTGCCTCGCTTGCAGATCCCGCTTGATACTGTCCATCCTGTCGTTTCCAGTGGTCGACGCCATGGTCAGGTGGGAATCACTCTTACCGCCAAACAGTTTGCCCAACCAGCCAGAGTTGGACCAAGGCTTCTTGTACCCGAGCTTCATATACCACCGATGTGACTTCCGAATTTGTGCGCTGTTCTTGAGCTACGGTAGCTAACAACTATGTGATAGGTCGTATTGGTCGAATTGTTCTCAGGTATGCTTTTAAATCAACGGGGTAGGACGTCCATGTATCTAACATTCAAGTTAGGAACGCCATCGAGCATGGAGATCTCGAGGTTGTTGCTGTCAACGAGTGAGTGTCCCAAATGTTGACCCATTGGATGAATTACTAAATTGTCCATAGCCCTTTCATTGACTTGGACTACATGGTACGGTACTCCTGTCTGCCCAATAACCTCGTTTAGTACTAACGCTATTGCACAGGTCTACATGTTCAAGTATGACTCCGTAAGTCTTCGATACTTCTAGCGCTCTATATGGCTTATTAACCTGATTCCCGACAGACTCATGGTCGTTTTAAGGGCTCCGTCGAGGTTAAGGACGGTAAGCTTTACATCAACAACAAGGCCATTGCCGTCTTCTAAGCCCTTGTTCTATAGATTTGTCTCTAACATGTTGGGTCTCGGGGGGCTTCCTCTAGAGACTTGGATGTAAGGGGCTTTACGCATTCGCATAACTTATGAAGTGTGGATGACTCTAGGAGGGGTCTGAGAATGTGCTGTGCCAGCCAGGCTGATAATAGTTTAATTGTTAGCTTGGACTTGTACACAGTCTCATCAGTCTTCAGCTTGGGTCATTGATATTCTGTAAGTCAAAACTT-ATCCATTCACTGTAGTAGGTTGCGGAGGACTTGAAAGTTCTCTCTGCAATTGAGACACTTACCAGGCCATCGCAAGTTGGCAGTGTACGCTACTGATTTTATGGTCGTGGGGGACTTGGGAGCTGGTGCTT-GTGTCGCATGAGGTAGAGTTGATATGGACGGATGGAAGAGAAGCATATGTGTATGTCGCGGGGGACTTGGGGTAAGACGCCTTGCGGCAAGTAGAGTCAA-CCAGTAGTGACTTCTTTTAGTCGTGGGGGACTTTGGTAATGGTAGTGAGCCGGAATAAGGGATGGATAAATGTAGTATGG-ATGGTGACAGGGGGAGCAGCAGAGCGTACGCAGTGGGTATGTATATAGTTGAAAA-GGGATGGGCAGTAGAATTTTGAGAAATTAATGACCTAAGGG-TGATTCTAATAGGCTTGTCAAGAAAAAAGTTAAGTTGAATCAAGCTGGGTCAAGCAAAGTCTAGAAAAGATTTATTGGTAAGTATCAGCTGATATCCTGCTCATATCGAAAACGTACTTTTTAATGTACTAACT-CTAATCCAGACTGGCATGGTTTGCGGCAGCTTGGCACGGCTTTCATGGACGGTGTCCCTGGTATAACACAGGTAAGAATCCTTAGGAACCACAG-GAATCGGT-CAACTTATAAACTGCATAGTGTCCTATTCCGCCTGGAAGCTCATTTACCTACCAATTCACCGTAAGCCATCAATCAGGCACGTTTTGGTGGCATTCCCATTATTCCAATTCCATGGCCGACGGCATTTGGGGCCCGTCAGTTTTCCTGACTTTTGATAACAAGTTATCACAGCTGATAGGATACCATAGCTTAATTATCCATTCGCCCAATGAACCCCTCCAAAGGGGACGAGACTATGACGAGGATCGAATCGTTTTTATAACTGACTGGGTGTAAGTATGACCGTTCTTTGGTGAGGCTCAAGCTAAACACGATGTTCCAGAGCTATCACGCAAGTCAGTAGATGAACACATACATCATGCCAGAAACCCACGTTTTCAAGAAGATTTGTGGGCAACTGACCCCCATTAGACATGAAAGTCCCGGTTGCCCAACTCCCACCGCTCAGACCAGCCCAGTAGCTTACGCCGTCAAGCCAACCACCAGTCTCGCTTTCGGACGCTTCCGTGCTCTCATTCATCATGCCCATGATACCACCCAACCCCGTACTGTGCCAATGATAAGTAATGAGCATATCTTTTGCAACATTAATCCACTCACAGCATTGCACGGTAACCACCGCCGGCCAAGGCGACACCGATGTTAGGTGTCCGGGGAGGAGTTTCGAGCCCTCGGGCAGCCATCATCTGCTCGATTACAGGTTGGACAAGTTTCTCCCGAGCCTCAATGTAGGCTCGTTCACCGGAACCTAAACCAGTCTAGCCGGGAATGATCATAAGTAATGTTCCACATTTTGGTGACGAGGATATTGCAACTTACAGTGGCATTTCTAATCCAAGTAACATGACAATGGGCACATACCGAGGTCACCAACGTGCCTCTCGGAGTCGGTGGGAGCACCGTGGTGCTTTTTAAAGGGGTTGTAATGGGGGCCAGCAGAGGTACAGCCGTTGGTGTTGTCTCCAAACTCGTGGACGTGCATGCCTCGCTTGGCGTCAGCGTCCATGTCCTTAATCTGATCAGTGATTATCATGTCAGCGACCGGATGTTACTCCACGATGAATCCAATGACGTACCTCACCAGTGATGCAAACGGGAGCATTTTCCGACTCCTGGGTGAAGCATACAGTGCCGTGGACGTAGGATTCACCCTTGAGGACAACAACAGCCTATAATGGTTATTTCGCATTGTTTGGATGAAACATCGTAGGGGCGATGAGGCGAGCACGTGGATGTGTGATCGGTGGAGTTGTGCCGAGTAAGAAGACCGGCGTGGTTTCATGATTGCGCAATAAGAT-AGGGGAGGAGGATGGGCGGGAGAGCGCGGAGACCCGAGAGGTGGGAGAGACAGAGGAAGGAAGGGGACCTGCGGTGAGCGATTTTTCGGCAACTTTACCTTGAAGTCCGGCCGGTGAGCCATATCGAGCAATTCATAGTCCAATCGAATCTGACATGTGTCCAGTCAATCCCCTTACTTCTTCAATGCCGGTCTCCTTTATTCTTCATCACTTCTCTCAACTACGGCCCAGGCTTACGCCAAGGTACTTTCCTCTTCTAGGATTCCCGACTTTGACGTCCTCTTTGGCCCTGCTTACAAGGGTATCTCCTTGGCTGCTGTCTCCGCTGTAAGCCTTTACCAGCAGACCGGCAAAGATATCGGTTACTGCTACAACAGGAAGGAGAAGAAGGACGTAAGTCTGTCCTGACCAGTGCGACAGCGATTAGCTCATAGCCAGCAGCATGGTGAGGGCGGTACTATGGTCGGTGCACCTCTCAAGGGACGAATCGTCATCATCGATGATGTTCTCACCTCCGGCAAGGCCATTCGTGAAGCTATTGACATTCTCAAGGCCTCTCCTGAAGCGAAGCTCGTTGGAATTGTCCAGCTTGTCGACAGACAAGAGAAAGGCCAGAGCGGTAGCGGCAAGAGTACCGTACAGGAGGTTGAGGAAGAGTTCGGTGTGCCCGTCGAGCCTATCATTGGTTTGGATGATATCGTGAAGTACTTGGAAAGCTC
		</sequence>
		<sequence>
			<taxon idref="CN4941"/>
			CCACGCAAGGCAAGATATCATTCATGAAAACGACCGAGTCAAAGACTTCTCCGTCATTGTCACGAAGCTCGTGGAGGGGCAGCATGGCGGCGTTTCGAACTTCGGCGAGGTATTCGATACGATGGTTGAACAGACCGCGGGTACGCATAGATGTTCGGATGATGATCCTCAGACCGACCGTTCGCGCGAGGGCATCAAAAATCTTCAAGAGTGCCTTTGTCTGGTCGTTGGAACCGTTTTCGTAAATGGAGACAAAGACATTGTGGTAGCCCAAGATGGCAGCTGCTCGGAAGAGTGTCGCAAAGATATCAGGGATAACGTCAAACGAGTTGTACAGGTTGATGGCGAAGAAGTACTTGTGCTGCCTCGCTTGCAGATCCCGCTTGATACTGTCCATCCTGTCGTTTCCAGTGGTCGACGCCATGGTCAGGTGGGAATCACTCTTACCGCCAAACAGTTTGCCCAACCAGCCAGAGTTGGACCAAGGCTTCTTGTACCCGAGCTTCATATACCACCGATGTGACTTCCGAATTTGTGCGCTGTTCTTGAGCTACGGTAGCTAACAACTATGTGATAGGTCGTATTGGTCGAATTGTTCTCAGGTATGCTTTTAAATCAACGGGGTAGGACGTCCATGTATCTAACATTCAAGTTAGGAACGCCATCGAGCATGGAGATCTCGAGGTTGTTGCTGTCAACGAGTGAGTGTCCCAAATGTTGACCCATTGGATGAATTACTAAATTGTCCATAGCCCTTTCATTGACTTGGACTACATGGTACGGTACTCCTGTCTGCCCAATAACCTCGTTTAGTACTAACGCTATTGCACAGGTCTACATGTTCAAGTATGACTCCGTAAGTCTTCGATACTTCTAGCGCTCTATATGGCTTATTAACCTGATTCCCGACAGACTCATGGTCGTTTTAAGGGCTCCGTCGAGGTTAAGGACGGTAAGCTTTACATCAACAACAAGGCCATTGCCGTCTTCTAAGCCCTTGTTCTATAGATTTGTCTCTAACATGTTGGGTCTCGGGGGGCTTCCTCTAGAGACTTGGATGTAAGGGGCTTTACGCATTCGCATAACTTATGAAGTGTGGATGACTCTAGGAGGGGTCTGAGAATGTGCTGTGCCAGCCAGGCTGATAATAGTTTAATTGTTAGCTTGGACTTGTACACAGTCTCATCAGTCTTCAGCTTGGGTCATTGATATTCTGTAAGTCAAAACTT-ATCCATTCACTGTAGTAGGTTGCGGAGGACTTGAAAGTTCTCTCTGCAATTGAGACACTTACCAGGCCATCGCAAGTTGGCAGTGTACGCTACTGATTTTATGGTCGTGGGGGACTTGGGAGCTGGTGCTT-GTGTCGCATGAGGTAGAGTTGATATGGACGGATGGAAGAGAAGCATATGTGTATGTCGCGGGGGACTTGGGGTAAGACGCCTTGCGGCAAGTAGAGTCAA-CCAGTAGTGACTTCTTTTAGTCGTGGGGGACTTTGGTAATGGTAGTGAGCCGGAATAAGGGATGGATAAATGTAGTATGG-ATGGTGACAGGGGGAGCAGCAGAGCGTACGCAGTGGGTATGTATATAGTTGAAAA-GGGATGGGCAGTAGAATTTTGAGAAATTAATGACCTAAGGG-TGATTCTAATAGGCTTGTCAAGAAAAAAGTTAAGTTGAATCAAGCTGGGTCAAGCAAAGTCTAGAAAAGATTTATTGGTAAGTATCAGCTGATATCCTGCTCATATCGAAAACGTACTTTTTAATGTACTAACT-CTAATCCAGACTGGCATGGTTTGCGGCAGCTTGGCACGGCTTTCATGGACGGTGTCCCTGGTATAACACAGGTAAGAATCCTTAGGAACCACAG-GAATCGGT-CAACTTATAAACTGCATAGTGTCCTATTCCGCCTGGAAGCTCATTTACCTACCAATTCACCGTAAGCCATCAATCAGGCACGTTTTGGTGGCATTCCCATTATTCCAATTCCATGGCCGACGGCATTTGGGGCCCGTCAGTTTTCCTGACTTTTGATAACAAGTTATCACAGCTGATAGGATACCATAGCTTAATTATCCATTCGCCCAATGAACCCCTCCAAAGGGGACGAGACTATGACGAGGATCGAATCGTTTTTATAACTGACTGGGTGTAAGTATGACCGTTCTTTGGTGAGGCTCAAGCTAAACACGATGTTCCAGAGCTATCACGCAAGTCAGTAGATGAACACATACATCATGCCAGAAACCCACGTTTTCAAGAAGATTTGTGGGCAACTGACCCCCATTAGACATGAAAGTCCCGGTTGCCCAACTCCCACCGCTCAGACCAGCCCAGTAGCTTACGCCGTCAAGCCAACCACCAGTCTCGCTTTCGGACGCTTCCGTGCTCTCATTCATCATGCCCATGATACCACCCAACCCCGTACTGTGCCAATGATAAGTAATGAGCATATCTTTTGCAACATTAATCCACTCACAGCATTGCACGGTAACCACCGCCGGCCAAGGCGACACCGATGTTAGGTGTCCGGGGAGGAGTTTCGAGCCCTCGGGCAGCCATCATCTGCTCGATTACAGGTTGGACAAGTTTCTCCCGAGCCTCAATGTAGGCTCGTTCACCGGAACCTAAACCAGTCTAGCCGGGAATGATCATAAGTAATGTTCCACATTTTGGTGACGAGGATATTGCAACTTACAGTGGCATTTCTAATCCAAGTAACATGACAATGGGCACATACCGAGGTCACCAACGTGCCTCTCGGAGTCGGTGGGAGCACCGTGGTGCTTTTTAAAGGGGTTGTAATGGGGGCCAGCAGAGGTACAGCCGTTGGTGTTGTCTCCAAACTCGTGGACGTGCATGCCTCGCTTGGCGTCAGCGTCCATGTCCTTAATCTGATCAGTGATTATCATGTCAGCGACCGGATGTTACTCCACGATGAATCCAATGACGTACCTCACCAGTGATGCAAACGGGAGCATTTTCCGACTCCTGGGTGAAGCATACAGTGCCGTGGACGTAGGATTCACCCTTGAGGACAACAACAGCCTATAATGGTTATTTCGCATTGTTTGGATGAAACATCGTAGGGGCGATGAGGCGAGCACGTGGATGTGTGATCGGTGGAGTTGTGCCGAGTAAGAAGACCGGCGTGGTTTCATGATTGCGCAATAAGAT-AGGGGAGGAGGATGGGCGGGAGAGCGCGGAGACCCGAGAGGTGGGAGAGACAGAGGAAGGAAGGGGACCTGCGGTGAGCGATTTTTCGGCAACTTTACCTTGAAGTCCGGCCGGTGAGCCATATCGAGCAATTCATAGTCCAATCGAATCTGACATGTGTCCAGTCAATCCCCTTACTTCTTCAATGCCGGTCTCCTTTATTCTTCATCACTTCTCTCAACTACGGCCCAGGCTTACGCCAAGGTACTTTCCTCTTCTAGGATTCCCGACTTTGACGTCCTCTTTGGCCCTGCTTACAAGGGTATCTCCTTGGCTGCTGTCTCCGCTGTAAGCCTTTACCAGCAGACCGGCAAAGATATCGGTTACTGCTACAACAGGAAGGAGAAGAAGGACGTAAGTCTGTCCTGACCAGTGCGACAGCGATTAGCTCATAGCCAGCAGCATGGTGAGGGCGGTACTATGGTCGGTGCACCTCTCAAGGGACGAATCGTCATCATCGATGATGTTCTCACCTCCGGCAAGGCCATTCGTGAAGCTATTGACATTCTCAAGGCCTCTCCTGAAGCGAAGCTCGTTGGAATTGTCCAGCTTGTCGACAGACAAGAGAAAGGCCAGAGCGGTAGCGGCAAGAGTACCGTACAGGAGGTTGAGGAAGAGTTCGGTGTGCCCGTCGAGCCTATCATTGGTTTGGATGATATCGTGAAGTACTTGGAAAGCTC
		</sequence>
		<sequence>
			<taxon idref="CN4942"/>
			CCACGCAAGGCAAGATATCATTCATGAAAACGACCGAGTCAAAGACTTCTCCGTCATTGTCACGAAGCTCGTGGAGGGGCAGCATGGCGGCGTTTCGAACTTCGGCGAGGTATTCGATACGATGGTTGAACAGACCGCGGGTACGCATAGATGTTCGGATGATGATCCTCAGACCGACCGTTCGCGCGAGGGCATCAAAAATCTTCAAGAGTGCCTTTGTCTGGTCGTTGGAACCGTTTTCGTAAATGGAGACAAAGACATTGTGGTAGCCCAAGATGGCAGCTGCTCGGAAGAGTGTCGCAAAGATATCAGGGATAACGTCAAACGAGTTGTACAGGTTGATGGCGAAGAAGTACTTGTGCTGCCTCGCTTGCAGATCCCGCTTGATACTGTCCATCCTGTCGTTTCCAGTGGTCGACGCCATGGTCAGGTGGGAATCACTCTTACCGCCAAACAGTTTGCCCAACCAGCCAGAGTTGGACCAAGGCTTCTTGTACCCGAGCTTCATATACCACCGATGTGACTTCCGAATTTGTGCGCTGTTCTTGAGCTACGGTAGCTAACAACTATGTGATAGGTCGTATTGGTCGAATTGTTCTCAGGTATGCTTTTAAATCAACGGGGTAGGACGTCCATGTATCTAACATTCAAGTTAGGAACGCCATCGAGCATGGAGATCTCGAGGTTGTTGCTGTCAACGAGTGAGTGTCCCAAATGTTGACCCATTGGATGAATTACTAAATTGTCCATAGCCCTTTCATTGACTTGGACTACATGGTACGGTACTCCTGTCTGCCCAATAACCTCGTTTAGTACTAACGCTATTGCACAGGTCTACATGTTCAAGTATGACTCCGTAAGTCTTCGATACTTCTAGCGCTCTATATGGCTTATTAACCTGATTCCCGACAGACTCATGGTCGTTTTAAGGGCTCCGTCGAGGTTAAGGACGGTAAGCTTTACATCAACAACAAGGCCATTGCCGTCTTCTAAGCCCTTGTTCTATAGATTTGTCTCTAACATGTTGGGTCTCGGGGGGCTTCCTCTAGAGACTTGGATGTAAGGGGCTTTACGCATTCGCATAACTTATGAAGTGTGGATGACTCTAGGAGGGGTCTGAGAATGTGCTGTGCCAGCCAGGCTGATAATAGTTTAATTGTTAGCTTGGACTTGTACACAGTCTCATCAGTCTTCAGCTTGGGTCATTGATATTCTGTAAGTCAAAACTT-ATCCATTCACTGTAGTAGGTTGCGGAGGACTTGAAAGTTCTCTCTGCAATTGAGACACTTACCAGGCCATCGCAAGTTGGCAGTGTACGCTACTGATTTTATGGTCGTGGGGGACTTGGGAGCTGGTGCTT-GTGTCGCATGAGGTAGAGTTGATATGGACGGATGGAAGAGAAGCATATGTGTATGTCGCGGGGGACTTGGGGTAAGACGCCTTGCGGCAAGTAGAGTCAA-CCAGTAGTGACTTCTTTTAGTCGTGGGGGACTTTGGTAATGGTAGTGAGCCGGAATAAGGGATGGATAAATGTAGTATGG-ATGGTGACAGGGGGAGCAGCAGAGCGTACGCAGTGGGTATGTATATAGTTGAAAA-GGGATGGGCAGTAGAATTTTGAGAAATTAATGACCTAAGGG-TGATTCTAATAGGCTTGTCAAGAAAAAAGTTAAGTTGAATCAAGCTGGGTCAAGCAAAGTCTAGAAAAGATTTATTGGTAAGTATCAGCTGATATCCTGCTCATATCGAAAACGTACTTTTTAATGTACTAACT-CTAATCCAGACTGGCATGGTTTGCGGCAGCTTGGCACGGCTTTCATGGACGGTGTCCCTGGTATAACACAGGTAAGAATCCTTAGGAACCACAG-GAATCGGT-CAACTTATAAACTGCATAGTGTCCTATTCCGCCTGGAAGCTCATTTACCTACCAATTCACCGTAAGCCATCAATCAGGCACGTTTTGGTGGCATTCCCATTATTCCAATTCCATGGCCGACGGCATTTGGGGCCCGTCAGTTTTCCTGACTTTTGATAACAAGTTATCACAGCTGATAGGATACCATAGCTTAATTATCCATTCGCCCAATGAACCCCTCCAAAGGGGACGAGACTATGACGAGGATCGAATCGTTTTTATAACTGACTGGGTGTAAGTATGACCGTTCTTTGGTGAGGCTCAAGCTAAACACGATGTTCCAGAGCTATCACGCAAGTCAGTAGATGAACACATACATCATGCCAGAAACCCACGTTTTCAAGAAGATTTGTGGGCAACTGACCCCCATTAGACATGAAAGTCCCGGTTGCCCAACTCCCACCGCTCAGACCAGCCCAGTAGCTTACGCCGTCAAGCCAACCACCAGTCTCGCTTTCGGACGCTTCCGTGCTCTCATTCATCATGCCCATGATACCACCCAACCCCGTACTGTGCCAATGATAAGTAATGAGCATATCTTTTGCAACATTAATCCACTCACAGCATTGCACGGTAACCACCGCCGGCCAAGGCGACACCGATGTTAGGTGTCCGGGGAGGAGTTTCGAGCCCTCGGGCAGCCATCATCTGCTCGATTACAGGTTGGACAAGTTTCTCCCGAGCCTCAATGTAGGCTCGTTCACCGGAACCTAAACCAGTCTAGCCGGGAATGATCATAAGTAATGTTCCACATTTTGGTGACGAGGATATTGCAACTTACAGTGGCATTTCTAATCCAAGTAACATGACAATGGGCACATACCGAGGTCACCAACGTGCCTCTCGGAGTCGGTGGGAGCACCGTGGTGCTTTTTAAAGGGGTTGTAATGGGGGCCAGCAGAGGTACAGCCGTTGGTGTTGTCTCCAAACTCGTGGACGTGCATGCCTCGCTTGGCGTCAGCGTCCATGTCCTTAATCTGATCAGTGATTATCATGTCAGCGACCGGATGTTACTCCACGATGAATCCAATGACGTACCTCACCAGTGATGCAAACGGGAGCATTTTCCGACTCCTGGGTGAAGCATACAGTGCCGTGGACGTAGGATTCACCCTTGAGGACAACAACAGCCTATAATGGTTATTTCGCATTGTTTGGATGAAACATCGTAGGGGCGATGAGGCGAGCACGTGGATGTGTGATCGGTGGAGTTGTGCCGAGTAAGAAGACCGGCGTGGTTTCATGATTGCGCAATAAGAT-AGGGGAGGAGGATGGGCGGGAGAGCGCGGAGACCCGAGAGGTGGGAGAGACAGAGGAAGGAAGGGGACCTGCGGTGAGCGATTTTTCGGCAACTTTACCTTGAAGTCCGGCCGGTGAGCCATATCGAGCAATTCATAGTCCAATCGAATCTGACATGTGTCCAGTCAATCCCCTTACTTCTTCAATGCCGGTCTCCTTTATTCTTCATCACTTCTCTCAACTACGGCCCAGGCTTACGCCAAGGTACTTTCCTCTTCTAGGATTCCCGACTTTGACGTCCTCTTTGGCCCTGCTTACAAGGGTATCTCCTTGGCTGCTGTCTCCGCTGTAAGCCTTTACCAGCAGACCGGCAAAGATATCGGTTACTGCTACAACAGGAAGGAGAAGAAGGACGTAAGTCTGTCCTGACCAGTGCGACAGCGATTAGCTCATAGCCAGCAGCATGGTGAGGGCGGTACTATGGTCGGTGCACCTCTCAAGGGACGAATCGTCATCATCGATGATGTTCTCACCTCCGGCAAGGCCATTCGTGAAGCTATTGACATTCTCAAGGCCTCTCCTGAAGCGAAGCTCGTTGGAATTGTCCAGCTTGTCGACAGACAAGAGAAAGGCCAGAGCGGTAGCGGCAAGAGTACCGTACAGGAGGTTGAGGAAGAGTTCGGTGTGCCCGTCGAGCCTATCATTGGTTTGGATGATATCGTGAAGTACTTGGAAAGCTC
		</sequence>
		<sequence>
			<taxon idref="CN4943"/>
			CCACGCAAGGCAAGATATCATTCATGAAAACGACCGAGTCAAAGACTTCTCCGTCATTGTCACGAAGCTCGTGGAGGGGCAGCATGGCGGCGTTTCGAACTTCGGCGAGGTATTCGATACGATGGTTGAACAGACCGCGGGTACGCATAGATGTTCGGATGATGATCCTCAGACCGACCGTTCGCGCGAGGGCATCAAAAATCTTCAAGAGTGCCTTTGTCTGGTCGTTGGAACCGTTTTCGTAAATGGAGACAAAGACATTGTGGTAGCCCAAGATGGCAGCTGCTCGGAAGAGTGTCGCAAAGATATCAGGGATAACGTCAAACGAGTTGTACAGGTTGATGGCGAAGAAGTACTTGTGCTGCCTCGCTTGCAGATCCCGCTTGATACTGTCCATCCTGTCGTTTCCAGTGGTCGACGCCATGGTCAGGTGGGAATCACTCTTACCGCCAAACAGTTTGCCCAACCAGCCAGAGTTGGACCAAGGCTTCTTGTACCCGAGCTTCATATACCACCGATGTGACTTCCGAATTTGTGCGCTGTTCTTGAGCTACGGTAGCTAACAACTATGTGATAGGTCGTATTGGTCGAATTGTTCTCAGGTATGCTTTTAAATCAACGGGGTAGGACGTCCATGTATCTAACATTCAAGTTAGGAACGCCATCGAGCATGGAGATCTCGAGGTTGTTGCTGTCAACGAGTGAGTGTCCCAAATGTTGACCCATTGGATGAATTACTAAATTGTCCATAGCCCTTTCATTGACTTGGACTACATGGTACGGTACTCCTGTCTGCCCAATAACCTCGTTTAGTACTAACGCTATTGCACAGGTCTACATGTTCAAGTATGACTCCGTAAGTCTTCGATACTTCTAGCGCTCTATATGGCTTATTAACCTGATTCCCGACAGACTCATGGTCGTTTTAAGGGCTCCGTCGAGGTTAAGGACGGTAAGCTTTACATCAACAACAAGGCCATTGCCGTCTTCTAAGCCCTTGTTCTATAGATTTGTCTCTAACATGTTGGGTCTCGGGGGGCTTCCTCTAGAGACTTGGATGTAAGGGGCTTTACGCATTCGCATAACTTATGAAGTGTGGATGACTCTAGGAGGGGTCTGAGAATGTGCTGTGCCAGCCAGGCTGATAATAGTTTAATTGTTAGCTTGGACTTGTACACAGTCTCATCAGTCTTCAGCTTGGGTCATTGATATTCTGTAAGTCAAAACTT-ATCCATTCACTGTAGTAGGTTGCGGAGGACTTGAAAGTTCTCTCTGCAATTGAGACACTTACCAGGCCATCGCAAGTTGGCAGTGTACGCTACTGATTTTATGGTCGTGGGGGACTTGGGAGCTGGTGCTT-GTGTCGCATGAGGTAGAGTTGATATGGACGGATGGAAGAGAAGCATATGTGTATGTCGCGGGGGACTTGGGGTAAGACGCCTTGCGGCAAGTAGAGTCAA-CCAGTAGTGACTTCTTTTAGTCGTGGGGGACTTTGGTAATGGTAGTGAGCCGGAATAAGGGATGGATAAATGTAGTATGG-ATGGTGACAGGGGGAGCAGCAGAGCGTACGCAGTGGGTATGTATATAGTTGAAAA-GGGATGGGCAGTAGAATTTTGAGAAATTAATGACCTAAGGG-TGATTCTAATAGGCTTGTCAAGAAAAAAGTTAAGTTGAATCAAGCTGGGTCAAGCAAAGTCTAGAAAAGATTTATTGGTAAGTATCAGCTGATATCCTGCTCATATCGAAAACGTACTTTTTAATGTACTAACT-CTAATCCAGACTGGCATGGTTTGCGGCAGCTTGGCACGGCTTTCATGGACGGTGTCCCTGGTATAACACAGGTAAGAATCCTTAGGAACCACAG-GAATCGGT-CAACTTATAAACTGCATAGTGTCCTATTCCGCCTGGAAGCTCATTTACCTACCAATTCACCGTAAGCCATCAATCAGGCACGTTTTGGTGGCATTCCCATTATTCCAATTCCATGGCCGACGGCATTTGGGGCCCGTCAGTTTTCCTGACTTTTGATAACAAGTTATCACAGCTGATAGGATACCATAGCTTAATTATCCATTCGCCCAATGAACCCCTCCAAAGGGGACGAGACTATGACGAGGATCGAATCGTTTTTATAACTGACTGGGTGTAAGTATGACCGTTCTTTGGTGAGGCTCAAGCTAAACACGATGTTCCAGAGCTATCACGCAAGTCAGTAGATGAACACATACATCATGCCAGAAACCCACGTTTTCAAGAAGATTTGTGGGCAACTGACCCCCATTAGACATGAAAGTCCCGGTTGCCCAACTCCCACCGCTCAGACCAGCCCAGTAGCTTACGCCGTCAAGCCAACCACCAGTCTCGCTTTCGGACGCTTCCGTGCTCTCATTCATCATGCCCATGATACCACCCAACCCCGTACTGTGCCAATGATAAGTAATGAGCATATCTTTTGCAACATTAATCCACTCACAGCATTGCACGGTAACCACCGCCGGCCAAGGCGACACCGATGTTAGGTGTCCGGGGAGGAGTTTCGAGCCCTCGGGCAGCCATCATCTGCTCGATTACAGGTTGGACAAGTTTCTCCCGAGCCTCAATGTAGGCTCGTTCACCGGAACCTAAACCAGTCTAGCCGGGAATGATCATAAGTAATGTTCCACATTTTGGTGACGAGGATATTGCAACTTACAGTGGCATTTCTAATCCAAGTAACATGACAATGGGCACATACCGAGGTCACCAACGTGCCTCTCGGAGTCGGTGGGAGCACCGTGGTGCTTTTTAAAGGGGTTGTAATGGGGGCCAGCAGAGGTACAGCCGTTGGTGTTGTCTCCAAACTCGTGGACGTGCATGCCTCGCTTGGCGTCAGCGTCCATGTCCTTAATCTGATCAGTGATTATCATGTCAGCGACCGGATGTTACTCCACGATGAATCCAATGACGTACCTCACCAGTGATGCAAACGGGAGCATTTTCCGACTCCTGGGTGAAGCATACAGTGCCGTGGACGTAGGATTCACCCTTGAGGACAACAACAGCCTATAATGGTTATTTCGCATTGTTTGGATGAAACATCGTAGGGGCGATGAGGCGAGCACGTGGATGTGTGATCGGTGGAGTTGTGCCGAGTAAGAAGACCGGCGTGGTTTCATGATTGCGCAATAAGAT-AGGGGAGGAGGATGGGCGGGAGAGCGCGGAGACCCGAGAGGTGGGAGAGACAGAGGAAGGAAGGGGACCTGCGGTGAGCGATTTTTCGGCAACTTTACCTTGAAGTCCGGCCGGTGAGCCATATCGAGCAATTCATAGTCCAATCGAATCTGACATGTGTCCAGTCAATCCCCTTACTTCTTCAATGCCGGTCTCCTTTATTCTTCATCACTTCTCTCAACTACGGCCCAGGCTTACGCCAAGGTACTTTCCTCTTCTAGGATTCCCGACTTTGACGTCCTCTTTGGCCCTGCTTACAAGGGTATCTCCTTGGCTGCTGTCTCCGCTGTAAGCCTTTACCAGCAGACCGGCAAAGATATCGGTTACTGCTACAACAGGAAGGAGAAGAAGGACGTAAGTCTGTCCTGACCAGTGCGACAGCGATTAGCTCATAGCCAGCAGCATGGTGAGGGCGGTACTATGGTCGGTGCACCTCTCAAGGGACGAATCGTCATCATCGATGATGTTCTCACCTCCGGCAAGGCCATTCGTGAAGCTATTGACATTCTCAAGGCCTCTCCTGAAGCGAAGCTCGTTGGAATTGTCCAGCTTGTCGACAGACAAGAGAAAGGCCAGAGCGGTAGCGGCAAGAGTACCGTACAGGAGGTTGAGGAAGAGTTCGGTGTGCCCGTCGAGCCTATCATTGGTTTGGATGATATCGTGAAGTACTTGGAAAGCTC
		</sequence>
		<sequence>
			<taxon idref="CN4944"/>
			CCACGCAAGGCAAGATATCATTCATGAAAACGACCGAGTCAAAGACTTCTCCGTCATTGTCACGAAGCTCGTGGAGGGGCAGCATGGCGGCGTTTCGAACTTCGGCGAGGTATTCGATACGATGGTTGAACAGACCGCGGGTACGCATAGATGTTCGGATGATGATCCTCAGACCGACCGTTCGCGCGAGGGCATCAAAAATCTTCAAGAGTGCCTTTGTCTGGTCGTTGGAACCGTTTTCGTAAATGGAGACAAAGACATTGTGGTAGCCCAAGATGGCAGCTGCTCGGAAGAGTGTCGCAAAGATATCAGGGATAACGTCAAACGAGTTGTACAGGTTGATGGCGAAGAAGTACTTGTGCTGCCTCGCTTGCAGATCCCGCTTGATACTGTCCATCCTGTCGTTTCCAGTGGTCGACGCCATGGTCAGGTGGGAATCACTCTTACCGCCAAACAGTTTGCCCAACCAGCCAGAGTTGGACCAAGGCTTCTTGTACCCGAGCTTCATATACCACCGATGTGACTTCCGAATTTGTGCGCTGTTCTTGAGCTACGGTAGCTAACAACTATGTGATAGGTCGTATTGGTCGAATTGTTCTCAGGTATGCTTTTAAATCAACGGGGTAGGACGTCCATGTATCTAACATTCAAGTTAGGAACGCCATCGAGCATGGAGATCTCGAGGTTGTTGCTGTCAACGAGTGAGTGTCCCAAATGTTGACCCATTGGATGAATTACTAAATTGTCCATAGCCCTTTCATTGACTTGGACTACATGGTACGGTACTCCTGTCTGCCCAATAACCTCGTTTAGTACTAACGCTATTGCACAGGTCTACATGTTCAAGTATGACTCCGTAAGTCTTCGATACTTCTAGCGCTCTATATGGCTTATTAACCTGATTCCCGACAGACTCATGGTCGTTTTAAGGGCTCCGTCGAGGTTAAGGACGGTAAGCTTTACATCAACAACAAGGCCATTGCCGTCTTCTAAGCCCTTGTTCTATAGATTTGTCTCTAACATGTTGGGTCTCGGGGGGCTTCCTCTAGAGACTTGGATGTAAGGGGCTTTACGCATTCGCATAACTTATGAAGTGTGGATGACTCTAGGAGGGGTCTGAGAATGTGCTGTGCCAGCCAGGCTGATAATAGTTTAATTGTTAGCTTGGACTTGTACACAGTCTCATCAGTCTTCAGCTTGGGTCATTGATATTCTGTAAGTCAAAACTT-ATCCATTCACTGTAGTAGGTTGCGGAGGACTTGAAAGTTCTCTCTGCAATTGAGACACTTACCAGGCCATCGCAAGTTGGCAGTGTACGCTACTGATTTTATGGTCGTGGGGGACTTGGGAGCTGGTGCTT-GTGTCGCATGAGGTAGAGTTGATATGGACGGATGGAAGAGAAGCATATGTGTATGTCGCGGGGGACTTGGGGTAAGACGCCTTGCGGCAAGTAGAGTCAA-CCAGTAGTGACTTCTTTTAGTCGTGGGGGACTTTGGTAATGGTAGTGAGCCGGAATAAGGGATGGATAAATGTAGTATGG-ATGGTGACAGGGGGAGCAGCAGAGCGTACGCAGTGGGTATGTATATAGTTGAAAA-GGGATGGGCAGTAGAATTTTGAGAAATTAATGACCTAAGGG-TGATTCTAATAGGCTTGTCAAGAAAAAAGTTAAGTTGAATCAAGCTGGGTCAAGCAAAGTCTAGAAAAGATTTATTGGTAAGTATCAGCTGATATCCTGCTCATATCGAAAACGTACTTTTTAATGTACTAACT-CTAATCCAGACTGGCATGGTTTGCGGCAGCTTGGCACGGCTTTCATGGACGGTGTCCCTGGTATAACACAGGTAAGAATCCTTAGGAACCACAG-GAATCGGT-CAACTTATAAACTGCATAGTGTCCTATTCCGCCTGGAAGCTCATTTACCTACCAATTCACCGTAAGCCATCAATCAGGCACGTTTTGGTGGCATTCCCATTATTCCAATTCCATGGCCGACGGCATTTGGGGCCCGTCAGTTTTCCTGACTTTTGATAACAAGTTATCACAGCTGATAGGATACCATAGCTTAATTATCCATTCGCCCAATGAACCCCTCCAAAGGGGACGAGACTATGACGAGGATCGAATCGTTTTTATAACTGACTGGGTGTAAGTATGACCGTTCTTTGGTGAGGCTCAAGCTAAACACGATGTTCCAGAGCTATCACGCAAGTCAGTAGATGAACACATACATCATGCCAGAAACCCACGTTTTCAAGAAGATTTGTGGGCAACTGACCCCCATTAGACATGAAAGTCCCGGTTGCCCAACTCCCACCGCTCAGACCAGCCCAGTAGCTTACGCCGTCAAGCCAACCACCAGTCTCGCTTTCGGACGCTTCCGTGCTCTCATTCATCATGCCCATGATACCACCCAACCCCGTACTGTGCCAATGATAAGTAATGAGCATATCTTTTGCAACATTAATCCACTCACAGCATTGCACGGTAACCACCGCCGGCCAAGGCGACACCGATGTTAGGTGTCCGGGGAGGAGTTTCGAGCCCTCGGGCAGCCATCATCTGCTCGATTACAGGTTGGACAAGTTTCTCCCGAGCCTCAATGTAGGCTCGTTCACCGGAACCTAAACCAGTCTAGCCGGGAATGATCATAAGTAATGTTCCACATTTTGGTGACGAGGATATTGCAACTTACAGTGGCATTTCTAATCCAAGTAACATGACAATGGGCACATACCGAGGTCACCAACGTGCCTCTCGGAGTCGGTGGGAGCACCGTGGTGCTTTTTAAAGGGGTTGTAATGGGGGCCAGCAGAGGTACAGCCGTTGGTGTTGTCTCCAAACTCGTGGACGTGCATGCCTCGCTTGGCGTCAGCGTCCATGTCCTTAATCTGATCAGTGATTATCATGTCAGCGACCGGATGTTACTCCACGATGAATCCAATGACGTACCTCACCAGTGATGCAAACGGGAGCATTTTCCGACTCCTGGGTGAAGCATACAGTGCCGTGGACGTAGGATTCACCCTTGAGGACAACAACAGCCTATAATGGTTATTTCGCATTGTTTGGATGAAACATCGTAGGGGCGATGAGGCGAGCACGTGGATGTGTGATCGGTGGAGTTGTGCCGAGTAAGAAGACCGGCGTGGTTTCATGATTGCGCAATAAGAT-AGGGGAGGAGGATGGGCGGGAGAGCGCGGAGACCCGAGAGGTGGGAGAGACAGAGGAAGGAAGGGGACCTGCGGTGAGCGATTTTTCGGCAACTTTACCTTGAAGTCCGGCCGGTGAGCCATATCGAGCAATTCATAGTCCAATCGAATCTGACATGTGTCCAGTCAATCCCCTTACTTCTTCAATGCCGGTCTCCTTTATTCTTCATCACTTCTCTCAACTACGGCCCAGGCTTACGCCAAGGTACTTTCCTCTTCTAGGATTCCCGACTTTGACGTCCTCTTTGGCCCTGCTTACAAGGGTATCTCCTTGGCTGCTGTCTCCGCTGTAAGCCTTTACCAGCAGACCGGCAAAGATATCGGTTACTGCTACAACAGGAAGGAGAAGAAGGACGTAAGTCTGTCCTGACCAGTGCGACAGCGATTAGCTCATAGCCAGCAGCATGGTGAGGGCGGTACTATGGTCGGTGCACCTCTCAAGGGACGAATCGTCATCATCGATGATGTTCTCACCTCCGGCAAGGCCATTCGTGAAGCTATTGACATTCTCAAGGCCTCTCCTGAAGCGAAGCTCGTTGGAATTGTCCAGCTTGTCGACAGACAAGAGAAAGGCCAGAGCGGTAGCGGCAAGAGTACCGTACAGGAGGTTGAGGAAGAGTTCGGTGTGCCCGTCGAGCCTATCATTGGTTTGGATGATATCGTGAAGTACTTGGAAAGCTC
		</sequence>
		<sequence>
			<taxon idref="CN4945"/>
			CCACGCAAGGCAAGATATCATTCATGAAAACGACCGAGTCAAAGACTTCTCCGTCATTGTCACGAAGCTCGTGGAGGGGCAGCATGGCGGCGTTTCGAACTTCGGCGAGGTATTCGATACGATGGTTGAACAGACCGCGGGTACGCATAGATGTTCGGATGATGATCCTCAGACCGACCGTTCGCGCGAGGGCATCAAAAATCTTCAAGAGTGCCTTTGTCTGGTCGTTGGAACCGTTTTCGTAAATGGAGACAAAGACATTGTGGTAGCCCAAGATGGCAGCTGCTCGGAAGAGTGTCGCAAAGATATCAGGGATAACGTCAAACGAGTTGTACAGGTTGATGGCGAAGAAGTACTTGTGCTGCCTCGCTTGCAGATCCCGCTTGATACTGTCCATCCTGTCGTTTCCAGTGGTCGACGCCATGGTCAGGTGGGAATCACTCTTACCGCCAAACAGTTTGCCCAACCAGCCAGAGTTGGACCAAGGCTTCTTGTACCCGAGCTTCATATACCACCGATGTGACTTCCGAATTTGTGCGCTGTTCTTGAGCTACGGTAGCTAACAACTATGTGATAGGTCGTATTGGTCGAATTGTTCTCAGGTATGCTTTTAAATCAACGGGGTAGGACGTCCATGTATCTAACATTCAAGTTAGGAACGCCATCGAGCATGGAGATCTCGAGGTTGTTGCTGTCAACGAGTGAGTGTCCCAAATGTTGACCCATTGGATGAATTACTAAATTGTCCATAGCCCTTTCATTGACTTGGACTACATGGTACGGTACTCCTGTCTGCCCAATAACCTCGTTTAGTACTAACGCTATTGCACAGGTCTACATGTTCAAGTATGACTCCGTAAGTCTTCGATACTTCTAGCGCTCTATATGGCTTATTAACCTGATTCCCGACAGACTCATGGTCGTTTTAAGGGCTCCGTCGAGGTTAAGGACGGTAAGCTTTACATCAACAACAAGGCCATTGCCGTCTTCTAAGCCCTTGTTCTATAGATTTGTCTCTAACATGTTGGGTCTCGGGGGGCTTCCTCTAGAGACTTGGATGTAAGGGGCTTTACGCATTCGCATAACTTATGAAGTGTGGATGACTCTAGGAGGGGTCTGAGAATGTGCTGTGCCAGCCAGGCTGATAATAGTTTAATTGTTAGCTTGGACTTGTACACAGTCTCATCAGTCTTCAGCTTGGGTCATTGATATTCTGTAAGTCAAAACTT-ATCCATTCACTGTAGTAGGTTGCGGAGGACTTGAAAGTTCTCTCTGCAATTGAGACACTTACCAGGCCATCGCAAGTTGGCAGTGTACGCTACTGATTTTATGGTCGTGGGGGACTTGGGAGCTGGTGCTT-GTGTCGCATGAGGTAGAGTTGATATGGACGGATGGAAGAGAAGCATATGTGTATGTCGCGGGGGACTTGGGGTAAGACGCCTTGCGGCAAGTAGAGTCAA-CCAGTAGTGACTTCTTTTAGTCGTGGGGGACTTTGGTAATGGTAGTGAGCCGGAATAAGGGATGGATAAATGTAGTATGG-ATGGTGACAGGGGGAGCAGCAGAGCGTACGCAGTGGGTATGTATATAGTTGAAAA-GGGATGGGCAGTAGAATTTTGAGAAATTAATGACCTAAGGG-TGATTCTAATAGGCTTGTCAAGAAAAAAGTTAAGTTGAATCAAGCTGGGTCAAGCAAAGTCTAGAAAAGATTTATTGGTAAGTATCAGCTGATATCCTGCTCATATCGAAAACGTACTTTTTAATGTACTAACT-CTAATCCAGACTGGCATGGTTTGCGGCAGCTTGGCACGGCTTTCATGGACGGTGTCCCTGGTATAACACAGGTAAGAATCCTTAGGAACCACAG-GAATCGGT-CAACTTATAAACTGCATAGTGTCCTATTCCGCCTGGAAGCTCATTTACCTACCAATTCACCGTAAGCCATCAATCAGGCACGTTTTGGTGGCATTCCCATTATTCCAATTCCATGGCCGACGGCATTTGGGGCCCGTCAGTTTTCCTGACTTTTGATAACAAGTTATCACAGCTGATAGGATACCATAGCTTAATTATCCATTCGCCCAATGAACCCCTCCAAAGGGGACGAGACTATGACGAGGATCGAATCGTTTTTATAACTGACTGGGTGTAAGTATGACCGTTCTTTGGTGAGGCTCAAGCTAAACACGATGTTCCAGAGCTATCACGCAAGTCAGTAGATGAACACATACATCATGCCAGAAACCCACGTTTTCAAGAAGATTTGTGGGCAACTGACCCCCATTAGACATGAAAGTCCCGGTTGCCCAACTCCCACCGCTCAGACCAGCCCAGTAGCTTACGCCGTCAAGCCAACCACCAGTCTCGCTTTCGGACGCTTCCGTGCTCTCATTCATCATGCCCATGATACCACCCAACCCCGTACTGTGCCAATGATAAGTAATGAGCATATCTTTTGCAACATTAATCCACTCACAGCATTGCACGGTAACCACCGCCGGCCAAGGCGACACCGATGTTAGGTGTCCGGGGAGGAGTTTCGAGCCCTCGGGCAGCCATCATCTGCTCGATTACAGGTTGGACAAGTTTCTCCCGAGCCTCAATGTAGGCTCGTTCACCGGAACCTAAACCAGTCTAGCCGGGAATGATCATAAGTAATGTTCCACATTTTGGTGACGAGGATATTGCAACTTACAGTGGCATTTCTAATCCAAGTAACATGACAATGGGCACATACCGAGGTCACCAACGTGCCTCTCGGAGTCGGTGGGAGCACCGTGGTGCTTTTTAAAGGGGTTGTAATGGGGGCCAGCAGAGGTACAGCCGTTGGTGTTGTCTCCAAACTCGTGGACGTGCATGCCTCGCTTGGCGTCAGCGTCCATGTCCTTAATCTGATCAGTGATTATCATGTCAGCGACCGGATGTTACTCCACGATGAATCCAATGACGTACCTCACCAGTGATGCAAACGGGAGCATTTTCCGACTCCTGGGTGAAGCATACAGTGCCGTGGACGTAGGATTCACCCTTGAGGACAACAACAGCCTATAATGGTTATTTCGCATTGTTTGGATGAAACATCGTAGGGGCGATGAGGCGAGCACGTGGATGTGTGATCGGTGGAGTTGTGCCGAGTAAGAAGACCGGCGTGGTTTCATGATTGCGCAATAAGAT-AGGGGAGGAGGATGGGCGGGAGAGCGCGGAGACCCGAGAGGTGGGAGAGACAGAGGAAGGAAGGGGACCTGCGGTGAGCGATTTTTCGGCAACTTTACCTTGAAGTCCGGCCGGTGAGCCATATCGAGCAATTCATAGTCCAATCGAATCTGACATGTGTCCAGTCAATCCCCTTACTTCTTCAATGCCGGTCTCCTTTATTCTTCATCACTTCTCTCAACTACGGCCCAGGCTTACGCCAAGGTACTTTCCTCTTCTAGGATTCCCGACTTTGACGTCCTCTTTGGCCCTGCTTACAAGGGTATCTCCTTGGCTGCTGTCTCCGCTGTAAGCCTTTACCAGCAGACCGGCAAAGATATCGGTTACTGCTACAACAGGAAGGAGAAGAAGGACGTAAGTCTGTCCTGACCAGTGCGACAGCGATTAGCTCATAGCCAGCAGCATGGTGAGGGCGGTACTATGGTCGGTGCACCTCTCAAGGGACGAATCGTCATCATCGATGATGTTCTCACCTCCGGCAAGGCCATTCGTGAAGCTATTGACATTCTCAAGGCCTCTCCTGAAGCGAAGCTCGTTGGAATTGTCCAGCTTGTCGACAGACAAGAGAAAGGCCAGAGCGGTAGCGGCAAGAGTACCGTACAGGAGGTTGAGGAAGAGTTCGGTGTGCCCGTCGAGCCTATCATTGGTTTGGATGATATCGTGAAGTACTTGGAAAGCTC
		</sequence>
		<sequence>
			<taxon idref="CN4946"/>
			CCACGCAAGGCAAGATATCATTCATGAAAACGACCGAGTCAAAGACTTCTCCGTCATTGTCACGAAGCTCGTGGAGGGGCAGCATGGCGGCGTTTCGAACTTCGGCGAGGTATTCGATACGATGGTTGAACAGACCGCGGGTACGCATAGATGTTCGGATGATGATCCTCAGACCGACCGTTCGCGCGAGGGCATCAAAAATCTTCAAGAGTGCCTTTGTCTGGTCGTTGGAACCGTTTTCGTAAATGGAGACAAAGACATTGTGGTAGCCCAAGATGGCAGCTGCTCGGAAGAGTGTCGCAAAGATATCAGGGATAACGTCAAACGAGTTGTACAGGTTGATGGCGAAGAAGTACTTGTGCTGCCTCGCTTGCAGATCCCGCTTGATACTGTCCATCCTGTCGTTTCCAGTGGTCGACGCCATGGTCAGGTGGGAATCACTCTTACCGCCAAACAGTTTGCCCAACCAGCCAGAGTTGGACCAAGGCTTCTTGTACCCGAGCTTCATATACCACCGATGTGACTTCCGAATTTGTGCGCTGTTCTTGAGCTACGGTAGCTAACAACTATGTGATAGGTCGTATTGGTCGAATTGTTCTCAGGTATGCTTTTAAATCAACGGGGTAGGACGTCCATGTATCTAACATTCAAGTTAGGAACGCCATCGAGCATGGAGATCTCGAGGTTGTTGCTGTCAACGAGTGAGTGTCCCAAATGTTGACCCATTGGATGAATTACTAAATTGTCCATAGCCCTTTCATTGACTTGGACTACATGGTACGGTACTCCTGTCTGCCCAATAACCTCGTTTAGTACTAACGCTATTGCACAGGTCTACATGTTCAAGTATGACTCCGTAAGTCTACGATACTTCTAGCGCTCTATATGGCTTATTAACCTGATTCCCGACAGACTCATGGTCGTTTTAAGGGCTCCGTCGAGGTTAAGGACGGTAAGCTTTACATCAACAACAAGGCCATTGCCGTCTTCTAAGCCCTTGTTCTATAGATTTGTCTCTAACATGTTGGGTCTCGGGGGGCTTCCTCTAGAGACTTGGATGTAAGGGGCTTTACGCATTCGCATAACTTATGAAGTGTGGATGACTCTAGGAGGGGTCTGAGAATGTGCTGTGCCAGCCAGGCTGATAATAGTTTAATTGTTAGCTTGGACTTGTACACAGTCTCATCAGTCTTCAGCTTGGGTCATTGATATTCTGTAAGTCAAAACTT-ATCCATTCACTGTAGTAGGTTGCGGAGGACTTGAAAGTTCTCTCTGCAATTGAGACACTTACCAGGCCATCGCAAGTTGGCAGTGTACGCTACTGATTTTATGGTCGTGGGGGACTTGGGAGCTGGTGCTT-GTGTCGCATGAGGTAGAGTTGATATGGACGGATGGAAGAGAAGCATATGTGTATGTCGCGGGGGACTTGGGGTAAGACGCCTTGCGGCAAGTAGAGTCAA-CCAGTAGTGACTTCTTTTAGTCGTGGGGGACTTTGGTAATGGTAGTGAGCCGGAATAAGGGATGGATAAATGTAGTATGG-ATGGTGACAGGGGGAGCAGCAGAGCGTACGCAGTGGGTATGTATATAGTTGAAAA-GGGATGGGCAGTAGAATTTTGAGAAATTAATGACCTAAGGG-TGATTCTAATAGGCTTGTCAAGAAAAAAGTTAAGTTGAATCAAGCTGGGTCAAGCAAAGTCTAGAAAAGATTTATTGGTAAGTATCAGCTGATATCCTGCTCATATCGAAAACGTACTTTTTAATGTACTAACT-CTAATCCAGACTGGCATGGTTTGCGGCAGCTTGGCACGGCTTTCATGGACGGTGTCCCTGGTATAACACAGGTAAGAATCCTTAGGAACCACAG-GAATCGGT-CAACTTATAAACTGCATAGTGTCCTATTCCGCCTGGAAGCTCATTTACCTACCAATTCACCGTAAGCCATCAATCAGGCACGTTTTGGTGGCATTCCCATTATTCCAATTCCATGGCCGACGGCATTTGGGGCCCGTCAGTTTTCCTGACTTTTGATAACAAGTTATCACAGCTGATAGGATACCATAGCCTAATTATCCATTCGCCCAATGAACCCCTCCAAAGGGGACGAGACTATGACGAGGATCGAATCGTTTTTATAACTGACTGGGTGTAAGTATGACCGTTCTTTGGTGAGGCTCAAGCTAAACACGATGTTCCAGAGCTATCACGCAAGTCAGTAGATGAACACATACATCATGCCAGAAACCCACGTTTTCAAGAAGATTTGTGGGCAACTGACCCCCATTAGACATGAAAGTCCCGGTTGCCCAACTCCCACCGCTCAGACCAGCCCAGTAGCTTACGCCGTCAAGCCAACCACCAGTCTCGCTTTCGGACGCTTCCGTGCTCTCATTCATCATGCCCATGATACCACCCAACCCCGTACTGTGCCAATGATAAGTAATGAGCATATCTTTTGCAACATTAATCCACTCACAGCATTGCACGGTAACCACCGCCGGCCAAGGCGACACCGATGTTAGGTGTCCGGGGAGGAGTTTCGAGCCCTCGGGCAGCCATCATCTGCTCGATTACAGGTTGGACAAGTTTCTCCCGAGCCTCAATGTAGGCTCGTTCACCGGAACCTAAACCAGTCTAGCCGGGAATGATCATAAGTAATGTTCCACATTTTGGTGACGAGGATATTGCAACTTACAGTGGCATTTCTAATCCAAGTAACATGACAATGGGCACATACCGAGGTCACCAACGTGCCTCTCGGAGTCGGTGGGAGCACCGTGGTGCTTTTTAAAGGGGTTGTAATGGGGGCCAGCAGAGGTACAGCCGTTGGTGTTGTCTCCAAACTCGTGGACGTGCATGCCTCGCTTGGCGTCAGCGTCCATGTCCTTAATCTGATCAGTGATTATCATGTCAGCGACCGGATGTTACTCCACGATGAATCCAATGACGTACCTCACCAGTGATGCAAACGGGAGCATTTTCCGACTCCTGGGTGAAGCATACAGTGCCGTGGACGTAGGATTCACCCTTGAGGACAACAACAGCCTATAATGGTTATTTCGCATTGTTTGGATGAAACATCGTAGGGGCGATGAGGCGAGCACGTGGATGTGTGATCGGTGGAGTTGTGCCGAGTAAGAAGACCGGCGTGGTTTCATGATTGCGCAATAAGAT-AGGGGAGGAGGATGGGCGGGAGAGCGCGGAGACCCGAGAGGTGGGAGAGACAGAGGAAGGAAGGGGACCTGCGGTGAGCGATTTTTCGGCAACTTTACCTTGAAGTCCGGCCGGTGAGCCATATCGAGCAATTCATAGTCCAATCGAATCTGACATGTGTCCAGTCAATCCCCTTACTTCTTCAATGCCGGTCTCCTTTATTCTTCATCACTTCTCTCAACTACGGCCCAGGCTTACGCCAAGGTACTTTCCTCTTCTAGGATTCCCGACTTTGACGTCCTCTTTGGCCCTGCTTACAAGGGTATCTCCTTGGCTGCTGTCTCCGCTGTAAGCCTTTACCAGCAGACCGGCAAAGATATCGGTTACTGCTACAACAGGAAGGAGAAGAAGGACGTAAGTCTGTCCTGACCAGTGCGACAGCGATTAGCTCATAGCCAGCAGCATGGTGAGGGCGGTACTATGGTCGGTGCACCTCTCAAGGGACGAATCGTCATCATCGATGATGTTCTCACCTCTGGCAAGGCCATTCGTGAAGCTATTGACATTCTCAAGGCCTCTCCTGAAGCGAAGCTCGTTGGAATTGTCCAGCTTGTCGACAGACAAGAGAAAGGCCAGAGCGGTAGCGGCAAGAGTACCGTACAGGAGGTTGAGGAAGAGTTCGGTGTGCCCGTCGAGCCTATCATTGGTTTGGATGATATCGTGAAGTACTTGGAAAGCTC
		</sequence>
		<sequence>
			<taxon idref="CN4947"/>
			CCACGCAAGGCAAGATATCATTCATGAAAACGACCGAGTCAAAGACTTCTCCGTCATTGTCACGAAGCTCGTGGAGGGGCAGCATGGCGGCGTTTCGAACTTCGGCGAGGTATTCGATACGATGGTTGAACAGACCGCGGGTACGCATAGATGTTCGGATGATGATCCTCAGACCGACCGTTCGCGCGAGGGCATCAAAAATCTTCAAGAGTGCCTTTGTCTGGTCGTTGGAACCGTTTTCGTAAATGGAGACAAAGACATTGTGGTAGCCCAAGATGGCAGCTGCTCGGAAGAGTGTCGCAAAGATATCAGGGATAACGTCAAACGAGTTGTACAGGTTGATGGCGAAGAAGTACTTGTGCTGCCTCGCTTGCAGATCCCGCTTGATACTGTCCATCCTGTCGTTTCCAGTGGTCGACGCCATGGTCAGGTGGGAATCACTCTTACCGCCAAACAGTTTGCCCAACCAGCCAGAGTTGGACCAAGGCTTCTTGTACCCGAGCTTCATATACCACCGATGTGACTTCCGAATTTGTGCGCTGTTCTTGAGCTACGGTAGCTAACAACTATGTGATAGGTCGTATTGGTCGAATTGTTCTCAGGTATGCTTTTAAATCAACGGGGTAGGACGTCCATGTATCTAACATTCAAGTTAGGAACGCCATCGAGCATGGAGATCTCGAGGTTGTTGCTGTCAACGAGTGAGTGTCCCAAATGTTGACCCATTGGATGAATTACTAAATTGTCCATAGCCCTTTCATTGACTTGGACTACATGGTACGGTACTCCTGTCTGCCCAATAACCTCGTTTAGTACTAACGCTATTGCACAGGTCTACATGTTCAAGTATGACTCCGTAAGTCTTCGATACTTCTAGCGCTCTATATGGCTTATTAACCTGATTCCCGACAGACTCATGGTCGTTTTAAGGGCTCCGTCGAGGTTAAGGACGGTAAGCTTTACATCAACAACAAGGCCATTGCCGTCTTCTAAGCCCTTGTTCTATAGATTTGTCTCTAACATGTTGGGTCTCGGGGGGCTTCCTCTAGAGACTTGGATGTAAGGGGCTTTACGCATTCGCATAACTTATGAAGTGTGGATGACTCTAGGAGGGGTCTGAGAATGTGCTGTGCCAGCCAGGCTGATAATAGTTTAATTGTTAGCTTGGACTTGTACACAGTCTCATCAGTCTTCAGCTTGGGTCATTGATATTCTGTAAGTCAAAACTT-ATCCATTCACTGTAGTAGGTTGCGGAGGACTTGAAAGTTCTCTCTGCAATTGAGACACTTACCAGGCCATCGCAAGTTGGCAGTGTACGCTACTGATTTTATGGTCGTGGGGGACTTGGGAGCTGGTGCTT-GTGTCGCATGAGGTAGAGTTGATATGGACGGATGGAAGAGAAGCATATGTGTATGTCGCGGGGGACTTGGGGTAAGACGCCTTGCGGCAAGTAGAGTCAA-CCAGTAGTGACTTCTTTTAGTCGTGGGGGACTTTGGTAATGGTAGTGAGCCGGAATAAGGGATGGATAAATGTAGTATGG-ATGGTGACAGGGGGAGCAGCAGAGCGTACGCAGTGGGTATGTATATAGTTGAAAA-GGGATGGGCAGTAGAATTTTGAGAAATTAATGACCTAAGGG-TGATTCTAATAGGCTTGTCAAGAAAAAAGTTAAGTTGAATCAAGCTGGGTCAAGCAAAGTCTAGAAAAGATTTATTGGTAAGTATCAGCTGATATCCTGCTCATATCGAAAACGTACTTTTTAATGTACTAACT-CTAATCCAGACTGGCATGGTTTGCGGCAGCTTGGCACGGCTTTCATGGACGGTGTCCCTGGTATAACACAGGTAAGAATCCTTAGGAACCACAG-GAATCGGT-CAACTTATAAACTGCATAGTGTCCTATTCCGCCTGGAAGCTCATTTACCTACCAATTCACCGTAAGCCATCAATCAGGCACGTTTTGGTGGCATTCCCATTATTCCAATTCCATGGCCGACGGCATTTGGGGCCCGTCAGTTTTCCTGACTTTTGATAACAAGTTATCACAGCTGATAGGATACCATAGCTTAATTATCCATTCGCCCAATGAACCCCTCCAAAGGGGACGAGACTATGACGAGGATCGAATCGTTTTTATAACTGACTGGGTGTAAGTATGACCGTTCTTTGGTGAGGCTCAAGCTAAACACGATGTTCCAGAGCTATCACGCAAGTCAGTAGATGAACACATACATCATGCCAGAAACCCACGTTTTCAAGAAGATTTGTGGGCAACTGACCCCCATTAGACATGAAAGTCCCGGTTGCCCAACTCCCACCGCTCAGACCAGCCCAGTAGCTTACGCCGTCAAGCCAACCACCAGTCTCGCTTTCGGACGCTTCCGTGCTCTCATTCATCATGCCCATGATACCACCCAACCCCGTACTGTGCCAATGATAAGTAATGAGCATATCTTTTGCAACATTAATCCACTCACAGCATTGCACGGTAACCACCGCCGGCCAAGGCGACACCGATGTTAGGTGTCCGGGGAGGAGTTTCGAGCCCTCGGGCAGCCATCATCTGCTCGATTACAGGTTGGACAAGTTTCTCCCGAGCCTCAATGTAGGCTCGTTCACCGGAACCTAAACCAGTCTAGCCGGGAATGATCATAAGTAATGTTCCACATTTTGGTGACGAGGATATTGCAACTTACAGTGGCATTTCTAATCCAAGTAACATGACAATGGGCACATACCGAGGTCACCAACGTGCCTCTCGGAGTCGGTGGGAGCACCGTGGTGCTTTTTAAAGGGGTTGTAATGGGGGCCAGCAGAGGTACAGCCGTTGGTGTTGTCTCCAAACTCGTGGACGTGCATGCCTCGCTTGGCGTCAGCGTCCATGTCCTTAATCTGATCAGTGATTATCATGTCAGCGACCGGATGTTACTCCACGATGAATCCAATGACGTACCTCACCAGTGATGCAAACGGGAGCATTTTCCGACTCCTGGGTGAAGCATACAGTGCCGTGGACGTAGGATTCACCCTTGAGGACAACAACAGCCTATAATGGTTATTTCGCATTGTTTGGATGAAACATCGTAGGGGCGATGAGGCGAGCACGTGGATGTGTGATCGGTGGAGTTGTGCCGAGTAAGAAGACCGGCGTGGTTTCATGATTGCGCAATAAGAT-AGGGGAGGAGGATGGGCGGGAGAGCGCGGAGACCCGAGAGGTGGGAGAGACAGAGGAAGGAAGGGGACCTGCGGTGAGCGATTTTTCGGCAACTTTACCTTGAAGTCCGGCCGGTGAGCCATATCGAGCAATTCATAGTCCAATCGAATCTGACATGTGTCCAGTCAATCCCCTTACTTCTTCAATGCCGGTCTCCTTTATTCTTCATCACTTCTCTCAACTACGGCCCAGGCTTACGCCAAGGTACTTTCCTCTTCTAGGATTCCCGACTTTGACGTCCTCTTTGGCCCTGCTTACAAGGGTATCTCCTTGGCTGCTGTCTCCGCTGTAAGCCTTTACCAGCAGACCGGCAAAGATATCGGTTACTGCTACAACAGGAAGGAGAAGAAGGACGTAAGTCTGTCCTGACCAGTGCGACAGCGATTAGCTCATAGCCAGCAGCATGGTGAGGGCGGTACTATGGTCGGTGCACCTCTCAAGGGACGAATCGTCATCATCGATGATGTTCTCACCTCCGGCAAGGCCATTCGTGAAGCTATTGACATTCTCAAGGCCTCTCCTGAAGCGAAGCTCGTTGGAATTGTCCAGCTTGTCGACAGACAAGAGAAAGGCCAGAGCGGTAGCGGCAAGAGTACCGTACAGGAGGTTGAGGAAGAGTTCGGTGTGCCCGTCGAGCCTATCATTGGTTTGGATGATATCGTGAAGTACTTGGAAAGCTC
		</sequence>
		<sequence>
			<taxon idref="CN4948"/>
			CCACGCAAGGCAAGATATCATTCATGAAAACGACCGAGTCAAAGACTTCTCCGTCATTGTCACGAAGCTCGTGGAGGGGCAGCATGGCGGCGTTTCGAACTTCGGCGAGGTATTCGATACGATGGTTGAACAGACCGCGGGTACGCATAGATGTTCGGATGATGATCCTCAGACCGACCGTTCGCGCGAGGGCATCAAAAATCTTCAAGAGTGCCTTTGTCTGGTCGTTGGAACCGTTTTCGTAAATGGAGACAAAGACATTGTGGTAGCCCAAGATGGCAGCTGCTCGGAAGAGTGTCGCAAAGATATCAGGGATAACGTCAAACGAGTTGTACAGGTTGATGGCGAAGAAGTACTTGTGCTGCCTCGCTTGCAGATCCCGCTTGATACTGTCCATCCTGTCGTTTCCAGTGGTCGACGCCATGGTCAGGTGGGAATCACTCTTACCGCCAAACAGTTTGCCCAACCAGCCAGAGTTGGACCAAGGCTTCTTGTACCCGAGCTTCATATACCACCGATGTGACTTCCGAATTTGTGCGCTGTTCTTGAGCTACGGTAGCTAACAACTATGTGATAGGTCGTATTGGTCGAATTGTTCTCAGGTATGCTTTTAAATCAACGGGGTAGGACGTCCATGTATCTAACATTCAAGTTAGGAACGCCATCGAGCATGGAGATCTCGAGGTTGTTGCTGTCAACGAGTGAGTGTCCCAAATGTTGACCCATTGGATGAATTACTAAATTGTCCATAGCCCTTTCATTGACTTGGACTACATGGTACGGTACTCCTGTCTGCCCAATAACCTCGTTTAGTACTAACGCTATTGCACAGGTCTACATGTTCAAGTATGACTCCGTAAGTCTACGATACTTCTAGCGCTCTATATGGCTTATTAACCTGATTCCCGACAGACTCATGGTCGTTTTAAGGGCTCCGTCGAGGTTAAGGACGGTAAGCTTTACATCAACAACAAGGCCATTGCCGTCTTCTAAGCCCTTGTTCTATAGATTTGTCTCTAACATGTTGGGTCTCGGGGGGCTTCCTCTAGAGACTTGGATGTAAGGGGCTTTACGCATTCGCATAACTTATGAAGTGTGGATGACTCTAGGAGGGGTCTGAGAATGTGCTGTGCCAGCCAGGCTGATAATAGTTTAATTGTTAGCTTGGACTTGTACACAGTCTCATCAGTCTTCAGCTTGGGTCATTGATATTCTGTAAGTCAAAACTT-ATCCATTCACTGTAGTAGGTTGCGGAGGACTTGAAAGTTCTCTCTGCAATTGAGACACTTACCAGGCCATCGCAAGTTGGCAGTGTACGCTACTGATTTTATGGTCGTGGGGGACTTGGGAGCTGGTGCTT-GTGTCGCATGAGGTAGAGTTGATATGGACGGATGGAAGAGAAGCATATGTGTATGTCGCGGGGGACTTGGGGTAAGACGCCTTGCGGCAAGTAGAGTCAA-CCAGTAGTGACTTCTTTTAGTCGTGGGGGACTTTGGTAATGGTAGTGAGCCGGAATAAGGGATGGATAAATGTAGTATGG-ATGGTGACAGGGGGAGCAGCAGAGCGTACGCAGTGGGTATGTATATAGTTGAAAA-GGGATGGGCAGTAGAATTTTGAGAAATTAATGACCTAAGGG-TGATTCTAATAGGCTTGTCAAGAAAAAAGTTAAGTTGAATCAAGCTGGGTCAAGCAAAGTCTAGAAAAGATTTATTGGTAAGTATCAGCTGATATCCTGCTCATATCGAAAACGTACTTTTTAATGTACTAACT-CTAATCCAGACTGGCATGGTTTGCGGCAGCTTGGCACGGCTTTCATGGACGGTGTCCCTGGTATAACACAGGTAAGAATCCTTAGGAACCACAG-GAATCGGT-CAACTTATAAACTGCATAGTGTCCTATTCCGCCTGGAAGCTCATTTACCTACCAATTCACCGTAAGCCATCAATCAGGCACGTTTTGGTGGCATTCCCATTATTCCAATTCCATGGCCGACGGCATTTGGGGCCCGTCAGTTTTCCTGACTTTTGATAACAAGTTATCACAGCTGATAGGATACCATAGCCTAATTATCCATTCGCCCAATGAACCCCTCCAAAGGGGACGAGACTATGACGAGGATCGAATCGTTTTTATAACTGACTGGGTGTAAGTATGACCGTTCTTTGGTGAGGCTCAAGCTAAACACGATGTTCCAGAGCTATCACGCAAGTCAGTAGATGAACACATACATCATGCCAGAAACCCACGTTTTCAAGAAGATTTGTGGGCAACTGACCCCCATTAGACATGAAAGTCCCGGTTGCCCAACTCCCACCGCTCAGACCAGCCCAGTAGCTTACGCCGTCAAGCCAACCACCAGTCTCGCTTTCGGACGCTTCCGTGCTCTCATTCATCATGCCCATGATACCACCCAACCCCGTACTGTGCCAATGATAAGTAATGAGCATATCTTTTGCAACATTAATCCACTCACAGCATTGCACGGTAACCACCGCCGGCCAAGGCGACACCGATGTTAGGTGTCCGGGGAGGAGTTTCGAGCCCTCGGGCAGCCATCATCTGCTCGATTACAGGTTGGACAAGTTTCTCCCGAGCCTCAATGTAGGCTCGTTCACCGGAACCTAAACCAGTCTAGCCGGGAATGATCATAAGTAATGTTCCACATTTTGGTGACGAGGATATTGCAACTTACAGTGGCATTTCTAATCCAAGTAACATGACAATGGGCACATACCGAGGTCACCAACGTGCCTCTCGGAGTCGGTGGGAGCACCGTGGTGCTTTTTAAAGGGGTTGTAATGGGGGCCAGCAGAGGTACAGCCGTTGGTGTTGTCTCCAAACTCGTGGACGTGCATGCCTCGCTTGGCGTCAGCGTCCATGTCCTTAATCTGATCAGTGATTATCATGTCAGCGACCGGATGTTACTCCACGATGAATCCAATGACGTACCTCACCAGTGATGCAAACGGGAGCATTTTCCGACTCCTGGGTGAAGCATACAGTGCCGTGGACGTAGGATTCACCCTTGAGGACAACAACAGCCTATAATGGTTATTTCGCATTGTTTGGATGAAACATCGTAGGGGCGATGAGGCGAGCACGTGGATGTGTGATCGGTGGAGTTGTGCCGAGTAAGAAGACCGGCGTGGTTTCATGATTGCGCAATAAGAT-AGGGGAGGAGGATGGGCGGGAGAGCGCGGAGACCCGAGAGGTGGGAGAGACAGAGGAAGGAAGGGGACCTGCGGTGAGCGATTTTTCGGCAACTTTACCTTGAAGTCCGGCCGGTGAGCCATATCGAGCAATTCATAGTCCAATCGAATCTGACATGTGTCCAGTCAATCCCCTTACTTCTTCAATGCCGGTCTCCTTTATTCTTCATCACTTCTCTCAACTACGGCCCAGGCTTACGCCAAGGTACTTTCCTCTTCTAGGATTCCCGACTTTGACGTCCTCTTTGGCCCTGCTTACAAGGGTATCTCCTTGGCTGCTGTCTCCGCTGTAAGCCTTTACCAGCAGACCGGCAAAGATATCGGTTACTGCTACAACAGGAAGGAGAAGAAGGACGTAAGTCTGTCCTGACCAGTGCGACAGCGATTAGCTCATAGCCAGCAGCATGGTGAGGGCGGTACTATGGTCGGTGCACCTCTCAAGGGACGAATCGTCATCATCGATGATGTTCTCACCTCTGGCAAGGCCATTCGTGAAGCTATTGACATTCTCAAGGCCTCTCCTGAAGCGAAGCTCGTTGGAATTGTCCAGCTTGTCGACAGACAAGAGAAAGGCCAGAGCGGTAGCGGCAAGAGTACCGTACAGGAGGTTGAGGAAGAGTTCGGTGTGCCCGTCGAGCCTATCATTGGTTTGGATGATATCGTGAAGTACTTGGAAAGCTC
		</sequence>
		<sequence>
			<taxon idref="CN4949"/>
			CCACGCAAGGCAAGATATCATTCATGAAAACGACCGAGTCAAAGACTTCTCCGTCATTGTCACGAAGCTCGTGGAGGGGCAGCATGGCGGCGTTTCGAACTTCGGCGAGGTATTCGATACGATGGTTGAACAGACCGCGGGTACGCATAGATGTTCGGATGATGATCCTCAGACCGACCGTTCGCGCGAGGGCATCAAAAATCTTCAAGAGTGCCTTTGTCTGGTCGTTGGAACCGTTTTCGTAAATGGAGACAAAGACATTGTGGTAGCCCAAGATGGCAGCTGCTCGGAAGAGTGTCGCAAAGATATCAGGGATAACGTCAAACGAGTTGTACAGGTTGATGGCGAAGAAGTACTTGTGCTGCCTCGCTTGCAGATCCCGCTTGATACTGTCCATCCTGTCGTTTCCAGTGGTCGACGCCATGGTCAGGTGGGAATCACTCTTACCGCCAAACAGTTTGCCCAACCAGCCAGAGTTGGACCAAGGCTTCTTGTACCCGAGCTTCATATACCACCGATGTGACTTCCGAATTTGTGCGCTGTTCTTGAGCTACGGTAGCTAACAACTATGTGATAGGTCGTATTGGTCGAATTGTTCTCAGGTATGCTTTTAAATCAACGGGGTAGGACGTCCATGTATCTAACATTCAAGTTAGGAACGCCATCGAGCATGGAGATCTCGAGGTTGTTGCTGTCAACGAGTGAGTGTCCCAAATGTTGACCCATTGGATGAATTACTAAATTGTCCATAGCCCTTTCATTGACTTGGACTACATGGTACGGTACTCCTGTCTGCCCAATAACCTCGTTTAGTACTAACGCTATTGCACAGGTCTACATGTTCAAGTATGACTCCGTAAGTCTTCGATACTTCTAGCGCTCTATATGGCTTATTAACCTGATTCCCGACAGACTCATGGTCGTTTTAAGGGCTCCGTCGAGGTTAAGGACGGTAAGCTTTACATCAACAACAAGGCCATTGCCGTCTTCTAAGCCCTTGTTCTATAGATTTGTCTCTAACATGTTGGGTCTCGGGGGGCTTCCTCTAGAGACTTGGATGTAAGGGGCTTTACGCATTCGCATAACTTATGAAGTGTGGATGACTCTAGGAGGGGTCTGAGAATGTGCTGTGCCAGCCAGGCTGATAATAGTTTAATTGTTAGCTTGGACTTGTACACAGTCTCATCAGTCTTCAGCTTGGGTCATTGATATTCTGTAAGTCAAAACTT-ATCCATTCACTGTAGTAGGTTGCGGAGGACTTGAAAGTTCTCTCTGCAATTGAGACACTTACCAGGCCATCGCAAGTTGGCAGTGTACGCTACTGATTTTATGGTCGTGGGGGACTTGGGAGCTGGTGCTT-GTGTCGCATGAGGTAGAGTTGATATGGACGGATGGAAGAGAAGCATATGTGTATGTCGCGGGGGACTTGGGGTAAGACGCCTTGCGGCAAGTAGAGTCAA-CCAGTAGTGACTTCTTTTAGTCGTGGGGGACTTTGGTAATGGTAGTGAGCCGGAATAAGGGATGGATAAATGTAGTATGG-ATGGTGACAGGGGGAGCAGCAGAGCGTACGCAGTGGGTATGTATATAGTTGAAAA-GGGATGGGCAGTAGAATTTTGAGAAATTAATGACCTAAGGG-TGATTCTAATAGGCTTGTCAAGAAAAAAGTTAAGTTGAATCAAGCTGGGTCAAGCAAAGTCTAGAAAAGATTTATTGGTAAGTATCAGCTGATATCCTGCTCATATCGAAAACGTACTTTCTAATGTACTAACT-CTAATCCAGACTGGCATGGTTTGCGGCAGCTTGGCACGGCTTTCATGGACGGTGTCCCTGGTATAACACAGGTAAGAATCCTTAGGAACCACAG-GAATCGGT-CAACTTATAAACTGCATAGTGTCCTATTCCGCCTGGAAGCTCATTTACCTACCAATTCACCGTAAGCCATCAATCAGGCACGTTTTGGTGGCATTCCCATTATTCCAATTCCATGGCCGACGGCATTTGGGGCCCGTCAGTTTTCCTGACTTTTGATAACAAGTTATCACAGCTGATAGGATACCATAGCTTAATTATCCATTCGCCCAATGAACCCCTCCAAAGGGGACGAGACTATGACGAGGATCGAATCGTTTTTATAACTGACTGGGTGTAAGTATGACCGTTCTTTGGTGAGGCTCAAGCTAAACACGATGTTCCAGAGCTATCACGCAAGTCAGTAGATGAACACATACATCATGCCAGAAACCCACGTTTTCAAGAAGATTTGTGGGCAACTGACCCCCATTAGACATGAAAGTCCCGGTTGCCCAACTCCCACCGCTCAGACCAGCCCAGTAGCTTACGCCGTCAAGCCAACCACCAGTCTCGCTTTCGGACGCTTCCGTGCTCTCATTCATCATGCCCATGATACCACCCAACCCCGTACTGTGCCAATGATAAGTAATGAGCATATCTTTTGCAACATTAATCCACTCACAGCATTGCACGGTAACCACCGCCGGCCAAGGCGACACCGATGTTAGGTGTCCGGGGAGGAGTTTCGAGCCCTCGGGCAGCCATCATCTGCTCGATTACAGGTTGGACAAGTTTCTCCCGAGCCTCAATGTAGGCTCGTTCACCGGAACCTAAACCAGTCTAGCCGGGAATGATCATAAGTAATGTTCCACATTTTGGTGACGAGGATATTGCAACTTACAGTGGCATTTCTAATCCAAGTAACATGACAATGGGCACATACCGAGGTCACCAACGTGCCTCTCGGAGTCGGTGGGAGCACCGTGGTGCTTTTTAAAGGGGTTGTAATGGGGGCCAGCAGAGGTACAGCCGTTGGTGTTGTCTCCAAACTCGTGGACGTGCATGCCTCGCTTGGCGTCAGCGTCCATGTCCTTAATCTGATCAGTGATTATCATGTCAGCGACCGGATGTTACTCCACGATGAATCCAATGACGTACCTCACCAGTGATGCAAACGGGAGCATTTTCCGACTCCTGGGTGAAGCATACAGTGCCGTGGACGTAGGATTCACCCTTGAGGACAACAACAGCCTATAATGGTTATTTCGCATTGTTTGGATGAAACATCGTAGGGGCGATGAGGCGAGCACGTGGATGTGTGATCGGTGGAGTTGTGCCGAGTAAGAAGACCGGCGTGGTTTCATGATTGCGCAATAAGAT-AGGGGAGGAGGATGGGCGGGAGAGCGCGGAGACCCGAGAGGTGGGAGAGACAGAGGAAGGAAGGGGACCTGCGGTGAGCGATTTTTCGGCAACTTTACCTTGAAGTCCGGCCGGTGAGCCATATCGAGCAATTCATAGTCCAATCGAATCTGACATGTGTCCAGTCAATCCCCTTACTTCTTCAATGCCGGTCTCCTTTATTCTTCATCACTTCTCTCAACTACGGCCCAGGCTTACGCCAAGGTACTTTCCTCTTCTAGGATTCCCGACTTTGACGTCCTCTTTGGCCCTGCTTACAAGGGTATCTCCTTGGCTGCTGTCTCCGCTGTAAGCCTTTACCAGCAGACCGGCAAAGATATCGGTTACTGCTACAACAGGAAGGAGAAGAAGGACGTAAGTCTGTCCTGACCAGTGCGACAGCGATTAGCTCATAGCCAGCAGCATGGTGAGGGCGGTACTATGGTCGGTGCACCTCTCAAGGGACGAATCGTCATCATCGATGATGTTCTCACCTCCGGCAAGGCCATTCGTGAAGCTATTGACATTCTCAAGGCCTCTCCTGAAGCGAAGCTCGTTGGAATTGTCCAGCTTGTCGACAGACAAGAGAAAGGCCAGAGCGGTAGCGGCAAGAGTACCGTACAGGAGGTTGAGGAAGAGTTCGGTGTGCCCGTCGAGCCTATCATTGGTTTGGATGATATCGTGAAGTACTTGGAAAGCTC
		</sequence>
		<sequence>
			<taxon idref="CN4950"/>
[truncated: 683,022 more chars]
